# Supplementary material for: Early responses to dehydration in contrasting wild Arachis species
Source: PLoS One. 2018 May 30;13(5):e0198191. doi: 10.1371/journal.pone.0198191 (PMC5976199; doi:10.1371/journal.pone.0198191)
Supplement: S3 Table — Gene models (21,125) identified from reads of A. duranensis mapped to the reference A. duranensis genome, with their respective expression values (Log2FC and FDR) and functional annotation. (XLSX) [file pone.0198191.s007.xlsx]

## Sheet: S3 Table
Gene model	Log2FC	FDR	Functional annotation
Aradu.000JC	-1.09429	0.595629	splicing factor 3A subunit 2; IPR003604 (Zinc finger, U1-type), IPR019134 (Cactin C-terminal domain); GO:0003676 (nucleic acid binding), GO:0005515 (protein binding), GO:0005634 (nucleus), GO:0008270 (zinc ion binding)
Aradu.001N3	0.581129	1	B3 domain-containing transcription factor ABI3-like isoform X1 [Glycine max]; IPR011124 (Zinc finger, CW-type), IPR015300 (DNA-binding pseudobarrel domain); GO:0003677 (DNA binding), GO:0008270 (zinc ion binding)
Aradu.002J3	-0.234938	1	hypothetical protein
Aradu.003TN	-0.603492	1	Reticulon family protein; IPR003388 (Reticulon)
Aradu.0060C	-1.10145	0.699705	major intrinsic protein (MIP) family transporter; IPR000425 (Major intrinsic protein), IPR023271 (Aquaporin-like); GO:0005215 (transporter activity), GO:0006810 (transport), GO:0016020 (membrane)
Aradu.00ADX	-3.0897	1	inosine-uridine preferring nucleoside hydrolase; IPR001910 (Inosine%2Furidine-preferring nucleoside hydrolase domain), IPR023186 (Inosine%2Furidine-preferring nucleoside hydrolase)
Aradu.00CSZ	-0.802543	1	Pentatricopeptide repeat (PPR) superfamily protein; IPR002885 (Pentatricopeptide repeat), IPR011990 (Tetratricopeptide-like helical); GO:0005515 (protein binding)
Aradu.00EZV	-0.546799	1	glycerol-3-phosphate acyltransferase 5; IPR002123 (Phospholipid%2Fglycerol acyltransferase); GO:0008152 (metabolic process)
Aradu.00HGB	-0.16053	1	Iron ion binding %2F oxidoreductase n%3D4 Tax%3DCamelineae RepID%3DQ9LT92_ARATH; IPR005123 (Oxoglutarate%2Firon-dependent dioxygenase); GO:0005506 (iron ion binding), GO:0016491 (oxidoreductase activity), GO:0031418 (L-ascorbic acid binding), GO:0055114 (oxidation-reduction process)
Aradu.00IE4	-1.56536	1	MYB transcription factor MYB142 [Glycine max]; IPR009057 (Homeodomain-like); GO:0003677 (DNA binding), GO:0003682 (chromatin binding)
Aradu.00JHT	0.12767	1	unknown protein
Aradu.00KTA	-0.48599	1	HIT-type Zinc finger family protein; IPR007529 (Zinc finger, HIT-type)
Aradu.00MBG	-0.0409872	1	Splicing factor, CC1-like; IPR012677 (Nucleotide-binding, alpha-beta plait); GO:0000166 (nucleotide binding), GO:0003676 (nucleic acid binding)
Aradu.00MP0	-0.792557	0.882241	carbonic anhydrase 2; IPR001765 (Carbonic anhydrase); GO:0004089 (carbonate dehydratase activity), GO:0008270 (zinc ion binding)
Aradu.00NXK	-0.904041	0.818178	salicylic acid carboxyl methyltransferase; IPR005299 (SAM dependent carboxyl methyltransferase); GO:0008168 (methyltransferase activity)
Aradu.00NYG	-0.611598	1	Galactosyltransferase family protein; IPR002659 (Glycosyl transferase, family 31), IPR008985 (Concanavalin A-like lectin%2Fglucanases superfamily), IPR013320 (Concanavalin A-like lectin%2Fglucanase, subgroup); GO:0006486 (protein glycosylation), GO:0008378 (galactosyltransferase activity), GO:0016020 (membrane), GO:0030246 (carbohydrate binding)
Aradu.00SPE	-0.276395	1	Transcription initiation factor TFIID subunit A; IPR009072 (Histone-fold); GO:0005669 (transcription factor TFIID complex), GO:0046982 (protein heterodimerization activity)
Aradu.00U6W	1.29054	0.477224	type I inositol 1,4,5-trisphosphate 5-phosphatase CVP2-like [Glycine max]; IPR005135 (Endonuclease%2Fexonuclease%2Fphosphatase); GO:0046856 (phosphatidylinositol dephosphorylation)
Aradu.00WD1	0.419042	1	Transducin%2FWD40 repeat-like superfamily protein; IPR015943 (WD40%2FYVTN repeat-like-containing domain); GO:0005515 (protein binding)
Aradu.00XL9	-0.0384955	1	ethylene-responsive transcription factor 1B; IPR016177 (DNA-binding domain); GO:0003677 (DNA binding), GO:0003700 (sequence-specific DNA binding transcription factor activity)
Aradu.00Z8E	0.734697	1	rab3 GTPase-activating protein catalytic subunit-like isoform X2 [Glycine max]; IPR026147 (Rab3 GTPase-activating protein catalytic subunit); GO:0005097 (Rab GTPase activator activity)
Aradu.00ZVX	1.06331	0.8668	uncharacterized protein LOC100783387 isoform X2 [Glycine max]; IPR006852 (Protein of unknown function DUF616)
Aradu.010B0	-2.98687	0.0610735	MATE efflux family protein; IPR002528 (Multi antimicrobial extrusion protein); GO:0006855 (drug transmembrane transport), GO:0015238 (drug transmembrane transporter activity), GO:0015297 (antiporter activity), GO:0016020 (membrane), GO:0055085 (transmembrane transport)
Aradu.011B8	-0.560111	1	zinc finger CCCH domain-containing protein 43-like [Glycine max]; IPR000571 (Zinc finger, CCCH-type); GO:0046872 (metal ion binding)
Aradu.0124J	0.782729	0.911254	Uncharacterised conserved protein UCP015417, vWA; IPR011205 (Uncharacterised conserved protein UCP015417, vWA), IPR024553 (Domain of unknown function DUF2828)
Aradu.013F5	2.08852	0.169675	germin-like protein 2; IPR001929 (Germin); GO:0030145 (manganese ion binding), GO:0045735 (nutrient reservoir activity)
Aradu.015MP	-2.27139	0.348769	methionine aminopeptidase 1B; IPR000994 (Peptidase M24, structural domain)
Aradu.0168M	-0.151095	1	formin homolog 6; IPR015425 (Formin, FH2 domain), IPR027643 (Formin-like family, plant); GO:0005884 (actin filament), GO:0045010 (actin nucleation)
Aradu.017SJ	-0.553739	1	Calcium-binding EF-hand family protein; IPR011992 (EF-hand domain pair); GO:0005509 (calcium ion binding)
Aradu.01959	-0.476731	1	uncharacterized protein LOC100819460 [Glycine max]
Aradu.019PN	4.25034	2.73591e-07	FAD dependent oxidoreductase n%3D1 Tax%3DCyanothece sp. (strain PCC 7424) RepID%3DB7KCG8_CYAP7
Aradu.01AIN	0.226875	1	2-C-methyl-D-erythritol 2,4-cyclodiphosphate synthase; IPR003526 (2-C-methyl-D-erythritol 2,4-cyclodiphosphate synthase); GO:0016114 (terpenoid biosynthetic process)
Aradu.01B4C	-2.64431	0.0203412	transcription factor bHLH93-like [Glycine max]; IPR011598 (Myc-type, basic helix-loop-helix (bHLH) domain); GO:0046983 (protein dimerization activity)
Aradu.01CF0	2.5401	0.00413399	Pathogenesis-related thaumatin superfamily protein; IPR001938 (Thaumatin)
Aradu.01CU7	-3.0897	1	Unknown protein
Aradu.01DPQ	0.458058	1	Nucleic acid binding,ATP-dependent helicases,ATP binding,helicases,ATP-dependent helicases isoform 1 n%3D2 Tax%3DTheobroma cacao RepID%3DUPI00042B4CBD; IPR001650 (Helicase, C-terminal), IPR014001 (Helicase, superfamily 1%2F2, ATP-binding domain), IPR018973 (DEAD%2FDEAH-box helicase, putative), IPR027417 (P-loop containing nucleoside triphosphate hydrolase); GO:0003676 (nucleic acid binding), GO:0…
Aradu.01E53	-0.976254	0.710012	Cyclophilin-like peptidyl-prolyl cis-trans isomerase family protein; IPR002130 (Cyclophilin-type peptidyl-prolyl cis-trans isomerase domain), IPR024936 (Cyclophilin-type peptidyl-prolyl cis-trans isomerase); GO:0003755 (peptidyl-prolyl cis-trans isomerase activity), GO:0006457 (protein folding)
Aradu.01EU1	2.83819	0.719898	MADS-box transcription factor; IPR002487 (Transcription factor, K-box); GO:0003700 (sequence-specific DNA binding transcription factor activity), GO:0005634 (nucleus)
Aradu.01KBI	-0.585746	1	Flavin-binding monooxygenase family protein; IPR020946 (Flavin monooxygenase-like); GO:0050660 (flavin adenine dinucleotide binding), GO:0050661 (NADP binding), GO:0055114 (oxidation-reduction process)
Aradu.01KLL	0.415224	1	Pre-mRNA-splicing factor ATP-dependent RNA helicase; IPR001650 (Helicase, C-terminal), IPR007502 (Helicase-associated domain), IPR011709 (Domain of unknown function DUF1605), IPR014001 (Helicase, superfamily 1%2F2, ATP-binding domain), IPR027417 (P-loop containing nucleoside triphosphate hydrolase); GO:0003676 (nucleic acid binding), GO:0004386 (helicase activity), GO:0005524 (ATP binding), GO:00…
Aradu.01KS4	4.73675	1	serine%2Fthreonine-protein phosphatase 7 long form homolog [Glycine max]; IPR019557 (Aminotransferase-like, plant mobile domain)
Aradu.01LIT	3.25614	1	DNA repair and recombination protein; IPR002913 (START domain), IPR013765 (DNA recombination and repair protein RecA), IPR023400 (DNA recombination and repair protein RecA, C-terminal); GO:0003697 (single-stranded DNA binding), GO:0005524 (ATP binding), GO:0006281 (DNA repair), GO:0008289 (lipid binding), GO:0009432 (SOS response)
Aradu.01M0I	-0.296781	1	Ribosomal protein L1p%2FL10e family; IPR023674 (Ribosomal protein L1-like), IPR028364 (Ribosomal protein L1%2Fribosomal biogenesis protein); GO:0003723 (RNA binding), GO:0003735 (structural constituent of ribosome), GO:0006412 (translation), GO:0015934 (large ribosomal subunit)
Aradu.01PEQ	-0.863543	0.829179	alpha-galactosidase 2; IPR000111 (Glycoside hydrolase, clan GH-D), IPR013780 (Glycosyl hydrolase, family 13, all-beta); GO:0003824 (catalytic activity), GO:0005975 (carbohydrate metabolic process)
Aradu.01T4M	6.54987	2.10376e-13	myo-inositol oxygenase 2; IPR007828 (Inositol oxygenase); GO:0005506 (iron ion binding), GO:0005737 (cytoplasm), GO:0019310 (inositol catabolic process), GO:0050113 (inositol oxygenase activity), GO:0055114 (oxidation-reduction process)
Aradu.01U6W	0.43584	1	disease resistance protein (TIR-NBS-LRR class), putative; IPR000157 (Toll%2Finterleukin-1 receptor homology (TIR) domain), IPR000767 (Disease resistance protein), IPR001611 (Leucine-rich repeat), IPR027417 (P-loop containing nucleoside triphosphate hydrolase); GO:0005515 (protein binding), GO:0006952 (defense response), GO:0007165 (signal transduction), GO:0043531 (ADP binding)
Aradu.01UKP	-1.17513	0.551156	DEAD-box ATP-dependent RNA helicase-like protein; IPR001650 (Helicase, C-terminal), IPR014001 (Helicase, superfamily 1%2F2, ATP-binding domain), IPR025313 (Domain of unknown function DUF4217), IPR027417 (P-loop containing nucleoside triphosphate hydrolase); GO:0003676 (nucleic acid binding), GO:0004386 (helicase activity), GO:0005524 (ATP binding), GO:0008026 (ATP-dependent helicase activity)
Aradu.01VAS	-0.757824	0.947808	ENTH%2FVHS%2FGAT family protein; IPR004152 (GAT), IPR008942 (ENTH%2FVHS); GO:0005622 (intracellular), GO:0006886 (intracellular protein transport)
Aradu.01YLW	-1.70051	1	pentatricopeptide (PPR) repeat-containing protein; IPR002885 (Pentatricopeptide repeat), IPR011990 (Tetratricopeptide-like helical); GO:0005515 (protein binding)
Aradu.020AG	-0.670703	1	beta-ureidopropionase; IPR003010 (Carbon-nitrogen hydrolase); GO:0006807 (nitrogen compound metabolic process)
Aradu.020P0	3.25614	1	Unknown protein
Aradu.023N4	1.44759	0.266393	basic helix-loop-helix (bHLH) DNA-binding family protein; IPR011598 (Myc-type, basic helix-loop-helix (bHLH) domain); GO:0046983 (protein dimerization activity)
Aradu.0252U	-1.36706	0.404537	protein IQ-DOMAIN 14-like isoform X1 [Glycine max]; IPR000048 (IQ motif, EF-hand binding site), IPR025064 (Domain of unknown function DUF4005); GO:0005515 (protein binding)
Aradu.027FB	-0.87807	0.891416	uncharacterized protein At5g39865-like [Glycine max]; IPR012336 (Thioredoxin-like fold); GO:0009055 (electron carrier activity), GO:0015035 (protein disulfide oxidoreductase activity), GO:0045454 (cell redox homeostasis)
Aradu.028BP	-1.32015	0.614595	protein ROOT PRIMORDIUM DEFECTIVE 1-like isoform X4 [Glycine max]; IPR021099 (Plant organelle RNA recognition domain)
Aradu.0291B	-0.112152	1	Transcription factor jumonji (jmjC) domain-containing protein; IPR003347 (JmjC domain), IPR014710 (RmlC-like jelly roll fold), IPR014977 (WRC); GO:0005515 (protein binding)
Aradu.029LX	0.785334	0.947168	Disease resistance protein (CC-NBS-LRR class) family; IPR000767 (Disease resistance protein), IPR027417 (P-loop containing nucleoside triphosphate hydrolase); GO:0006952 (defense response), GO:0043531 (ADP binding)
Aradu.02BZ7	-3.0897	1	Unknown protein
Aradu.02CFW	1.09347	0.588289	Phosphatidylinositol-4-phosphate 5-kinase family protein; IPR002498 (Phosphatidylinositol-4-phosphate 5-kinase, core), IPR003409 (MORN motif), IPR023610 (Phosphatidylinositol-4-phosphate 5-kinase), IPR027483 (Phosphatidylinositol-4-phosphate 5-kinase, C-terminal), IPR027484 (Phosphatidylinositol-4-phosphate 5-kinase, N-terminal domain); GO:0016307 (phosphatidylinositol phosphate kinase activity),…
Aradu.02CQ3	-0.0706482	1	flocculation protein FLO11 isoform X3 [Glycine max]
Aradu.02CS5	-1.31745	0.363273	Protein kinase superfamily protein
Aradu.02DA8	2.00784	0.111567	protein CHUP1, chloroplastic-like [Glycine max]
Aradu.02EIY	-3.0897	1	katanin p60 ATPase-containing subunit A1-like [Glycine max]; IPR027417 (P-loop containing nucleoside triphosphate hydrolase); GO:0000166 (nucleotide binding), GO:0005524 (ATP binding), GO:0017111 (nucleoside-triphosphatase activity)
Aradu.02GMF	-0.712521	1	Iron-sulfur cluster assembly protein SufB n%3D4 Tax%3DMethylophaga RepID%3DI1YEW3_METFJ; IPR000825 (SUF system FeS cluster assembly, SufBD); GO:0016226 (iron-sulfur cluster assembly)
Aradu.02HPB	0.0736759	1	DTW domain-containing protein; IPR005636 (DTW)
Aradu.02I1H	-0.671446	1	protein TONSOKU-like isoform X2 [Glycine max]; IPR003590 (Leucine-rich repeat, ribonuclease inhibitor subtype), IPR011990 (Tetratricopeptide-like helical); GO:0000086 (G2%2FM transition of mitotic cell cycle), GO:0005515 (protein binding), GO:0009934 (regulation of meristem structural organization)
Aradu.02IKD	-1.89481	0.390522	glutamate synthase 1; IPR006005 (Glutamate synthase, NADH%2FNADPH, small subunit 1), IPR009051 (Alpha-helical ferredoxin), IPR016040 (NAD(P)-binding domain), IPR023753 (Pyridine nucleotide-disulphide oxidoreductase, FAD%2FNAD(P)-binding domain), IPR028261 (Dihydroprymidine dehydrogenase domain II); GO:0003824 (catalytic activity), GO:0005506 (iron ion binding), GO:0006537 (glutamate biosynthetic …
Aradu.02IKS	-2.30043	0.0965695	unknown protein
Aradu.02IR1	-1.30087	1	Unknown protein
Aradu.02JIK	-1.2126	0.555251	putative E3 ubiquitin-protein ligase RF298-like isoform X1 [Glycine max]; IPR013083 (Zinc finger, RING%2FFYVE%2FPHD-type); GO:0005515 (protein binding), GO:0008270 (zinc ion binding)
Aradu.02LQD	1.61572	0.353567	GRAM domain-containing protein %2F ABA-responsive protein-related; IPR004182 (GRAM domain)
Aradu.02MM2	-1.19329	0.937455	RING zinc finger protein; IPR013083 (Zinc finger, RING%2FFYVE%2FPHD-type); GO:0005515 (protein binding), GO:0008270 (zinc ion binding)
Aradu.02NM4	-0.287898	1	Pentatricopeptide repeat (PPR) superfamily protein; IPR002885 (Pentatricopeptide repeat)
Aradu.02NZN	-1.09066	1	wall-associated receptor kinase-like 15-like [Glycine max]; IPR025287 (Wall-associated receptor kinase galacturonan-binding domain); GO:0030247 (polysaccharide binding)
Aradu.02RAJ	-0.722364	0.995518	prolyl oligopeptidase family protein; IPR001375 (Peptidase S9, prolyl oligopeptidase, catalytic domain), IPR011042 (Six-bladed beta-propeller, TolB-like); GO:0006508 (proteolysis), GO:0008236 (serine-type peptidase activity)
Aradu.02RSN	0.353518	1	disease-resistance response protein; IPR000916 (Bet v I domain), IPR023393 (START-like domain), IPR024949 (Bet v I type allergen); GO:0006952 (defense response), GO:0009607 (response to biotic stimulus)
Aradu.02TFB	-0.131057	1	Peroxidase superfamily protein; IPR010255 (Haem peroxidase); GO:0004601 (peroxidase activity), GO:0006979 (response to oxidative stress), GO:0020037 (heme binding), GO:0055114 (oxidation-reduction process)
Aradu.02TGY	-1.02945	0.882241	uncharacterized protein LOC100803315 [Glycine max]; IPR012881 (Protein of unknown function DUF1685)
Aradu.02VEY	1.28752	0.370427	CW-type Zinc Finger; IPR011124 (Zinc finger, CW-type); GO:0008270 (zinc ion binding)
Aradu.02XNW	-1.43447	0.638067	protein ULTRAPETALA 1-like [Glycine max]; IPR010919 (SAND domain-like)
Aradu.02YQS	1.48344	0.246716	Disease resistance protein (TIR-NBS-LRR class) family; IPR000157 (Toll%2Finterleukin-1 receptor homology (TIR) domain); GO:0005515 (protein binding), GO:0007165 (signal transduction)
Aradu.02ZGN	-0.962175	0.779076	SWIM zinc finger family protein
Aradu.02ZTY	-1.17984	0.486095	formate--tetrahydrofolate ligase-like isoform X1 [Glycine max]; IPR000559 (Formate-tetrahydrofolate ligase, FTHFS), IPR027417 (P-loop containing nucleoside triphosphate hydrolase); GO:0004329 (formate-tetrahydrofolate ligase activity), GO:0005524 (ATP binding), GO:0009396 (folic acid-containing compound biosynthetic process)
Aradu.031BD	-0.501913	1	Unknown protein
Aradu.031YC	-0.647524	1	GDSL esterase%2Flipase plant-like protein; IPR002921 (Lipase, class 3); GO:0004806 (triglyceride lipase activity), GO:0006629 (lipid metabolic process)
Aradu.034KP	-0.392951	1	major intrinsic protein (MIP) family transporter; IPR000425 (Major intrinsic protein), IPR023271 (Aquaporin-like); GO:0005215 (transporter activity), GO:0006810 (transport), GO:0016020 (membrane)
Aradu.035RQ	-0.697592	1	ATPase, V0 complex, subunit E; IPR008389 (ATPase, V0 complex, subunit e1%2Fe2); GO:0015078 (hydrogen ion transmembrane transporter activity), GO:0015991 (ATP hydrolysis coupled proton transport)
Aradu.037E3	1.08889	1	S-adenosyl-L-methionine-dependent methyltransferases superfamily protein
Aradu.039A1	0.166441	1	receptor-like serine%2Fthreonine kinase 2; IPR000858 (S-locus glycoprotein), IPR001480 (Bulb-type lectin domain), IPR003609 (Apple-like), IPR011009 (Protein kinase-like domain), IPR013320 (Concanavalin A-like lectin%2Fglucanase, subgroup); GO:0004672 (protein kinase activity), GO:0005524 (ATP binding), GO:0006468 (protein phosphorylation), GO:0048544 (recognition of pollen)
Aradu.039HC	1.73894	0.756099	LOB domain-containing protein 36-like [Glycine max]; IPR004883 (Lateral organ boundaries, LOB)
Aradu.039JF	0.0837474	1	Auxin-responsive family protein; IPR017214 (Uncharacterised conserved protein UCP037471)
Aradu.03ENG	0.53079	1	Non-specific lipid-transfer protein, putative; IPR000528 (Plant lipid transfer protein%2FPar allergen), IPR016140 (Bifunctional inhibitor%2Fplant lipid transfer protein%2Fseed storage helical domain); GO:0006869 (lipid transport), GO:0008289 (lipid binding)
Aradu.03ESY	-0.869982	0.831013	nuclear movement family protein; IPR008978 (HSP20-like chaperone)
Aradu.03GCY	-1.0072	1	PLAC8 family protein; IPR006461 (Uncharacterised protein family Cys-rich), IPR021369 (Protein of unknown function DUF2985)
Aradu.03GSH	0.683209	1	uncharacterized protein LOC100781148 isoform X2 [Glycine max]
Aradu.03HGK	4.73675	1	Flavin-binding monooxygenase family protein; IPR020946 (Flavin monooxygenase-like); GO:0050660 (flavin adenine dinucleotide binding), GO:0050661 (NADP binding), GO:0055114 (oxidation-reduction process)
Aradu.03IBL	-0.387843	1	kinesin-4-like isoform X4 [Glycine max]
Aradu.03JH0	-0.702662	1	GTP-binding nuclear Ran-like protein; IPR001806 (Small GTPase superfamily), IPR002041 (Ran GTPase), IPR027417 (P-loop containing nucleoside triphosphate hydrolase); GO:0003924 (GTPase activity), GO:0005525 (GTP binding), GO:0005622 (intracellular), GO:0006184 (GTP catabolic process), GO:0006886 (intracellular protein transport), GO:0006913 (nucleocytoplasmic transport), GO:0007165 (signal transdu…
Aradu.03LLA	-0.378422	1	uncharacterized protein LOC100812171 isoform X6 [Glycine max]
Aradu.03MDB	-0.271916	1	RNA recognition motif, a.k.a. RRM, RBD protein; IPR012677 (Nucleotide-binding, alpha-beta plait); GO:0000166 (nucleotide binding)
Aradu.03N4G	1.23541	0.414873	senescence-associated carboxylesterase 101-like [Glycine max]; IPR002921 (Lipase, class 3); GO:0004806 (triglyceride lipase activity), GO:0006629 (lipid metabolic process)
Aradu.03NM5	0.643656	1	zinc finger (C3HC4-type RING finger) family protein; IPR003111 (Peptidase S16, lon N-terminal), IPR011990 (Tetratricopeptide-like helical), IPR013083 (Zinc finger, RING%2FFYVE%2FPHD-type), IPR015947 (PUA-like domain); GO:0004176 (ATP-dependent peptidase activity), GO:0005515 (protein binding), GO:0006508 (proteolysis), GO:0008270 (zinc ion binding)
Aradu.03P72	0.176217	1	uncharacterized protein LOC102667487 isoform X2 [Glycine max]
Aradu.03QUI	-0.872523	0.889701	double-stranded-RNA-binding protein 4; IPR014720 (Double-stranded RNA-binding domain)
Aradu.03THN	-0.187647	1	DNA-binding and zinc-finger protein; IPR004022 (DDT domain), IPR013083 (Zinc finger, RING%2FFYVE%2FPHD-type); GO:0005515 (protein binding), GO:0008270 (zinc ion binding)
Aradu.03UFM	-0.862328	0.873048	unknown protein
Aradu.03UVX	0.119135	1	P-loop containing nucleoside triphosphate hydrolases superfamily protein; IPR027417 (P-loop containing nucleoside triphosphate hydrolase)
Aradu.03VTT	-0.888635	0.935897	uncharacterized protein LOC100797104 isoform X1 [Glycine max]
Aradu.03WRD	5.1382	0.821908	uncharacterized protein LOC102668386 [Glycine max]; IPR019557 (Aminotransferase-like, plant mobile domain)
Aradu.03WW6	0.186246	1	Unknown protein
Aradu.03X06	-1.14145	0.651968	BTB%2FPOZ domain-containing protein; IPR011333 (BTB%2FPOZ fold); GO:0005515 (protein binding)
Aradu.03X4Q	-1.11962	1	ATP synthase gamma chain 1 family protein n%3D3 Tax%3DPopulus RepID%3DB9H1A7_POPTR; IPR000131 (ATPase, F1 complex, gamma subunit), IPR023633 (ATPase, F1 complex, gamma subunit domain); GO:0015986 (ATP synthesis coupled proton transport)
Aradu.03YNZ	-0.803808	1	phosphopantothenate-cysteine ligase-like protein; IPR007085 (DNA%2Fpantothenate metabolism flavoprotein, C-terminal)
Aradu.040TA	0.169809	1	nucleotide binding; nucleic acid binding; IPR012677 (Nucleotide-binding, alpha-beta plait), IPR024888 (U1 small nuclear ribonucleoprotein A%2FU2 small nuclear ribonucleoprotein B%27%27); GO:0000166 (nucleotide binding), GO:0003676 (nucleic acid binding), GO:0017069 (snRNA binding)
Aradu.041C0	3.25614	1	uncharacterized protein LOC100797844 isoform X3 [Glycine max]; IPR009769 (Domain of unknown function DUF1336)
Aradu.045CH	-0.545308	1	actin-related protein 4; IPR004000 (Actin-related protein)
Aradu.045XZ	-0.425912	1	ADP-ribosylation factor 1; IPR003579 (Small GTPase superfamily, Rab type), IPR005225 (Small GTP-binding protein domain), IPR006689 (Small GTPase superfamily, ARF%2FSAR type), IPR027417 (P-loop containing nucleoside triphosphate hydrolase); GO:0005525 (GTP binding), GO:0005622 (intracellular), GO:0006886 (intracellular protein transport), GO:0007264 (small GTPase mediated signal transduction), GO:…
Aradu.0472T	0.111971	1	polycomb group protein EMBRYONIC FLOWER 2-like isoform X1 [Glycine max]; IPR019135 (Polycomb protein, VEFS-Box)
Aradu.048L3	-0.347935	1	Unknown protein
Aradu.04B0F	-0.837413	1	30S ribosomal protein S13; IPR001892 (Ribosomal protein S13), IPR010979 (Ribosomal protein S13-like, H2TH), IPR027437 (30s ribosomal protein S13, C-terminal); GO:0003676 (nucleic acid binding), GO:0003723 (RNA binding), GO:0003735 (structural constituent of ribosome), GO:0005622 (intracellular), GO:0005840 (ribosome), GO:0006412 (translation)
Aradu.04BLT	-0.33417	1	helicases; ATP-dependent helicases; nucleic acid binding; ATP binding; DNA-directed DNA polymerases; DNA binding; IPR001650 (Helicase, C-terminal), IPR012961 (DSH, C-terminal), IPR014001 (Helicase, superfamily 1%2F2, ATP-binding domain), IPR027417 (P-loop containing nucleoside triphosphate hydrolase); GO:0003676 (nucleic acid binding), GO:0004386 (helicase activity), GO:0005524 (ATP binding), GO:…
Aradu.04DD4	-0.963305	0.742218	ribosomal protein S9; IPR000754 (Ribosomal protein S9), IPR020568 (Ribosomal protein S5 domain 2-type fold); GO:0003735 (structural constituent of ribosome), GO:0005840 (ribosome), GO:0006412 (translation)
Aradu.04DG8	0.176217	1	uncharacterized protein LOC100782697 [Glycine max]; IPR010341 (Protein of unknown function DUF936, plant)
Aradu.04DPI	0.326431	1	Calcium-dependent protein kinase n%3D1 Tax%3DMedicago truncatula RepID%3DG7ZXT6_MEDTR; IPR002123 (Phospholipid%2Fglycerol acyltransferase), IPR011992 (EF-hand domain pair); GO:0005509 (calcium ion binding), GO:0008152 (metabolic process)
Aradu.04E6I	2.05064	0.0546933	unknown protein; FUNCTIONS IN: molecular_function unknown; INVOLVED IN: N-terminal protein myristoylation; LOCATED IN: cellular_component unknown; EXPRESSED IN: 22 plant structures; EXPRESSED DURING: 13 growth stages; IPR025322 (Protein of unknown function DUF4228, plant)
Aradu.04EM8	-1.09288	0.573297	protein WEAK CHLOROPLAST MOVEMENT UNDER BLUE LIGHT 1-like [Glycine max]; IPR008545 (WEB family)
Aradu.04GDY	-4.95665	0.821908	Pentatricopeptide repeat (PPR) superfamily protein; IPR002885 (Pentatricopeptide repeat)
Aradu.04GWS	-0.444357	1	ribosome maturation protein SBDS-like [Glycine max]; IPR002140 (Ribosome maturation protein SBDS); GO:0042254 (ribosome biogenesis)
Aradu.04GXY	-0.487637	1	histone-lysine N-methyltransferase SUVR2-like isoform X2 [Glycine max]; IPR001214 (SET domain), IPR003105 (SRA-YDG), IPR007728 (Pre-SET domain), IPR015947 (PUA-like domain); GO:0005515 (protein binding), GO:0005634 (nucleus), GO:0008270 (zinc ion binding), GO:0018024 (histone-lysine N-methyltransferase activity), GO:0034968 (histone lysine methylation), GO:0042393 (histone binding)
Aradu.04L8A	-0.458982	1	importin subunit beta-like protein; IPR016024 (Armadillo-type fold), IPR027140 (Importin subunit beta-1); GO:0005488 (binding), GO:0006886 (intracellular protein transport), GO:0006913 (nucleocytoplasmic transport), GO:0008536 (Ran GTPase binding), GO:0008565 (protein transporter activity)
Aradu.04QLM	-1.20269	0.833991	tyrosine sulfotransferase-like protein; IPR010635 (Heparan sulphate 6-sulfotransferase%2FProtein-tyrosine sulfotransferase), IPR027417 (P-loop containing nucleoside triphosphate hydrolase); GO:0008146 (sulfotransferase activity), GO:0016021 (integral component of membrane)
Aradu.04RDY	-1.97738	0.0411424	Aluminium induced protein with YGL and LRDR motifs; IPR024286 (Domain of unknown function DUF3700)
Aradu.04TM0	-1.85379	0.154905	Cytochrome P450 superfamily protein; IPR001128 (Cytochrome P450); GO:0005506 (iron ion binding), GO:0020037 (heme binding), GO:0055114 (oxidation-reduction process)
Aradu.04VAI	-1.41061	0.400659	Thioredoxin superfamily protein; IPR005746 (Thioredoxin), IPR012336 (Thioredoxin-like fold); GO:0006662 (glycerol ether metabolic process), GO:0015035 (protein disulfide oxidoreductase activity), GO:0045454 (cell redox homeostasis)
Aradu.0510X	-1.80279	0.272402	uncharacterized protein LOC100819143 isoform X1 [Glycine max]; IPR008286 (Orn%2FLys%2FArg decarboxylase, C-terminal), IPR015424 (Pyridoxal phosphate-dependent transferase); GO:0003824 (catalytic activity), GO:0030170 (pyridoxal phosphate binding)
Aradu.052CR	-3.11007	0.0128391	receptor-like protein kinase 4; IPR008985 (Concanavalin A-like lectin%2Fglucanases superfamily), IPR011009 (Protein kinase-like domain), IPR013320 (Concanavalin A-like lectin%2Fglucanase, subgroup); GO:0004672 (protein kinase activity), GO:0005524 (ATP binding), GO:0006468 (protein phosphorylation), GO:0030246 (carbohydrate binding)
Aradu.053WE	0.157297	1	DHHC-type zinc finger family protein; IPR001594 (Zinc finger, DHHC-type, palmitoyltransferase); GO:0008270 (zinc ion binding)
Aradu.054NK	-1.0979	0.577496	arginine--tRNA ligase, cytoplasmic-like [Glycine max]; IPR001278 (Arginine-tRNA ligase); GO:0000166 (nucleotide binding), GO:0004812 (aminoacyl-tRNA ligase activity), GO:0004814 (arginine-tRNA ligase activity), GO:0005524 (ATP binding), GO:0005737 (cytoplasm), GO:0006418 (tRNA aminoacylation for protein translation), GO:0006420 (arginyl-tRNA aminoacylation)
Aradu.054T2	-0.395503	1	P-loop containing nucleoside triphosphate hydrolases superfamily protein; IPR004328 (BRO1 domain), IPR027417 (P-loop containing nucleoside triphosphate hydrolase); GO:0000166 (nucleotide binding), GO:0005524 (ATP binding), GO:0017111 (nucleoside-triphosphatase activity)
Aradu.055UL	-1.02099	1	senescence-associated protein SAG102; IPR007650 (Protein of unknown function DUF581)
Aradu.0572C	-2.41462	0.131628	transcription factor; IPR011598 (Myc-type, basic helix-loop-helix (bHLH) domain); GO:0046983 (protein dimerization activity)
Aradu.058CJ	-1.05198	0.618644	lysine-tRNA ligase-like protein; IPR018150 (Aminoacyl-tRNA synthetase, class II (D%2FK%2FN)-like); GO:0000166 (nucleotide binding), GO:0003676 (nucleic acid binding), GO:0004812 (aminoacyl-tRNA ligase activity), GO:0004824 (lysine-tRNA ligase activity), GO:0005524 (ATP binding), GO:0005737 (cytoplasm), GO:0006418 (tRNA aminoacylation for protein translation), GO:0006430 (lysyl-tRNA aminoacylation)
Aradu.058P4	5.92789	0.352115	NAD(P)-binding Rossmann-fold superfamily protein; IPR006139 (D-isomer specific 2-hydroxyacid dehydrogenase, catalytic domain), IPR016040 (NAD(P)-binding domain); GO:0008152 (metabolic process), GO:0048037 (cofactor binding), GO:0051287 (NAD binding), GO:0055114 (oxidation-reduction process)
Aradu.05A55	-1.129	0.756099	IAA-amino acid hydrolase ILR1-like protein; IPR002933 (Peptidase M20); GO:0008152 (metabolic process), GO:0016787 (hydrolase activity)
Aradu.05DT4	-1.75464	0.8668	auxin response factor 18-like [Glycine max]; IPR015300 (DNA-binding pseudobarrel domain); GO:0003677 (DNA binding)
Aradu.05ES1	-1.11962	1	Unknown protein
Aradu.05F6Y	-3.64165	0.000728361	nodulation-signaling pathway 1 protein-like [Glycine max]; IPR005202 (Transcription factor GRAS)
Aradu.05H4H	1.12306	0.522276	UDP-glucose 6-dehydrogenase family protein; IPR017476 (UDP-glucose%2FGDP-mannose dehydrogenase); GO:0003979 (UDP-glucose 6-dehydrogenase activity), GO:0051287 (NAD binding), GO:0055114 (oxidation-reduction process)
Aradu.05H52	-2.35814	0.0201382	zinc finger protein MAGPIE-like [Glycine max]; IPR013087 (Zinc finger C2H2-type%2Fintegrase DNA-binding domain); GO:0003676 (nucleic acid binding), GO:0046872 (metal ion binding)
Aradu.05HLH	-0.980821	0.785901	Cornichon family protein; IPR003377 (Cornichon); GO:0016020 (membrane), GO:0035556 (intracellular signal transduction)
Aradu.05JBL	0.39811	1	dentin sialophosphoprotein-like isoform X1 [Glycine max]; IPR010844 (Occludin%2FRNA polymerase II elongation factor, ELL domain)
Aradu.05MVI	3.55014	0.000251014	trihelix transcription factor GT-3b-like [Glycine max]; IPR027775 (C2H2- zinc finger protein family); GO:0003700 (sequence-specific DNA binding transcription factor activity), GO:0005634 (nucleus), GO:0043565 (sequence-specific DNA binding)
Aradu.05RMW	-0.127043	1	imidazole glycerol phosphate synthase subunit HisF; IPR006062 (Histidine biosynthesis), IPR010139 (Imidazole glycerol phosphate synthase, subunit H), IPR014640 (Imidazole glycerol phosphate synthase HisHF), IPR017926 (Glutamine amidotransferase); GO:0000105 (histidine biosynthetic process), GO:0000107 (imidazoleglycerol-phosphate synthase activity), GO:0003824 (catalytic activity), GO:0005737 (cy…
Aradu.05TUW	-1.75464	0.8668	chlorophyll synthase, chloroplastic-like isoform 1 [Glycine max]
Aradu.05VAM	-0.173988	1	Dihydroxyacetone kinase; IPR004007 (DhaL domain); GO:0004371 (glycerone kinase activity), GO:0006071 (glycerol metabolic process)
Aradu.05VCI	-1.27239	0.406387	uncharacterized protein LOC100810148 isoform X4 [Glycine max]
Aradu.05WJ3	-4.55702	1	Cysteine%2FHistidine-rich C1 domain family protein; IPR011424 (C1-like), IPR013083 (Zinc finger, RING%2FFYVE%2FPHD-type); GO:0005515 (protein binding), GO:0008270 (zinc ion binding), GO:0047134 (protein-disulfide reductase activity), GO:0055114 (oxidation-reduction process)
Aradu.05XZ1	-0.987868	0.685506	auxin transport protein (BIG); IPR000433 (Zinc finger, ZZ-type), IPR003126 (Zinc finger, N-recognin), IPR016024 (Armadillo-type fold), IPR025704 (E3 ubiquitin ligase, UBR4); GO:0004842 (ubiquitin-protein ligase activity), GO:0005488 (binding), GO:0008270 (zinc ion binding)
Aradu.0603J	-0.387896	1	indole-3-acetic acid inducible 14; IPR003311 (AUX%2FIAA protein); GO:0005634 (nucleus)
Aradu.063AJ	-0.332111	1	LRR and NB-ARC domain disease resistance protein; IPR002182 (NB-ARC), IPR027417 (P-loop containing nucleoside triphosphate hydrolase); GO:0043531 (ADP binding)
Aradu.065GY	-4.20936	7.31659e-07	transcription factor bHLH111-like isoform X2 [Glycine max]; IPR011598 (Myc-type, basic helix-loop-helix (bHLH) domain); GO:0046983 (protein dimerization activity)
Aradu.067I0	-1.19322	0.538431	DEAD-box ATP-dependent RNA helicase-like protein; IPR001650 (Helicase, C-terminal), IPR014001 (Helicase, superfamily 1%2F2, ATP-binding domain), IPR027417 (P-loop containing nucleoside triphosphate hydrolase); GO:0003676 (nucleic acid binding), GO:0004386 (helicase activity), GO:0005524 (ATP binding), GO:0008026 (ATP-dependent helicase activity)
Aradu.067MN	-1.08246	0.606881	peptidase M1 family protein; IPR001930 (Peptidase M1, alanine aminopeptidase%2Fleukotriene A4 hydrolase), IPR016024 (Armadillo-type fold); GO:0005488 (binding), GO:0006508 (proteolysis), GO:0008237 (metallopeptidase activity), GO:0008270 (zinc ion binding), GO:0019370 (leukotriene biosynthetic process)
Aradu.068JX	-0.090281	1	cell number regulator 6 [Glycine max]; IPR006461 (Uncharacterised protein family Cys-rich)
Aradu.069GY	0.027523	1	Calcium-dependent lipid-binding (CaLB domain) family protein; IPR000008 (C2 domain); GO:0005515 (protein binding)
Aradu.069RB	-1.0304	0.860845	jmjC domain-containing protein 7-like [Glycine max]; IPR003347 (JmjC domain); GO:0005515 (protein binding)
Aradu.06BAT	-2.0008	0.0691034	scarecrow-like protein 4-like [Glycine max]; IPR005202 (Transcription factor GRAS)
Aradu.06C7F	-0.288168	1	RNA-binding protein 1; IPR012677 (Nucleotide-binding, alpha-beta plait); GO:0000166 (nucleotide binding), GO:0003676 (nucleic acid binding)
Aradu.06F34	-0.934299	1	Unknown protein
Aradu.06F3L	5.45191	0.626831	magnesium transporter 2; IPR026573 (Magnesium transporter MRS2%2FLPE10); GO:0015095 (magnesium ion transmembrane transporter activity), GO:0015693 (magnesium ion transport)
Aradu.06FCV	-0.378422	1	Ribosomal protein L24e family protein; IPR000988 (Ribosomal protein L24e-related), IPR023441 (Ribosomal protein L24e domain)
Aradu.06G22	-0.480832	1	la-related protein 1 isoform X2 [Glycine max]
Aradu.06GAS	2.61974	0.8668	receptor-like protein kinase 4; IPR011009 (Protein kinase-like domain), IPR013320 (Concanavalin A-like lectin%2Fglucanase, subgroup); GO:0004672 (protein kinase activity), GO:0006468 (protein phosphorylation)
Aradu.06GIQ	0.242418	1	zinc finger matrin type 2; IPR003604 (Zinc finger, U1-type); GO:0003676 (nucleic acid binding), GO:0008270 (zinc ion binding)
Aradu.06H1M	2.7452	0.0346179	receptor-like protein kinase 2; IPR001611 (Leucine-rich repeat), IPR003591 (Leucine-rich repeat, typical subtype), IPR011009 (Protein kinase-like domain), IPR013210 (Leucine-rich repeat-containing N-terminal, type 2), IPR013320 (Concanavalin A-like lectin%2Fglucanase, subgroup); GO:0004672 (protein kinase activity), GO:0005515 (protein binding), GO:0005524 (ATP binding), GO:0006468 (protein phosp…
Aradu.06HG0	-0.68054	1	Glycerophosphodiester phosphodiesterase GDE1 n%3D2 Tax%3DTriticeae RepID%3DM8BLH1_AEGTA; IPR004129 (Glycerophosphoryl diester phosphodiesterase); GO:0006071 (glycerol metabolic process), GO:0006629 (lipid metabolic process), GO:0008081 (phosphoric diester hydrolase activity), GO:0008889 (glycerophosphodiester phosphodiesterase activity)
Aradu.06HW9	-1.24871	0.626831	Auxin efflux carrier family protein; IPR004776 (Auxin efflux carrier); GO:0016021 (integral component of membrane), GO:0055085 (transmembrane transport)
Aradu.06JB2	-0.820047	0.90487	Afadin%2Falpha-actinin-binding protein; IPR021622 (Afadin%2Falpha-actinin-binding)
Aradu.06K18	-0.653812	1	Protein of unknown function, DUF538; IPR007493 (Protein of unknown function DUF538)
Aradu.06L51	0.0182254	1	ATP-binding microtubule motor family protein; IPR001752 (Kinesin, motor domain), IPR013083 (Zinc finger, RING%2FFYVE%2FPHD-type), IPR027417 (P-loop containing nucleoside triphosphate hydrolase), IPR027640 (Kinesin-like protein); GO:0003777 (microtubule motor activity), GO:0005515 (protein binding), GO:0005524 (ATP binding), GO:0005871 (kinesin complex), GO:0007018 (microtubule-based movement), GO…
Aradu.06LP9	-1.2306	0.473987	sulfite oxidase; IPR008335 (Eukaryotic molybdopterin oxidoreductase), IPR014756 (Immunoglobulin E-set); GO:0009055 (electron carrier activity), GO:0016491 (oxidoreductase activity), GO:0030151 (molybdenum ion binding), GO:0046872 (metal ion binding), GO:0055114 (oxidation-reduction process)
Aradu.06LYN	-1.04619	0.698756	uncharacterized protein LOC100776560 isoform X2 [Glycine max]; IPR022212 (Protein of unknown function DUF3741), IPR025486 (Domain of unknown function DUF4378)
Aradu.06N9R	-0.13286	1	Unknown protein
Aradu.06W1Y	-0.0600678	1	uncharacterized protein LOC100775650 isoform X4 [Glycine max]; IPR012866 (Protein of unknown function DUF1644), IPR013083 (Zinc finger, RING%2FFYVE%2FPHD-type)
Aradu.06XDW	-2.14772	0.105963	uncharacterized protein LOC102659944 [Glycine max]; IPR021319 (Protein of unknown function DUF2921)
Aradu.06Y10	4.59891	0.0121759	expansin-like B1-like [Glycine max]; IPR007118 (Expansin%2FLol pI); GO:0005576 (extracellular region)
Aradu.07134	-0.188714	1	uncharacterized protein LOC100791130 isoform X1 [Glycine max]
Aradu.07167	-1.98398	0.0845067	MYB transcription factor MYB48 [Glycine max]; IPR009057 (Homeodomain-like); GO:0003677 (DNA binding), GO:0003682 (chromatin binding)
Aradu.073JP	-0.0824579	1	unknown protein
Aradu.073NL	-0.900318	0.819787	putative phospholipid-transporting ATPase 9-like isoform X1 [Glycine max]; IPR001757 (Cation-transporting P-type ATPase), IPR023214 (HAD-like domain); GO:0000166 (nucleotide binding), GO:0000287 (magnesium ion binding), GO:0004012 (phospholipid-translocating ATPase activity), GO:0005524 (ATP binding), GO:0006812 (cation transport), GO:0015914 (phospholipid transport), GO:0016021 (integral compone…
Aradu.073WM	-1.00742	0.746991	Protein of unknown function (DUF1218); IPR009606 (Protein of unknown function DUF1218)
Aradu.0746P	3.25614	1	hypothetical protein
Aradu.074JV	0.202151	1	Peroxidase superfamily protein; IPR010255 (Haem peroxidase); GO:0004601 (peroxidase activity), GO:0006979 (response to oxidative stress), GO:0020037 (heme binding), GO:0055114 (oxidation-reduction process)
Aradu.07558	0.457617	1	uncharacterized protein DDB_G0271670-like [Glycine max]
Aradu.075C2	-0.363066	1	casein kinase 1; IPR011009 (Protein kinase-like domain); GO:0004672 (protein kinase activity), GO:0005524 (ATP binding), GO:0006468 (protein phosphorylation)
Aradu.0768L	1.16608	1	RWP-RK domain-containing protein; IPR003035 (RWP-RK domain)
Aradu.07739	-2.55061	0.0799757	phosphoglycerate kinase 1; IPR001576 (Phosphoglycerate kinase), IPR003358 (tRNA (guanine-N-7) methyltransferase); GO:0004618 (phosphoglycerate kinase activity), GO:0006096 (glycolysis), GO:0006400 (tRNA modification), GO:0008176 (tRNA (guanine-N7-)-methyltransferase activity)
Aradu.077V4	0.939156	1	hypothetical protein
Aradu.07A12	-0.433626	1	UTP-glucose-1-phosphate uridylyltransferase; IPR001865 (Ribosomal protein S2), IPR002618 (UTP--glucose-1-phosphate uridylyltransferase), IPR023591 (Ribosomal protein S2, flavodoxin-like domain); GO:0003735 (structural constituent of ribosome), GO:0005622 (intracellular), GO:0005840 (ribosome), GO:0006412 (translation), GO:0008152 (metabolic process), GO:0016779 (nucleotidyltransferase activity)
Aradu.07ABD	3.25614	1	protein FAR1-RELATED SEQUENCE 5-like [Glycine max]; IPR004330 (FAR1 DNA binding domain)
Aradu.07ACF	-0.695401	1	RNA-binding protein 1-like [Glycine max]; IPR012677 (Nucleotide-binding, alpha-beta plait); GO:0000166 (nucleotide binding), GO:0003676 (nucleic acid binding)
Aradu.07C2C	-0.225118	1	uncharacterized protein LOC100815851 [Glycine max]; IPR006747 (Protein of unknown function DUF599)
Aradu.07E2R	1.61951	0.247003	LOB domain-containing protein 38; IPR004883 (Lateral organ boundaries, LOB)
Aradu.07I6M	-0.93007	0.953732	B3 DNA-binding domain protein; IPR015300 (DNA-binding pseudobarrel domain); GO:0003677 (DNA binding)
Aradu.07K0G	0.176217	1	polynucleotide phosphatase%2Fkinase; IPR013954 (Polynucleotide kinase 3 phosphatase), IPR023214 (HAD-like domain)
Aradu.07P3B	0.764301	1	transmembrane protein, putative
Aradu.07R23	-1.51332	0.432629	polycomb group protein FERTILIZATION-INDEPENDENT ENDOSPERM-like [Glycine max]; IPR015943 (WD40%2FYVTN repeat-like-containing domain); GO:0005515 (protein binding)
Aradu.07V9Z	-0.499856	1	eukaryotic translation initiation factor 4E; IPR001040 (Translation Initiation factor eIF- 4e), IPR023398 (Translation Initiation factor eIF- 4e-like domain); GO:0003723 (RNA binding), GO:0003743 (translation initiation factor activity), GO:0005737 (cytoplasm), GO:0006413 (translational initiation)
Aradu.07VTE	0.0795633	1	FAR1-related sequence 5; IPR004330 (FAR1 DNA binding domain)
Aradu.07VUH	-1.43778	0.464226	copper transport protein CCH [Glycine max]; IPR006121 (Heavy metal-associated domain, HMA); GO:0030001 (metal ion transport), GO:0046872 (metal ion binding)
Aradu.07VYH	-1.47388	0.423801	3-hydroxyacyl-[acyl-carrier-protein] dehydratase FabZ n%3D2 Tax%3DSynechococcus RepID%3DFABZ_SYNJA; IPR010084 (Beta-hydroxyacyl-(acyl-carrier-protein) dehydratase FabZ); GO:0005737 (cytoplasm), GO:0006633 (fatty acid biosynthetic process), GO:0016836 (hydro-lyase activity)
Aradu.07WQA	0.319608	1	Phosphopyruvate hydratase n%3D1 Tax%3DDictyostelium fasciculatum (strain SH3) RepID%3DF4PJ27_DICFS; IPR000941 (Enolase); GO:0000015 (phosphopyruvate hydratase complex), GO:0000287 (magnesium ion binding), GO:0004634 (phosphopyruvate hydratase activity), GO:0006096 (glycolysis)
Aradu.07ZE9	-0.595645	1	Clathrin light chain protein; IPR000996 (Clathrin light chain); GO:0005198 (structural molecule activity), GO:0006886 (intracellular protein transport), GO:0016192 (vesicle-mediated transport), GO:0030130 (clathrin coat of trans-Golgi network vesicle), GO:0030132 (clathrin coat of coated pit)
Aradu.07ZWB	2.60707	0.18275	transmembrane protein, putative
Aradu.0803T	-0.778666	0.942278	single-stranded DNA-binding protein; IPR000424 (Primosome PriB%2Fsingle-strand DNA-binding); GO:0003697 (single-stranded DNA binding), GO:0006260 (DNA replication)
Aradu.083WP	0.894894	1	Protein kinase superfamily protein; IPR000858 (S-locus glycoprotein), IPR003609 (Apple-like), IPR011009 (Protein kinase-like domain), IPR013320 (Concanavalin A-like lectin%2Fglucanase, subgroup); GO:0004672 (protein kinase activity), GO:0005524 (ATP binding), GO:0006468 (protein phosphorylation), GO:0048544 (recognition of pollen)
Aradu.085LG	-0.682503	1	O-fucosyltransferase family protein; IPR019378 (GDP-fucose protein O-fucosyltransferase)
Aradu.088RT	-0.457763	1	lysosomal Pro-X carboxypeptidase-like [Glycine max]; IPR008758 (Peptidase S28); GO:0006508 (proteolysis), GO:0008236 (serine-type peptidase activity)
Aradu.08CRI	-1.24801	1	outer envelope pore protein
Aradu.08EQ7	1.13582	1	Unknown protein
Aradu.08GEE	0.514602	1	ATP-binding ABC transporter; IPR026082 (ABC transporter A, ABCA), IPR027417 (P-loop containing nucleoside triphosphate hydrolase); GO:0000166 (nucleotide binding), GO:0005524 (ATP binding), GO:0016887 (ATPase activity), GO:0017111 (nucleoside-triphosphatase activity)
Aradu.08GFU	1.90093	0.492643	NAC domain protein; IPR003441 (NAC domain); GO:0003677 (DNA binding)
Aradu.08GVW	-1.11962	1	LRR and NB-ARC domain disease resistance protein; IPR000767 (Disease resistance protein), IPR027417 (P-loop containing nucleoside triphosphate hydrolase); GO:0006952 (defense response), GO:0043531 (ADP binding)
Aradu.08H0Q	-0.548943	1	uncharacterized protein At5g65660-like [Glycine max]
Aradu.08LLU	-0.539404	1	U4%2FU6 small nuclear ribonucleoprotein PRP4-like protein-like [Glycine max]; IPR014906 (Pre-mRNA processing factor 4 (PRP4)-like), IPR015943 (WD40%2FYVTN repeat-like-containing domain), IPR020472 (G-protein beta WD-40 repeat), IPR027106 (U4%2FU6 small nuclear ribonucleoprotein Prp4); GO:0005515 (protein binding), GO:0008380 (RNA splicing)
Aradu.08MKE	-1.34353	0.450443	cyclic nucleotide-gated ion channel-like protein; IPR003938 (Potassium channel, voltage-dependent, EAG%2FELK%2FERG); GO:0005216 (ion channel activity), GO:0005249 (voltage-gated potassium channel activity), GO:0006811 (ion transport), GO:0006813 (potassium ion transport), GO:0016020 (membrane), GO:0055085 (transmembrane transport)
Aradu.08MSL	0.166441	1	Unknown protein
Aradu.08N9Z	1.08889	1	Cellulase (glycosyl hydrolase family 5) protein; IPR000772 (Ricin B lectin domain), IPR017853 (Glycoside hydrolase, superfamily); GO:0005975 (carbohydrate metabolic process)
Aradu.08REY	-3.4193	0.000299494	ammonium transporter 1; 2; IPR001905 (Ammonium transporter), IPR024041 (Ammonium transporter AmtB-like domain); GO:0008519 (ammonium transmembrane transporter activity), GO:0015696 (ammonium transport), GO:0016020 (membrane), GO:0072488 (ammonium transmembrane transport)
Aradu.08TAH	-3.24729	0.00713642	NAC domain containing protein 25; IPR003441 (NAC domain); GO:0003677 (DNA binding)
Aradu.08UAJ	-1.11281	0.590484	CAP (Cysteine-rich secretory proteins, Antigen 5, and Pathogenesis-related 1 protein) superfamily protein; IPR001283 (Cysteine-rich secretory protein, allergen V5%2FTpx-1-related)
Aradu.08UMR	-1.64946	0.8668	ovate family protein 6; IPR006458 (Ovate protein family, C-terminal)
Aradu.08WSJ	1.23135	0.414482	cysteine proteinase1; IPR000118 (Granulin), IPR013128 (Peptidase C1A); GO:0006508 (proteolysis), GO:0008234 (cysteine-type peptidase activity)
Aradu.08XY7	-1.05526	0.83597	uncharacterized protein LOC100808883 [Glycine max]; IPR010341 (Protein of unknown function DUF936, plant)
Aradu.08Y2X	-4.55702	1	sugar porter (SP) family MFS transporter; IPR005828 (General substrate transporter), IPR016196 (Major facilitator superfamily domain, general substrate transporter); GO:0005215 (transporter activity), GO:0006810 (transport), GO:0016020 (membrane), GO:0016021 (integral component of membrane), GO:0022857 (transmembrane transporter activity), GO:0022891 (substrate-specific transmembrane transporter …
Aradu.08Y7C	-0.758545	1	DHHC-type zinc finger family protein; IPR001594 (Zinc finger, DHHC-type, palmitoyltransferase); GO:0008270 (zinc ion binding)
Aradu.094MD	-0.0345761	1	delta-1-pyrroline-5-carboxylate synthetase; IPR001057 (Glutamate%2Facetylglutamate kinase), IPR016161 (Aldehyde%2Fhistidinol dehydrogenase); GO:0003824 (catalytic activity), GO:0004349 (glutamate 5-kinase activity), GO:0004350 (glutamate-5-semialdehyde dehydrogenase activity), GO:0006561 (proline biosynthetic process), GO:0008152 (metabolic process), GO:0016491 (oxidoreductase activity), GO:00551…
Aradu.09537	2.28281	0.626831	jasmonic acid carboxyl methyltransferase; IPR005299 (SAM dependent carboxyl methyltransferase); GO:0008168 (methyltransferase activity)
Aradu.096I4	-1.86583	0.258655	CRIB domain-containing protein RIC4-like [Glycine max]; IPR000095 (CRIB domain)
Aradu.097K8	0.166441	1	ferritin 4; IPR001519 (Ferritin), IPR008331 (Ferritin%2FDPS protein domain), IPR009078 (Ferritin-like superfamily); GO:0006826 (iron ion transport), GO:0006879 (cellular iron ion homeostasis), GO:0008199 (ferric iron binding)
Aradu.0992L	-1.14381	0.515743	cullin-associated NEDD8-dissociated protein; IPR016024 (Armadillo-type fold); GO:0005488 (binding)
Aradu.09997	-0.386032	1	uncharacterized protein LOC100777625 isoform X6 [Glycine max]
Aradu.09F0B	1.0815	0.988263	cytochrome c biogenesis protein family; IPR007816 (ResB-like domain)
Aradu.09F8M	-0.887998	0.8668	uncharacterized protein LOC100803657 isoform X1 [Glycine max]
Aradu.09H6L	0.166441	1	RRNA intron-encoded homing endonuclease n%3D1 Tax%3DMedicago truncatula RepID%3DG7K0D4_MEDTR
Aradu.09HBR	-1.73584	0.157528	photosystem I reaction center subunit VI; IPR004928 (Photosystem I PsaH, reaction centre subunit VI); GO:0009522 (photosystem I), GO:0009538 (photosystem I reaction center), GO:0015979 (photosynthesis)
Aradu.09HMV	-0.769845	0.949732	FMN-binding split barrel n%3D1 Tax%3DPlasmopara viticola RepID%3DH6S4D7_9STRA; IPR012349 (FMN-binding split barrel), IPR014631 (Cellular repressor of E1A-stimulated genes (CREG)); GO:0010181 (FMN binding), GO:0016491 (oxidoreductase activity), GO:0055114 (oxidation-reduction process)
Aradu.09I0I	-1.60605	0.584351	Calmodulin-binding protein; IPR012416 (Calmodulin binding protein-like), IPR013022 (Xylose isomerase-like, TIM barrel domain)
Aradu.09IKG	-1.92194	0.74966	Cytochrome P450 superfamily protein; IPR001128 (Cytochrome P450); GO:0005506 (iron ion binding), GO:0020037 (heme binding), GO:0055114 (oxidation-reduction process)
Aradu.09ITS	-0.174441	1	Pentatricopeptide repeat (PPR) superfamily protein; IPR002885 (Pentatricopeptide repeat), IPR011990 (Tetratricopeptide-like helical); GO:0005515 (protein binding)
Aradu.09LHV	-0.999642	0.687944	DDB1- and CUL4-associated factor 13 [Glycine max]; IPR007287 (Sof1-like protein), IPR015943 (WD40%2FYVTN repeat-like-containing domain), IPR020472 (G-protein beta WD-40 repeat); GO:0005515 (protein binding)
Aradu.09LLW	-0.623716	1	Polynucleotidyl transferase, ribonuclease H-like superfamily protein; IPR001352 (Ribonuclease HII%2FHIII), IPR012337 (Ribonuclease H-like domain), IPR023160 (Ribonuclease HII, helix-loop-helix cap domain); GO:0003676 (nucleic acid binding), GO:0003723 (RNA binding), GO:0004523 (RNA-DNA hybrid ribonuclease activity)
Aradu.09NV4	-1.88668	0.0661522	transport inhibitor response 1-like protein-like [Glycine max]; IPR006553 (Leucine-rich repeat, cysteine-containing subtype)
Aradu.09PKT	0.557374	1	Got1%2FSft2-like vescicle transport protein family; IPR007305 (Vesicle transport protein, Got1%2FSFT2-like); GO:0016192 (vesicle-mediated transport)
Aradu.09PNJ	-0.487637	1	RabGAP%2FTBC domain-containing protein; IPR021935 (Domain of unknown function DUF3548)
Aradu.09SAF	-0.746236	1	cytokinin oxidase%2Fdehydrogenase 1; IPR016164 (FAD-linked oxidase-like, C-terminal), IPR016166 (FAD-binding, type 2), IPR016170 (Vanillyl-alcohol oxidase%2FCytokinin dehydrogenase C-terminal domain); GO:0003824 (catalytic activity), GO:0008762 (UDP-N-acetylmuramate dehydrogenase activity), GO:0009690 (cytokinin metabolic process), GO:0016491 (oxidoreductase activity), GO:0019139 (cytokinin dehyd…
Aradu.09XRF	-0.727635	1	translocon-associated protein beta (TRAPB) family protein; IPR008856 (Translocon-associated protein subunit beta); GO:0005783 (endoplasmic reticulum), GO:0016021 (integral component of membrane)
Aradu.09ZF3	-0.258986	1	uncharacterized protein LOC100778164 isoform X1 [Glycine max]
Aradu.0A0VU	-3.0897	1	cyclin-dependent kinase B1; 2
Aradu.0A17C	1.08889	1	nodulin MtN21 %2FEamA-like transporter family protein; IPR000620 (Drug%2Fmetabolite transporter); GO:0016020 (membrane)
Aradu.0A2BR	1.76008	0.112679	zinc induced facilitator-like 2; IPR011701 (Major facilitator superfamily), IPR016196 (Major facilitator superfamily domain, general substrate transporter); GO:0005215 (transporter activity), GO:0005886 (plasma membrane), GO:0016021 (integral component of membrane), GO:0055085 (transmembrane transport)
Aradu.0A3UJ	-0.942129	0.879954	BTB%2FPOZ domain-containing protein [Glycine max]
Aradu.0A8NK	-2.03445	0.0316107	isoflavone reductase-like protein-like [Glycine max]; IPR008030 (NmrA-like), IPR016040 (NAD(P)-binding domain)
Aradu.0AD2C	-0.663374	1	Serine carboxypeptidase S28 family protein; IPR008758 (Peptidase S28); GO:0006508 (proteolysis), GO:0008236 (serine-type peptidase activity)
Aradu.0AE9J	-0.571916	1	mitochondrial import inner membrane translocase subunit TIM8-like [Glycine max]; IPR004217 (Tim10%2FDDP family zinc finger)
Aradu.0AM2X	-1.03662	0.680899	GPI transamidase component family protein %2F Gaa1-like family protein; IPR007246 (Gaa1-like, GPI transamidase component); GO:0016021 (integral component of membrane), GO:0042765 (GPI-anchor transamidase complex)
Aradu.0AT27	-1.50293	0.292786	4-coumarate:CoA ligase 2; IPR000873 (AMP-dependent synthetase%2Fligase), IPR025110 (AMP-binding enzyme C-terminal domain); GO:0003824 (catalytic activity), GO:0008152 (metabolic process)
Aradu.0AU5N	-3.0897	1	Serine protease inhibitor n%3D1 Tax%3DArachis hypogaea RepID%3DQ2VMU0_ARAHY
Aradu.0AW6N	0.629992	1	Transmembrane amino acid transporter family protein; IPR013057 (Amino acid transporter, transmembrane)
Aradu.0AW7C	-0.235973	1	interactor of constitutive active ROPs 3-like isoform X3 [Glycine max]
Aradu.0B0D2	-1.24641	0.687308	S-adenosyl-L-methionine-dependent methyltransferases superfamily protein; IPR004159 (Putative S-adenosyl-L-methionine-dependent methyltransferase); GO:0008168 (methyltransferase activity)
Aradu.0B0KP	-1.05839	1	SPFH%2FBand 7%2FPHB domain-containing membrane-associated protein family; IPR001107 (Band 7 protein); GO:0016020 (membrane)
Aradu.0B375	-0.352483	1	evolutionarily conserved C-terminal region 2; IPR007275 (YTH domain)
Aradu.0B4KA	-1.91886	0.116517	uncharacterized protein LOC100794704 isoform X4 [Glycine max]; IPR006869 (Domain of unknown function DUF547), IPR025757 (Ternary complex factor MIP1, leucine-zipper)
Aradu.0B5C5	1.51002	0.205108	uncharacterized protein LOC100797844 isoform X3 [Glycine max]; IPR009769 (Domain of unknown function DUF1336)
Aradu.0B6K7	2.0485	1	Phosphoinositide phosphatase family protein; IPR002013 (Synaptojanin, N-terminal); GO:0042578 (phosphoric ester hydrolase activity)
Aradu.0BA0A	0.559326	1	zinc finger CCCH domain protein; IPR000571 (Zinc finger, CCCH-type); GO:0046872 (metal ion binding)
Aradu.0BA89	-0.0904639	1	vacuolar protein-sorting-associated protein 37 homolog 1-like [Glycine max]; IPR009851 (Modifier of rudimentary, Modr)
Aradu.0BJ8E	-0.569041	1	Tetratricopeptide repeat (TPR)-like superfamily protein; IPR011990 (Tetratricopeptide-like helical); GO:0005515 (protein binding)
Aradu.0BK38	-0.50742	1	small subunit processome component 20 homolog [Glycine max]; IPR016024 (Armadillo-type fold); GO:0005488 (binding)
Aradu.0BM64	-0.128974	1	transcription elongation factor B; IPR001232 (SKP1 component); GO:0006511 (ubiquitin-dependent protein catabolic process)
Aradu.0BT33	1.76254	0.272402	putative Myb family transcription factor At1g14600-like isoform X2 [Glycine max]; IPR009057 (Homeodomain-like); GO:0003677 (DNA binding), GO:0003682 (chromatin binding)
Aradu.0C0S7	-0.474438	1	Kinase interacting (KIP1-like) family protein; IPR011684 (KIP1-like)
Aradu.0C0YF	-0.676768	1	cytosolic enolase; IPR020810 (Enolase, C-terminal); GO:0000015 (phosphopyruvate hydratase complex), GO:0000287 (magnesium ion binding), GO:0004634 (phosphopyruvate hydratase activity), GO:0006096 (glycolysis)
Aradu.0C1EA	1.64705	1	U6 snRNA phosphodiesterase-like protein, putative; IPR027521 (U6 snRNA phosphodiesterase Usb1); GO:0004518 (nuclease activity), GO:0034477 (U6 snRNA 3%27-end processing)
Aradu.0C27S	-1.90977	0.0566696	Sugar transporter SWEET n%3D2 Tax%3DPooideae RepID%3DI1HKV5_BRADI ; GO:0016021 (integral component of membrane)
Aradu.0C6YR	-1.29158	0.648489	Lactoylglutathione lyase %2F glyoxalase I family protein; IPR025870 (Glyoxalase-like domain)
Aradu.0C9TU	2.33794	0.0121793	NAD-dependent malic enzyme 1; IPR001891 (Malic oxidoreductase); GO:0004470 (malic enzyme activity), GO:0004471 (malate dehydrogenase (decarboxylating) (NAD+) activity), GO:0006108 (malate metabolic process), GO:0051287 (NAD binding), GO:0055114 (oxidation-reduction process)
Aradu.0CC9Q	-0.114963	1	RING%2FFYVE%2FPHD zinc finger superfamily protein; IPR011016 (Zinc finger, RING-CH-type), IPR013083 (Zinc finger, RING%2FFYVE%2FPHD-type); GO:0008270 (zinc ion binding)
Aradu.0CM2J	-3.0897	1	DEAD-box ATP-dependent RNA helicase-like protein; IPR011545 (DNA%2FRNA helicase, DEAD%2FDEAH box type, N-terminal), IPR027417 (P-loop containing nucleoside triphosphate hydrolase); GO:0003676 (nucleic acid binding), GO:0005524 (ATP binding), GO:0008026 (ATP-dependent helicase activity)
Aradu.0CM3Q	0.179736	1	trafficking protein particle complex subunit-like protein; IPR007194 (Transport protein particle (TRAPP) component), IPR024096 (NO signalling%2FGolgi transport ligand-binding domain)
Aradu.0CM87	2.16135	0.0290455	calmodulin-binding family protein
Aradu.0CQ2X	-0.371682	1	WD repeat-containing protein 13-like [Glycine max]; IPR015943 (WD40%2FYVTN repeat-like-containing domain); GO:0005515 (protein binding)
Aradu.0CQ9D	-4.46748	0.00989627	anaphase-promoting complex subunit 7-like [Glycine max]
Aradu.0CR3J	-0.828427	0.89903	Major facilitator superfamily protein; IPR011701 (Major facilitator superfamily), IPR016196 (Major facilitator superfamily domain, general substrate transporter); GO:0016021 (integral component of membrane), GO:0055085 (transmembrane transport)
Aradu.0D1LJ	1.01717	0.723511	L-ascorbate oxidase homolog [Glycine max]; IPR008972 (Cupredoxin); GO:0005507 (copper ion binding), GO:0016491 (oxidoreductase activity), GO:0055114 (oxidation-reduction process)
Aradu.0D317	-0.652671	1	histone-lysine N-methyltransferase ATXR2; IPR001214 (SET domain), IPR002893 (Zinc finger, MYND-type); GO:0005515 (protein binding)
Aradu.0D3A4	1.64705	1	Unknown protein
Aradu.0D47M	-0.839431	0.84059	TCP-1%2Fcpn60 chaperonin family protein; IPR002423 (Chaperonin Cpn60%2FTCP-1), IPR027409 (GroEL-like apical domain), IPR027413 (GroEL-like equatorial domain); GO:0005524 (ATP binding), GO:0005737 (cytoplasm), GO:0006457 (protein folding), GO:0042026 (protein refolding), GO:0044267 (cellular protein metabolic process)
Aradu.0D4S6	0.827368	1	LysM domain-containing receptor-like kinase n%3D1 Tax%3DMedicago truncatula RepID%3DG7I3Q1_MEDTR
Aradu.0D4UY	-0.937271	0.781098	Unknown protein
Aradu.0D4Z0	-0.645031	1	RAN GTPase-activating protein 1-like isoform X2 [Glycine max]; IPR003590 (Leucine-rich repeat, ribonuclease inhibitor subtype)
Aradu.0D5YN	-1.12662	0.615776	calcium-transporting ATPase, putative; IPR001757 (Cation-transporting P-type ATPase), IPR004014 (Cation-transporting P-type ATPase, N-terminal), IPR023214 (HAD-like domain), IPR023298 (P-type ATPase, transmembrane domain); GO:0000166 (nucleotide binding), GO:0006812 (cation transport), GO:0016021 (integral component of membrane), GO:0019829 (cation-transporting ATPase activity), GO:0046872 (metal…
Aradu.0D6G3	-0.795032	1	Unknown protein
Aradu.0D7Q2	1.04528	1	cysteine synthase 26; IPR005856 (Cysteine synthase K%2FM); GO:0004124 (cysteine synthase activity), GO:0006535 (cysteine biosynthetic process from serine)
Aradu.0D9S1	-0.378422	1	GDSL-like Lipase%2FAcylhydrolase superfamily protein; IPR001087 (Lipase, GDSL); GO:0006629 (lipid metabolic process), GO:0016787 (hydrolase activity)
Aradu.0D9UK	0.116766	1	RING-H2 zinc finger protein RHA4a-like [Glycine max]; IPR013083 (Zinc finger, RING%2FFYVE%2FPHD-type); GO:0005515 (protein binding), GO:0008270 (zinc ion binding)
Aradu.0DL1W	-0.766779	0.972049	Marine sediment metagenome DNA, contig: S01H1_C00432 n%3D1 Tax%3Dmarine sediment metagenome RepID%3DX0SQ33_9ZZZZ; IPR016195 (Polymerase%2Fhistidinol phosphatase-like); GO:0003677 (DNA binding), GO:0003824 (catalytic activity), GO:0003887 (DNA-directed DNA polymerase activity), GO:0006260 (DNA replication)
Aradu.0DS3V	-0.211903	1	base excision DNA repair protein, HhH-GPD family protein; IPR011257 (DNA glycosylase); GO:0003824 (catalytic activity), GO:0006281 (DNA repair), GO:0006284 (base-excision repair)
Aradu.0DZ84	0.183934	1	phytochrome interacting factor 3
Aradu.0E2DC	-0.625593	1	early nodulin-like protein 1; IPR008972 (Cupredoxin); GO:0005507 (copper ion binding), GO:0009055 (electron carrier activity)
Aradu.0E2FW	-0.481321	1	nitrate transporter 1.7; IPR000109 (Proton-dependent oligopeptide transporter family), IPR016196 (Major facilitator superfamily domain, general substrate transporter); GO:0005215 (transporter activity), GO:0006810 (transport), GO:0016020 (membrane)
Aradu.0E6YI	0.703636	1	Ankyrin repeat family protein; IPR020683 (Ankyrin repeat-containing domain), IPR026961 (PGG domain), IPR027001 (Caskin%2FAnkyrin repeat-containing protein); GO:0005515 (protein binding)
Aradu.0E8DM	-0.734217	1	Gibberellin-regulated family protein; IPR003854 (Gibberellin regulated protein)
Aradu.0EG1Y	-1.24118	0.531125	Protein kinase superfamily protein; IPR011009 (Protein kinase-like domain), IPR013320 (Concanavalin A-like lectin%2Fglucanase, subgroup); GO:0004672 (protein kinase activity), GO:0006468 (protein phosphorylation)
Aradu.0EM6K	-0.67989	1	partner of Y14-MAGO; IPR015362 (Exon junction complex, Pym); GO:0005515 (protein binding)
Aradu.0ER06	-0.55555	1	beta-galactosidase 3; IPR000922 (D-galactoside%2FL-rhamnose binding SUEL lectin domain), IPR001944 (Glycoside hydrolase, family 35), IPR017853 (Glycoside hydrolase, superfamily); GO:0005975 (carbohydrate metabolic process), GO:0030246 (carbohydrate binding)
Aradu.0ES15	-0.147938	1	Ran binding protein 7 n%3D1 Tax%3DThalassiosira pseudonana RepID%3DB8C038_THAPS; IPR016024 (Armadillo-type fold); GO:0005488 (binding), GO:0006886 (intracellular protein transport), GO:0008536 (Ran GTPase binding)
Aradu.0ET82	-0.978564	0.870725	uncharacterized protein LOC100813264 isoform X2 [Glycine max]; IPR024752 (Myb%2FSANT-like domain)
Aradu.0EZ1S	-1.26733	0.473987	Protein phosphatase 2C family protein; IPR001932 (Protein phosphatase 2C (PP2C)-like domain); GO:0003824 (catalytic activity)
Aradu.0F1HP	-0.278215	1	kinesin motor catalytic domain protein; IPR027640 (Kinesin-like protein); GO:0003777 (microtubule motor activity), GO:0005871 (kinesin complex), GO:0007018 (microtubule-based movement)
Aradu.0F2HD	1.08889	1	uncharacterized protein LOC102664163 isoform X7 [Glycine max]; IPR004252 (Probable transposase, Ptta%2FEn%2FSpm, plant)
Aradu.0F2PN	-1.18839	0.497559	Protein of unknown function (DUF581); IPR007650 (Protein of unknown function DUF581)
Aradu.0FD4P	-4.00238	1	Unknown protein
Aradu.0FF9Q	-0.0723134	1	Actin-related protein Arp2%2F3 complex, subunit Arp2 n%3D7 Tax%3DUstilaginaceae RepID%3DM9LXJ0_PSEA3; IPR004000 (Actin-related protein); GO:0005524 (ATP binding), GO:0005856 (cytoskeleton), GO:0005885 (Arp2%2F3 protein complex), GO:0030833 (regulation of actin filament polymerization), GO:0034314 (Arp2%2F3 complex-mediated actin nucleation)
Aradu.0FH1C	-0.795082	0.931194	FUNCTIONS IN: molecular_function unknown; INVOLVED IN: response to oxidative stress; LOCATED IN: endomembrane system; EXPRESSED IN: 22 plant structures; EXPRESSED DURING: 13 growth stages ; IPR018143 (Folate receptor-like)
Aradu.0FH7H	0.279198	1	Unknown protein
Aradu.0FI0R	-0.357156	1	Ion channel DMI1 n%3D23 Tax%3DPapilionoideae RepID%3DDMI1_MEDTR; IPR010420 (CASTOR%2FPOLLUX%2FSYM8 ion channels)
Aradu.0FM5Q	-0.392733	1	Disease resistance-responsive (dirigent-like protein) family protein; IPR004265 (Plant disease resistance response protein)
Aradu.0FW87	3.25614	1	FKBP12-interacting protein of 37 kDa-like isoform X1 [Glycine max]
Aradu.0G0TP	0.123329	1	O-methyltransferase 1; IPR016461 (Caffeate O-methyltransferase (COMT) family); GO:0008168 (methyltransferase activity), GO:0008171 (O-methyltransferase activity), GO:0046983 (protein dimerization activity)
Aradu.0G2IC	1.06604	1	LRR and NB-ARC domain disease resistance protein
Aradu.0G2LP	0.299693	1	Caleosin-related family protein; IPR007736 (Caleosin)
Aradu.0G2ML	0.771787	0.941068	acyl-coenzyme A thioesterase-like protein; IPR006683 (Thioesterase superfamily)
Aradu.0G5QW	-0.934299	1	SMAD%2FFHA domain-containing protein; IPR008984 (SMAD%2FFHA domain); GO:0005515 (protein binding)
Aradu.0G5T2	-0.134246	1	Ribonuclease H2 subunit C n%3D5 Tax%3DSalmoninae RepID%3DB5X5G4_SALSA; IPR013924 (Ribonuclease H2, subunit C)
Aradu.0G686	0.878538	0.939453	Senescence%2Fdehydration-associated protein-related
Aradu.0G778	0.0458184	1	unknown protein; FUNCTIONS IN: molecular_function unknown; INVOLVED IN: N-terminal protein myristoylation; IPR025322 (Protein of unknown function DUF4228, plant)
Aradu.0G8DQ	-0.322469	1	vacuolar protein sorting 45; IPR001619 (Sec1-like protein), IPR027482 (Sec1-like, domain 2); GO:0006904 (vesicle docking involved in exocytosis), GO:0016192 (vesicle-mediated transport)
Aradu.0G8MU	0.553843	1	beta galactosidase 1; IPR000922 (D-galactoside%2FL-rhamnose binding SUEL lectin domain), IPR001944 (Glycoside hydrolase, family 35), IPR017853 (Glycoside hydrolase, superfamily); GO:0005975 (carbohydrate metabolic process), GO:0030246 (carbohydrate binding)
Aradu.0GB26	5.05945	1.04275e-09	sugar transporter protein 7; IPR005828 (General substrate transporter), IPR016196 (Major facilitator superfamily domain, general substrate transporter); GO:0016020 (membrane), GO:0016021 (integral component of membrane), GO:0022857 (transmembrane transporter activity), GO:0022891 (substrate-specific transmembrane transporter activity), GO:0055085 (transmembrane transport)
Aradu.0GC35	-1.05526	0.83597	cytomatrix-like protein
Aradu.0GH1S	-1.12711	0.868	squamosa promoter-binding-like protein 12-like isoform X6 [Glycine max]; IPR004333 (Transcription factor, SBP-box); GO:0003677 (DNA binding), GO:0005634 (nucleus)
Aradu.0GK1P	0.00717391	1	Sel1 repeat protein; IPR011990 (Tetratricopeptide-like helical); GO:0005515 (protein binding)
Aradu.0GP4E	-1.92662	0.302164	Pathogenesis-related thaumatin superfamily protein; IPR001938 (Thaumatin)
Aradu.0GQ0X	-2.01311	1	Ribulose-1,5 bisphosphate carboxylase%2Foxygenase large subunit N-methyltransferase, chloroplast, putative n%3D1 Tax%3DRicinus communis RepID%3DB9S910_RICCO; IPR011192 (Rubisco LSMT methyltransferase, plant); GO:0005515 (protein binding), GO:0009507 (chloroplast), GO:0030785 ([ribulose-bisphosphate carboxylase]-lysine N-methyltransferase activity)
Aradu.0GS9T	-0.162833	1	folate-biopterin transporter; IPR004324 (Biopterin transport-related protein BT1), IPR016196 (Major facilitator superfamily domain, general substrate transporter)
Aradu.0GW00	0.128032	1	Glucose-6-phosphate%2Fphosphate translocator-related; IPR004696 (Triose phosphate%2Fphosphoenolpyruvate translocator), IPR004853 (Triose-phosphate transporter domain); GO:0005215 (transporter activity), GO:0006810 (transport), GO:0016020 (membrane), GO:0016021 (integral component of membrane)
Aradu.0GZ0B	-0.40896	1	Protein kinase superfamily protein; IPR011009 (Protein kinase-like domain), IPR014729 (Rossmann-like alpha%2Fbeta%2Falpha sandwich fold); GO:0004672 (protein kinase activity), GO:0005524 (ATP binding), GO:0006468 (protein phosphorylation), GO:0006950 (response to stress)
Aradu.0GZ7H	-0.911296	0.815821	BEACH domain-containing protein lvsC-like isoform X7 [Glycine max]; IPR000409 (BEACH domain), IPR011009 (Protein kinase-like domain), IPR015943 (WD40%2FYVTN repeat-like-containing domain), IPR016024 (Armadillo-type fold); GO:0004672 (protein kinase activity), GO:0005488 (binding), GO:0005515 (protein binding), GO:0005524 (ATP binding), GO:0006468 (protein phosphorylation)
Aradu.0H1MY	8.74387	1.91285e-05	O-methyltransferase family protein; IPR016461 (Caffeate O-methyltransferase (COMT) family); GO:0008168 (methyltransferase activity), GO:0008171 (O-methyltransferase activity), GO:0046983 (protein dimerization activity)
Aradu.0H2L9	2.16162	0.0186042	Phosphate-responsive 1 family protein; IPR006766 (Phosphate-induced protein 1)
Aradu.0H33Q	-0.0644636	1	WPP domain interacting protein 1
Aradu.0H4SB	-0.995749	0.860845	release factor glutamine methyltransferase; IPR004556 (Modification methylase HemK); GO:0003676 (nucleic acid binding), GO:0006479 (protein methylation), GO:0008168 (methyltransferase activity), GO:0008276 (protein methyltransferase activity), GO:0032259 (methylation)
Aradu.0H53K	-0.425256	1	uncharacterized protein LOC100793037 isoform X3 [Glycine max]
Aradu.0H53T	0.680073	1	unknown protein
Aradu.0H55Q	-0.117353	1	Cytochrome b-c1 complex subunit Rieske, mitochondrial n%3D2 Tax%3DPapilionoideae RepID%3DI3SAX8_LOTJA; IPR014349 (Rieske iron-sulphur protein); GO:0008121 (ubiquinol-cytochrome-c reductase activity), GO:0016020 (membrane), GO:0016491 (oxidoreductase activity), GO:0055114 (oxidation-reduction process)
Aradu.0H65T	-0.805588	1	exosome complex exonuclease RRP41; IPR015847 (Exoribonuclease, phosphorolytic domain 2), IPR020568 (Ribosomal protein S5 domain 2-type fold), IPR027408 (PNPase%2FRNase PH domain)
Aradu.0H6QQ	-0.502811	1	Pentatricopeptide repeat (PPR) superfamily protein; IPR002885 (Pentatricopeptide repeat)
Aradu.0H703	-3.31691	0.0010695	polygalacturonase 4; IPR000743 (Glycoside hydrolase, family 28), IPR011050 (Pectin lyase fold%2Fvirulence factor); GO:0004650 (polygalacturonase activity), GO:0005975 (carbohydrate metabolic process)
Aradu.0H7N0	0.682988	1	uncharacterized protein LOC100820034 [Glycine max]
Aradu.0H9WK	-0.283408	1	alpha%2Fbeta fold hydrolase; IPR000073 (Alpha%2Fbeta hydrolase fold-1)
Aradu.0HA70	-0.0807475	1	glutathione peroxidase 2; IPR000889 (Glutathione peroxidase), IPR012336 (Thioredoxin-like fold); GO:0004602 (glutathione peroxidase activity), GO:0006979 (response to oxidative stress), GO:0055114 (oxidation-reduction process)
Aradu.0HB4B	-1.24412	0.569317	germin-like protein 2; IPR001929 (Germin); GO:0030145 (manganese ion binding), GO:0045735 (nutrient reservoir activity)
Aradu.0HC1A	3.25614	1	Taurine catabolism dioxygenase, TauD%2FTfdA family n%3D4 Tax%3DPseudomonas RepID%3DI4KJL5_PSEFL; IPR003819 (Taurine catabolism dioxygenase TauD%2FTfdA); GO:0016491 (oxidoreductase activity), GO:0055114 (oxidation-reduction process)
Aradu.0HM6U	-0.274912	1	RING%2FFYVE%2FPHD zinc finger superfamily protein; IPR011993 (Pleckstrin homology-like domain), IPR013083 (Zinc finger, RING%2FFYVE%2FPHD-type); GO:0046872 (metal ion binding)
Aradu.0I018	0.0955207	1	HUA2-like protein 3-like isoform X4 [Glycine max]; IPR000313 (PWWP domain), IPR006569 (CID domain)
Aradu.0I1GU	-0.328006	1	glucose-induced degradation protein 8 homolog [Glycine max]; IPR006594 (LisH dimerisation motif), IPR006595 (CTLH, C-terminal LisH motif), IPR013144 (CRA domain), IPR024964 (CTLH%2FCRA C-terminal to LisH motif domain); GO:0005515 (protein binding)
Aradu.0IC1L	0.76975	0.937455	phosphatidate phosphatase LPIN3-like [Glycine max]; IPR007651 (Lipin, N-terminal), IPR013209 (LNS2, Lipin%2FNed1%2FSmp2), IPR023214 (HAD-like domain)
Aradu.0IH2R	-3.0897	1	LRR and NB-ARC domain disease resistance protein; IPR000767 (Disease resistance protein), IPR027417 (P-loop containing nucleoside triphosphate hydrolase); GO:0006952 (defense response), GO:0043531 (ADP binding)
Aradu.0IJ43	1.17474	0.483391	heme binding; IPR019020 (Cytochrome c-552%2FDMSO reductase-like, haem-binding domain); GO:0020037 (heme binding)
Aradu.0IN20	-0.554921	1	Transducin%2FWD40 repeat-like superfamily protein; IPR013923 (Autophagy-related protein 16), IPR015943 (WD40%2FYVTN repeat-like-containing domain), IPR020472 (G-protein beta WD-40 repeat); GO:0005515 (protein binding)
Aradu.0IR2T	-1.11896	0.602535	Pathogenesis-related thaumatin superfamily protein; IPR001938 (Thaumatin)
Aradu.0J14C	-0.264336	1	costars family protein abracl protein; IPR026111 (Actin-binding Rho-activating protein), IPR027817 (Costars domain)
Aradu.0J2J8	0.181549	1	F-box%2FRNI-like superfamily protein; IPR001810 (F-box domain), IPR006566 (FBD domain); GO:0005515 (protein binding)
Aradu.0J3SA	2.80762	0.297363	disease-resistance response protein; IPR000916 (Bet v I domain), IPR023393 (START-like domain), IPR024949 (Bet v I type allergen); GO:0006952 (defense response), GO:0009607 (response to biotic stimulus)
Aradu.0J8PV	-0.205051	1	casein kinase II beta subunit 4; IPR000704 (Casein kinase II, regulatory subunit); GO:0005956 (protein kinase CK2 complex), GO:0019887 (protein kinase regulator activity)
Aradu.0J935	-1.7742	0.197377	unknown protein
Aradu.0JC72	-1.16306	0.49798	MATE efflux family protein; IPR002528 (Multi antimicrobial extrusion protein); GO:0006855 (drug transmembrane transport), GO:0015238 (drug transmembrane transporter activity), GO:0015297 (antiporter activity), GO:0016020 (membrane), GO:0055085 (transmembrane transport)
Aradu.0JD6R	-1.07725	0.801294	mRNA-decapping enzyme
Aradu.0JF5C	0.622985	1	uncharacterized protein LOC100778822 isoform X6 [Glycine max]; IPR004252 (Probable transposase, Ptta%2FEn%2FSpm, plant)
Aradu.0JH6H	-1.22324	0.651968	Protein kinase superfamily protein; IPR001611 (Leucine-rich repeat), IPR011009 (Protein kinase-like domain); GO:0004672 (protein kinase activity), GO:0005515 (protein binding), GO:0006468 (protein phosphorylation)
Aradu.0JL20	-0.0593106	1	arginine%2Fserine-rich protein PNISR-like [Glycine max]
Aradu.0JS7R	-1.09066	1	ALG-2 interacting protein X-like [Glycine max]; IPR004328 (BRO1 domain)
Aradu.0JT6M	-0.890755	0.868421	biotin carboxyl carrier acetyl-CoA carboxylase; IPR000089 (Biotin%2Flipoyl attachment), IPR001249 (Acetyl-CoA biotin carboxyl carrier); GO:0003989 (acetyl-CoA carboxylase activity), GO:0006633 (fatty acid biosynthetic process), GO:0009317 (acetyl-CoA carboxylase complex)
Aradu.0JV1U	-0.886389	0.828802	MMS19 nucleotide excision repair-like protein; IPR016024 (Armadillo-type fold), IPR024687 (MMS19, C-terminal); GO:0005488 (binding)
Aradu.0JY98	-0.710635	1	TLD-domain containing nucleolar protein; IPR006571 (TLDc), IPR011992 (EF-hand domain pair); GO:0005509 (calcium ion binding)
Aradu.0K11B	-1.11223	1	Pentatricopeptide repeat (PPR) superfamily protein; IPR001357 (BRCT domain), IPR002885 (Pentatricopeptide repeat), IPR013083 (Zinc finger, RING%2FFYVE%2FPHD-type); GO:0005515 (protein binding), GO:0008270 (zinc ion binding)
Aradu.0K298	-0.678975	1	DEAD-box ATP-dependent RNA helicase; IPR001650 (Helicase, C-terminal), IPR014001 (Helicase, superfamily 1%2F2, ATP-binding domain), IPR027417 (P-loop containing nucleoside triphosphate hydrolase); GO:0003676 (nucleic acid binding), GO:0004386 (helicase activity), GO:0005524 (ATP binding), GO:0008026 (ATP-dependent helicase activity)
Aradu.0K464	-0.801082	0.953464	putative phospholipid-transporting ATPase 9-like isoform X1 [Glycine max]; IPR001757 (Cation-transporting P-type ATPase), IPR023214 (HAD-like domain); GO:0000166 (nucleotide binding), GO:0000287 (magnesium ion binding), GO:0004012 (phospholipid-translocating ATPase activity), GO:0005524 (ATP binding), GO:0006812 (cation transport), GO:0015914 (phospholipid transport), GO:0016021 (integral compone…
Aradu.0K49H	-5.08401	0.000662704	Potassium transporter family protein; IPR003855 (K+ potassium transporter); GO:0015079 (potassium ion transmembrane transporter activity), GO:0016020 (membrane), GO:0071805 (potassium ion transmembrane transport)
Aradu.0K4GZ	-2.55184	0.363273	Unknown protein
Aradu.0K58L	5.43712	0.000307619	basic helix-loop-helix (bHLH) DNA-binding superfamily protein; IPR011598 (Myc-type, basic helix-loop-helix (bHLH) domain); GO:0046983 (protein dimerization activity)
Aradu.0K64L	0.182255	1	GAGA-binding protein isoform X3 [Glycine max]; IPR010409 (GAGA-binding transcriptional activator)
Aradu.0K6UD	-0.622399	1	nucleotide binding; nucleic acid binding; RNA binding; IPR001876 (Zinc finger, RanBP2-type), IPR012677 (Nucleotide-binding, alpha-beta plait); GO:0000166 (nucleotide binding), GO:0003676 (nucleic acid binding), GO:0008270 (zinc ion binding)
Aradu.0K8SM	-0.718024	1	RNA-dependent RNA polymerase 2; IPR007855 (RNA-dependent RNA polymerase, eukaryotic-type), IPR012677 (Nucleotide-binding, alpha-beta plait); GO:0000166 (nucleotide binding), GO:0003968 (RNA-directed RNA polymerase activity)
Aradu.0K9D4	-0.708892	1	uncharacterized protein LOC102669905 isoform X3 [Glycine max]
Aradu.0KB9D	0.453879	1	AP2-like ethylene-responsive transcription factor AIL6-like [Glycine max]; IPR016177 (DNA-binding domain); GO:0003677 (DNA binding), GO:0003700 (sequence-specific DNA binding transcription factor activity)
Aradu.0KB9L	0.349928	1	beta-xylosidase 2; IPR002772 (Glycoside hydrolase family 3 C-terminal domain), IPR017853 (Glycoside hydrolase, superfamily), IPR026891 (Fibronectin type III-like domain), IPR026892 (Glycoside hydrolase family 3); GO:0005975 (carbohydrate metabolic process)
Aradu.0KF8R	-0.094035	1	Protein of unknown function (DUF677); IPR007749 (Protein of unknown function DUF677)
Aradu.0KG04	-0.00538593	1	isocitrate lyase; IPR006254 (Isocitrate lyase); GO:0003824 (catalytic activity), GO:0004451 (isocitrate lyase activity), GO:0008152 (metabolic process), GO:0019752 (carboxylic acid metabolic process)
Aradu.0KH4T	0.139827	1	putative UDP-glucuronate:xylan alpha-glucuronosyltransferase 3-like [Glycine max]; IPR002495 (Glycosyl transferase, family 8)
Aradu.0KI78	-1.48545	0.381326	AP2-like ethylene-responsive transcription factor At2g41710-like [Glycine max]; IPR016177 (DNA-binding domain); GO:0003677 (DNA binding), GO:0003700 (sequence-specific DNA binding transcription factor activity)
Aradu.0KI7V	-0.548815	1	KDEL motif-containing protein 1-like isoform X2 [Glycine max]; IPR006598 (Lipopolysaccharide-modifying protein)
Aradu.0KQ9H	-1.6521	0.199523	nuclear transcription factor Y subunit A-3-like isoform X4 [Glycine max]; IPR001289 (CCAAT-binding transcription factor, subunit B); GO:0003700 (sequence-specific DNA binding transcription factor activity)
Aradu.0KU3F	-1.15662	0.587586	sister chromatid cohesion protein PDS5 homolog B-B-like isoform X2 [Glycine max]; IPR016024 (Armadillo-type fold); GO:0005488 (binding)
Aradu.0KX1J	-0.480263	1	peptide transporter 5; IPR000109 (Proton-dependent oligopeptide transporter family), IPR016196 (Major facilitator superfamily domain, general substrate transporter); GO:0005215 (transporter activity), GO:0006810 (transport), GO:0016020 (membrane)
Aradu.0L08N	0.100395	1	Unknown protein
Aradu.0L0BV	-0.344897	1	Haloacid dehalogenase-like hydrolase (HAD) superfamily protein; IPR006439 (HAD hydrolase, subfamily IA), IPR023214 (HAD-like domain); GO:0008152 (metabolic process), GO:0016787 (hydrolase activity)
Aradu.0L20U	-1.98938	0.0601894	uncharacterized protein LOC100782176 isoform X1 [Glycine max]; IPR001943 (UVR domain), IPR007474 (ApaG domain); GO:0005515 (protein binding)
Aradu.0L2MP	-0.795032	1	manganese superoxide dismutase 1; IPR001189 (Manganese%2Firon superoxide dismutase); GO:0004784 (superoxide dismutase activity), GO:0006801 (superoxide metabolic process), GO:0046872 (metal ion binding), GO:0055114 (oxidation-reduction process)
Aradu.0L3H6	3.25614	1	nucleosome assembly protein 1; 2; IPR002164 (Nucleosome assembly protein (NAP)); GO:0005634 (nucleus), GO:0006334 (nucleosome assembly)
Aradu.0L548	0.194314	1	LSD1 zinc finger family protein; IPR005735 (Zinc finger, LSD1-type)
Aradu.0L5CU	-0.653726	1	Unknown protein
Aradu.0L5LS	-3.0897	1	heparanase-like protein 1-like isoform X3 [Glycine max]; IPR005199 (Glycoside hydrolase, family 79); GO:0005975 (carbohydrate metabolic process), GO:0016020 (membrane)
Aradu.0L6XH	2.55363	0.00499761	cyclic nucleotide gated channel 19; IPR014710 (RmlC-like jelly roll fold)
Aradu.0L7Y0	0.27227	1	F-box family protein; IPR001810 (F-box domain), IPR017451 (F-box associated interaction domain); GO:0005515 (protein binding)
Aradu.0L89V	-2.01311	1	CAP (Cysteine-rich secretory proteins, Antigen 5, and Pathogenesis-related 1 protein) superfamily protein; IPR001283 (Cysteine-rich secretory protein, allergen V5%2FTpx-1-related)
Aradu.0L97P	-0.430928	1	sieve element occlusion protein; IPR012336 (Thioredoxin-like fold), IPR027942 (Sieve element occlusion, N-terminal), IPR027944 (Sieve element occlusion, C-terminal)
Aradu.0L9GE	-0.263046	1	glycerol-3-phosphate acyltransferase, chloroplastic-like isoform X2 [Glycine max]; IPR016222 (Glycerol-3-phosphate O-acyltransferase, chloroplast); GO:0004366 (glycerol-3-phosphate O-acyltransferase activity), GO:0006650 (glycerophospholipid metabolic process), GO:0008152 (metabolic process)
Aradu.0L9GG	1.46569	0.381326	pollen-specific protein SF21-like [Glycine max]; IPR004142 (NDRG)
Aradu.0LB5P	-0.502588	1	glucan endo-1,3-beta-glucosidase 3 [Glycine max]; IPR000490 (Glycoside hydrolase, family 17), IPR012946 (X8), IPR017853 (Glycoside hydrolase, superfamily); GO:0005975 (carbohydrate metabolic process)
Aradu.0LC45	-0.955427	0.762971	AT-rich interactive domain-containing protein 5-like isoform X2 [Glycine max]; IPR001606 (ARID%2FBRIGHT DNA-binding domain), IPR008978 (HSP20-like chaperone); GO:0003677 (DNA binding), GO:0005622 (intracellular)
Aradu.0LC5Q	-0.552098	1	Ribosomal protein L27 family protein; IPR001684 (Ribosomal protein L27); GO:0003735 (structural constituent of ribosome), GO:0005622 (intracellular), GO:0005840 (ribosome), GO:0006412 (translation)
Aradu.0LF9F	-0.503327	1	ATP-dependent Clp protease ATP-binding subunit; IPR004176 (Clp, N-terminal), IPR023150 (Double Clp-N motif); GO:0019538 (protein metabolic process)
Aradu.0LH9P	0.495261	1	senescence-associated protein
Aradu.0LK1J	-0.925904	0.779076	LisH and RanBPM domains containing protein; IPR006594 (LisH dimerisation motif), IPR006595 (CTLH, C-terminal LisH motif), IPR013144 (CRA domain), IPR024964 (CTLH%2FCRA C-terminal to LisH motif domain); GO:0005515 (protein binding)
Aradu.0LN4T	-1.09066	1	E3 ubiquitin-protein ligase HERC2-like isoform X1 [Glycine max]
Aradu.0LP8B	0.221314	1	Glycoprotein membrane precursor GPI-anchored
Aradu.0M1UL	0.345113	1	Unknown protein
Aradu.0M2KF	0.179736	1	receptor-like protein kinase 2; IPR001611 (Leucine-rich repeat), IPR003591 (Leucine-rich repeat, typical subtype), IPR011009 (Protein kinase-like domain), IPR013210 (Leucine-rich repeat-containing N-terminal, type 2), IPR013320 (Concanavalin A-like lectin%2Fglucanase, subgroup), IPR025875 (Leucine rich repeat 4); GO:0004672 (protein kinase activity), GO:0005515 (protein binding), GO:0005524 (ATP …
Aradu.0M33I	-0.310568	1	F-box%2FLRR-repeat protein 13-like isoform X2 [Glycine max]; IPR001611 (Leucine-rich repeat), IPR006553 (Leucine-rich repeat, cysteine-containing subtype); GO:0005515 (protein binding)
Aradu.0M35T	-0.387843	1	glutathione S-transferase, amine-terminal domain protein; IPR012336 (Thioredoxin-like fold)
Aradu.0M3HI	-0.132453	1	Pectate lyase family protein; IPR011050 (Pectin lyase fold%2Fvirulence factor), IPR018082 (AmbAllergen)
Aradu.0M3IE	-0.44509	1	kinesin-related protein 11-like isoform X2 [Glycine max]
Aradu.0M5LW	-0.922225	0.82865	pathogenesis-related homeodomain protein-like isoform X2 [Glycine max]; IPR009057 (Homeodomain-like), IPR013083 (Zinc finger, RING%2FFYVE%2FPHD-type); GO:0003677 (DNA binding), GO:0003700 (sequence-specific DNA binding transcription factor activity), GO:0005515 (protein binding), GO:0008270 (zinc ion binding), GO:0043565 (sequence-specific DNA binding)
Aradu.0M659	-0.593108	1	transcription initiation factor IIF subunit alpha; IPR001280 (Photosystem I PsaA%2FPsaB), IPR008851 (Transcription initiation factor IIF, alpha subunit); GO:0003677 (DNA binding), GO:0003824 (catalytic activity), GO:0005634 (nucleus), GO:0006367 (transcription initiation from RNA polymerase II promoter), GO:0009522 (photosystem I), GO:0009579 (thylakoid), GO:0015979 (photosynthesis), GO:0016021 (…
Aradu.0M8VI	-0.934733	0.821908	PATATIN-like protein 6; IPR016035 (Acyl transferase%2Facyl hydrolase%2Flysophospholipase); GO:0006629 (lipid metabolic process), GO:0008152 (metabolic process)
Aradu.0ME3H	0.73096	1	Pentatricopeptide repeat (PPR) superfamily protein; IPR002885 (Pentatricopeptide repeat), IPR011990 (Tetratricopeptide-like helical); GO:0005515 (protein binding)
Aradu.0ME59	-1.18045	0.550127	THO complex, subunit 5; IPR019163 (THO complex, subunit 5)
Aradu.0MF46	-1.06703	0.966114	Spo11%2FDNA topoisomerase VI, subunit A protein; IPR002815 (Spo11%2FDNA topoisomerase VI, subunit A), IPR011991 (Winged helix-turn-helix DNA-binding domain); GO:0003677 (DNA binding), GO:0003824 (catalytic activity), GO:0005524 (ATP binding), GO:0005694 (chromosome), GO:0006259 (DNA metabolic process)
Aradu.0MI76	1.59037	0.290908	hypothetical protein; IPR016972 (Uncharacterised conserved protein UCP031279)
Aradu.0MJ0X	-3.26272	0.0601414	NAC domain protein,; IPR003441 (NAC domain); GO:0003677 (DNA binding)
Aradu.0MS0A	2.0485	1	Protein phosphatase 2C family protein; IPR001932 (Protein phosphatase 2C (PP2C)-like domain), IPR015655 (Protein phosphatase 2C); GO:0003824 (catalytic activity)
Aradu.0MW4L	-0.929144	0.857028	Pentatricopeptide repeat (PPR) superfamily protein; IPR002885 (Pentatricopeptide repeat), IPR011990 (Tetratricopeptide-like helical); GO:0005515 (protein binding)
Aradu.0N0SA	-0.219897	1	HXXXD-type acyl-transferase family protein; IPR003480 (Transferase), IPR023213 (Chloramphenicol acetyltransferase-like domain)
Aradu.0N117	-7.00814	0.0238231	ethylene-responsive transcription factor 1B-like [Glycine max]; IPR016177 (DNA-binding domain); GO:0003677 (DNA binding), GO:0003700 (sequence-specific DNA binding transcription factor activity)
Aradu.0N1XE	-0.471984	1	ADP%2FATP carrier 3; IPR002067 (Mitochondrial carrier protein), IPR023395 (Mitochondrial carrier domain); GO:0005215 (transporter activity), GO:0005743 (mitochondrial inner membrane), GO:0006810 (transport), GO:0055085 (transmembrane transport)
Aradu.0N4LI	-0.605756	1	Unknown protein
Aradu.0N518	-0.605693	1	ralf-like 34; IPR008801 (Rapid ALkalinization Factor)
Aradu.0N6WQ	-1.53596	0.301506	uncharacterized exonuclease domain-containing protein At3g15140-like isoform X1 [Glycine max]; IPR012337 (Ribonuclease H-like domain); GO:0003676 (nucleic acid binding)
Aradu.0N756	8.4583	7.99083e-05	receptor-like protein kinase 2; IPR001611 (Leucine-rich repeat), IPR003591 (Leucine-rich repeat, typical subtype), IPR013210 (Leucine-rich repeat-containing N-terminal, type 2), IPR025875 (Leucine rich repeat 4); GO:0005515 (protein binding)
Aradu.0NA24	-0.938837	0.783317	disease resistance protein; IPR000767 (Disease resistance protein), IPR001611 (Leucine-rich repeat), IPR027417 (P-loop containing nucleoside triphosphate hydrolase); GO:0005515 (protein binding), GO:0006952 (defense response), GO:0043531 (ADP binding)
Aradu.0NE9W	-0.214602	1	RNA-binding region RNP-1 (RNA recognition motif); Pyridoxal-dependent decarboxylase n%3D1 Tax%3DMedicago truncatula RepID%3DA2Q361_MEDTR; IPR012677 (Nucleotide-binding, alpha-beta plait); GO:0000166 (nucleotide binding), GO:0003676 (nucleic acid binding)
Aradu.0NR0Q	0.184038	1	protein PAT1 homolog 1-like isoform X1 [Glycine max]
Aradu.0NR7F	-0.502166	1	Peptidase M1 family protein; IPR024601 (Peptidase M1, alanyl aminopeptidase, C-terminal)
Aradu.0NW67	-0.338384	1	uncharacterized protein LOC100793067 isoform X3 [Glycine max]
Aradu.0NY83	1.12071	0.558252	DEAD-box ATP-dependent RNA helicase; IPR001650 (Helicase, C-terminal), IPR014001 (Helicase, superfamily 1%2F2, ATP-binding domain), IPR027417 (P-loop containing nucleoside triphosphate hydrolase); GO:0003676 (nucleic acid binding), GO:0004386 (helicase activity), GO:0005524 (ATP binding), GO:0008026 (ATP-dependent helicase activity)
Aradu.0NY8Y	-0.947362	0.721038	CBS domain-containing protein; IPR000644 (CBS domain); GO:0030554 (adenyl nucleotide binding)
Aradu.0P34X	-0.706583	1	translation initiation factor eIF-2B subunit beta [Glycine max]; IPR000649 (Initiation factor 2B-related); GO:0044237 (cellular metabolic process)
Aradu.0P3GB	-0.219897	1	DUF674 family protein; IPR007750 (Protein of unknown function DUF674)
Aradu.0P7PW	0.166441	1	uncharacterized protein LOC100796503 isoform X1 [Glycine max]; IPR025486 (Domain of unknown function DUF4378)
Aradu.0P877	-0.378422	1	protein TRANSPORT INHIBITOR RESPONSE 1-like isoform X3 [Glycine max]
Aradu.0P8B7	-0.482685	1	GTP-binding nuclear Ran-like protein; IPR001806 (Small GTPase superfamily), IPR002041 (Ran GTPase), IPR005225 (Small GTP-binding protein domain), IPR027417 (P-loop containing nucleoside triphosphate hydrolase); GO:0003924 (GTPase activity), GO:0005525 (GTP binding), GO:0005622 (intracellular), GO:0006184 (GTP catabolic process), GO:0006886 (intracellular protein transport), GO:0006913 (nucleocyto…
Aradu.0P8G3	-0.961705	0.78764	phloem protein 2-B5; IPR001810 (F-box domain), IPR025886 (Phloem protein 2-like); GO:0005515 (protein binding)
Aradu.0P8ZD	-4.00238	1	Unknown protein
Aradu.0P9WS	-0.754901	0.945365	syntaxin-71-like [Glycine max]; IPR000727 (Target SNARE coiled-coil domain); GO:0005515 (protein binding)
Aradu.0PC6S	-1.23279	0.51417	arginine N-methyltransferase-like protein; IPR020683 (Ankyrin repeat-containing domain); GO:0005515 (protein binding)
Aradu.0PH5I	-0.341328	1	chaperone protein dnaJ 6-like [Glycine max]; IPR004963 (Protein notum homologue)
Aradu.0PI99	0.262182	1	glutamate-ammonia ligase-like protein; IPR006992 (Amidohydrolase 2), IPR008147 (Glutamine synthetase, beta-Grasp), IPR014746 (Glutamine synthetase%2Fguanido kinase, catalytic domain); GO:0003824 (catalytic activity), GO:0004356 (glutamate-ammonia ligase activity), GO:0006542 (glutamine biosynthetic process), GO:0006807 (nitrogen compound metabolic process), GO:0008152 (metabolic process)
Aradu.0PL1F	-1.15469	0.707622	DNA-3-methyladenine glycosylase; IPR003180 (Methylpurine-DNA glycosylase (MPG)); GO:0003677 (DNA binding), GO:0003824 (catalytic activity), GO:0003905 (alkylbase DNA N-glycosylase activity), GO:0006284 (base-excision repair)
Aradu.0PQ9M	-0.555174	1	40S ribosomal protein S8-like [Glycine max]; IPR022309 (Ribosomal protein S8e%2Fribosomal biogenesis NSA2); GO:0003735 (structural constituent of ribosome), GO:0005622 (intracellular), GO:0005840 (ribosome), GO:0006412 (translation)
Aradu.0Q088	0.441825	1	vacuolar protein sorting-associated protein 20.2; IPR005024 (Snf7); GO:0015031 (protein transport)
Aradu.0Q16W	-0.618305	1	acclimation of photosynthesis to environment; IPR021275 (Protein of unknown function DUF2854)
Aradu.0Q24B	-0.520867	1	sterol 3-beta-glucosyltransferase UGT80A2-like isoform X1 [Glycine max]; IPR002213 (UDP-glucuronosyl%2FUDP-glucosyltransferase), IPR004276 (Glycosyl transferase, family 28); GO:0005975 (carbohydrate metabolic process), GO:0008152 (metabolic process), GO:0030259 (lipid glycosylation)
Aradu.0Q24I	0.884128	0.811782	Calmodulin binding protein-like; IPR012416 (Calmodulin binding protein-like)
Aradu.0Q3CR	1.08889	1	nodulin MtN21 %2FEamA-like transporter family protein; IPR000620 (Drug%2Fmetabolite transporter); GO:0016020 (membrane)
Aradu.0Q55F	-0.0753909	1	Unknown protein
Aradu.0Q5DW	-1.34745	1	Unknown protein
Aradu.0Q5NS	-1.04364	0.896528	MADS-box transcription factor 6 [Glycine max]; IPR002100 (Transcription factor, MADS-box), IPR002487 (Transcription factor, K-box); GO:0003677 (DNA binding), GO:0003700 (sequence-specific DNA binding transcription factor activity), GO:0005634 (nucleus), GO:0046983 (protein dimerization activity)
Aradu.0Q6Y1	2.12703	0.0503496	disease resistance protein (TIR-NBS-LRR class), putative; IPR000157 (Toll%2Finterleukin-1 receptor homology (TIR) domain), IPR000767 (Disease resistance protein), IPR001611 (Leucine-rich repeat), IPR003591 (Leucine-rich repeat, typical subtype), IPR027417 (P-loop containing nucleoside triphosphate hydrolase); GO:0005515 (protein binding), GO:0006952 (defense response), GO:0007165 (signal transduc…
Aradu.0Q76K	-0.111382	1	uncharacterized protein LOC100783387 isoform X2 [Glycine max]; IPR006852 (Protein of unknown function DUF616)
Aradu.0Q8PA	-3.0897	1	Polyketide cyclase%2Fdehydrase and lipid transport superfamily protein
Aradu.0Q8WY	-0.502756	1	protein pelota-like [Glycine max]; IPR004405 (Translation release factor pelota)
Aradu.0Q9GS	-0.731258	1	DNA (cytosine-5)-methyltransferase DRM2-like isoform X2 [Glycine max]; IPR001525 (C-5 cytosine methyltransferase); GO:0003677 (DNA binding), GO:0006306 (DNA methylation), GO:0008168 (methyltransferase activity)
Aradu.0QC7R	-1.04112	0.817972	expansin-like B1; IPR007118 (Expansin%2FLol pI); GO:0005576 (extracellular region)
Aradu.0QE03	1.62529	0.15359	disease resistance protein (TIR-NBS-LRR class), putative; IPR000157 (Toll%2Finterleukin-1 receptor homology (TIR) domain), IPR000767 (Disease resistance protein), IPR027417 (P-loop containing nucleoside triphosphate hydrolase); GO:0005515 (protein binding), GO:0006952 (defense response), GO:0007165 (signal transduction), GO:0043531 (ADP binding)
Aradu.0QF6H	-0.37326	1	Thioredoxin superfamily protein; IPR005746 (Thioredoxin), IPR012336 (Thioredoxin-like fold); GO:0006662 (glycerol ether metabolic process), GO:0015035 (protein disulfide oxidoreductase activity), GO:0045454 (cell redox homeostasis)
Aradu.0QJ0H	0.470167	1	Protein kinase superfamily protein; IPR009091 (Regulator of chromosome condensation 1%2Fbeta-lactamase-inhibitor protein II), IPR011009 (Protein kinase-like domain), IPR013320 (Concanavalin A-like lectin%2Fglucanase, subgroup); GO:0004672 (protein kinase activity), GO:0005524 (ATP binding), GO:0006468 (protein phosphorylation)
Aradu.0QK6U	0.363163	1	hypothetical protein
Aradu.0QN5D	-0.188986	1	Protein kinase superfamily protein; IPR011009 (Protein kinase-like domain); GO:0004672 (protein kinase activity), GO:0005524 (ATP binding), GO:0006468 (protein phosphorylation)
Aradu.0QP9J	2.08348	0.04743	probable peptide%2Fnitrate transporter [Glycine max]; IPR000109 (Proton-dependent oligopeptide transporter family), IPR016196 (Major facilitator superfamily domain, general substrate transporter); GO:0005215 (transporter activity), GO:0006810 (transport), GO:0016020 (membrane)
Aradu.0QZ0H	0.0711077	1	alanine-tRNA ligases; nucleic acid binding; ligases, forming aminoacyl-tRNA and related compounds; nucleotide binding; ATP binding; IPR018163 (Threonyl%2Falanyl tRNA synthetase, class II-like, putative editing domain); GO:0000166 (nucleotide binding), GO:0005524 (ATP binding), GO:0043039 (tRNA aminoacylation)
Aradu.0R03A	-3.0897	1	ADP-ribosylation factor GTPase-activating protein AGD10
Aradu.0R0X2	-3.0897	1	E3 ubiquitin-protein ligase n%3D5 Tax%3DSolanum RepID%3DM1BDZ1_SOLTU
Aradu.0R12J	0.0734002	1	PENTATRICOPEPTIDE REPEAT 596; IPR002885 (Pentatricopeptide repeat)
Aradu.0R1RJ	0.474728	1	protein kinase family protein; IPR011009 (Protein kinase-like domain), IPR013320 (Concanavalin A-like lectin%2Fglucanase, subgroup), IPR024788 (Malectin-like carbohydrate-binding domain); GO:0004672 (protein kinase activity), GO:0005524 (ATP binding), GO:0006468 (protein phosphorylation)
Aradu.0R2T7	-0.428879	1	GDSL-like Lipase%2FAcylhydrolase superfamily protein; IPR001087 (Lipase, GDSL); GO:0006629 (lipid metabolic process), GO:0016787 (hydrolase activity)
Aradu.0R425	-0.825672	0.927592	Nucleotide%2Fsugar transporter family protein; IPR004853 (Triose-phosphate transporter domain)
Aradu.0R4PI	-0.477418	1	transcriptional regulatory plant protein, putative; IPR002876 (Transcriptional regulator TACO1-like), IPR026563 (Transcriptional regulator TACO1-like, domain 2), IPR026564 (Transcriptional regulator TACO1-like, domain 3)
Aradu.0R5G8	0.378278	1	Bifunctional inhibitor%2Flipid-transfer protein%2Fseed storage 2S albumin superfamily protein; IPR016140 (Bifunctional inhibitor%2Fplant lipid transfer protein%2Fseed storage helical domain)
Aradu.0R5VG	-0.256726	1	E3 ubiquitin-protein ligase Hakai-like isoform X3 [Glycine max]
Aradu.0R71R	0.978663	0.802579	Unknown protein
Aradu.0R94J	-1.02099	1	Unknown protein
Aradu.0R9W1	0.458058	1	cyclic nucleotide-gated channel 14; IPR014710 (RmlC-like jelly roll fold)
Aradu.0RA4R	-0.690768	1	DNA replication complex GINS protein PSF1; IPR021151 (GINS complex)
Aradu.0RF66	-1.79293	0.510819	TPX2 (targeting protein for Xklp2) protein family
Aradu.0RG1D	2.52882	0.0129063	Regulator of Vps4 activity in the MVB pathway protein; IPR005061 (Domain of unknown function DUF292, eukaryotic)
Aradu.0RW41	-0.523639	1	isoprenylcysteine alpha-carbonyl methylesterase ICME protein; IPR013094 (Alpha%2Fbeta hydrolase fold-3); GO:0008152 (metabolic process), GO:0016787 (hydrolase activity)
Aradu.0RY0N	-0.384353	1	3beta-hydroxysteroid-dehydrogenase%2Fdecarboxylase isoform 2; IPR003388 (Reticulon), IPR016040 (NAD(P)-binding domain); GO:0003854 (3-beta-hydroxy-delta5-steroid dehydrogenase activity), GO:0006694 (steroid biosynthetic process), GO:0055114 (oxidation-reduction process)
Aradu.0S05J	3.25614	1	aldo%2Fketo reductase family oxidoreductase; IPR001395 (Aldo%2Fketo reductase), IPR023210 (NADP-dependent oxidoreductase domain)
Aradu.0S6C1	0.176217	1	structural maintenance of chromosomes protein
Aradu.0S7BE	-0.0175709	1	Unknown protein
Aradu.0S9KB	-0.696672	1	Glutamyl-tRNA(Gln) amidotransferase subunit A, chloroplastic%2Fmitochondrial n%3D2 Tax%3DPapilionoideae RepID%3DG7IZY8_MEDTR; IPR000120 (Amidase), IPR023631 (Amidase signature domain)
Aradu.0S9RM	0.147152	1	serine carboxypeptidase-like 48; IPR001563 (Peptidase S10, serine carboxypeptidase), IPR005299 (SAM dependent carboxyl methyltransferase); GO:0004185 (serine-type carboxypeptidase activity), GO:0006508 (proteolysis), GO:0008168 (methyltransferase activity)
Aradu.0SC6H	-0.660842	1	two-component response regulator-like APRR2-like isoform X2 [Glycine max]; IPR009057 (Homeodomain-like); GO:0003677 (DNA binding), GO:0003682 (chromatin binding)
Aradu.0SE2F	-0.721424	1	mitotic checkpoint serine%2Fthreonine-protein kinase BUB1-like [Glycine max]; IPR015661 (Mitotic checkpoint serine%2Fthreonine protein kinase Bub1%2FMitotic spindle checkpoint component Mad3)
Aradu.0SM3T	-2.7316	0.0712953	Protein kinase superfamily protein; IPR011009 (Protein kinase-like domain); GO:0004672 (protein kinase activity), GO:0005524 (ATP binding), GO:0006468 (protein phosphorylation)
Aradu.0SN1Y	-1.87705	0.161925	receptor-like serine%2Fthreonine kinase 2; IPR000858 (S-locus glycoprotein), IPR001480 (Bulb-type lectin domain), IPR003609 (Apple-like), IPR011009 (Protein kinase-like domain), IPR013320 (Concanavalin A-like lectin%2Fglucanase, subgroup), IPR021820 (S-locus receptor kinase, C-terminal); GO:0004672 (protein kinase activity), GO:0004674 (protein serine%2Fthreonine kinase activity), GO:0005524 (ATP…
Aradu.0SV2V	-3.54503	0.0271968	receptor-like protein kinase 2; IPR001611 (Leucine-rich repeat); GO:0005515 (protein binding)
Aradu.0T1AL	-1.3957	0.363273	RNA polymerase II-associated protein 3-like isoform X8 [Glycine max]; IPR011990 (Tetratricopeptide-like helical), IPR025986 (RNA-polymerase II-associated protein 3-like, C-terminal domain); GO:0005515 (protein binding)
Aradu.0T2E4	0.182654	1	LRR and NB-ARC domain disease resistance protein; IPR000767 (Disease resistance protein), IPR027417 (P-loop containing nucleoside triphosphate hydrolase); GO:0006952 (defense response), GO:0043531 (ADP binding)
Aradu.0T2FP	-0.252756	1	PHD finger protein ALFIN-LIKE 4-like [Glycine max]; IPR013083 (Zinc finger, RING%2FFYVE%2FPHD-type), IPR021998 (Alfin); GO:0005515 (protein binding), GO:0008270 (zinc ion binding), GO:0042393 (histone binding)
Aradu.0T5XV	-0.378422	1	Unknown protein
Aradu.0T5YP	-1.129	0.756099	Peptide chain release factor 1; IPR000352 (Peptide chain release factor class I%2Fclass II), IPR005139 (Peptide chain release factor), IPR014720 (Double-stranded RNA-binding domain); GO:0003747 (translation release factor activity), GO:0005737 (cytoplasm), GO:0006415 (translational termination)
Aradu.0T6EN	-4.95665	0.821908	Late embryogenesis abundant hydroxyproline-rich glycofamily protein, putative n%3D1 Tax%3DTheobroma cacao RepID%3DUPI00042B232F; IPR004864 (Late embryogenesis abundant protein, LEA-14)
Aradu.0T6MF	-1.29599	0.463799	uncharacterized protein LOC100778225 isoform X1 [Glycine max]
Aradu.0TE5D	-0.291121	1	coatomer subunit zeta-1-like isoform X1 [Glycine max]; IPR011012 (Longin-like domain); GO:0006810 (transport)
Aradu.0TS71	-1.25999	0.8668	lysophosphatidyl acyltransferase 5; IPR002123 (Phospholipid%2Fglycerol acyltransferase); GO:0008152 (metabolic process)
Aradu.0TT9A	-0.139301	1	Transmembrane amino acid transporter family protein; IPR013057 (Amino acid transporter, transmembrane)
Aradu.0TU0Y	-0.872789	0.813579	plant-specific B3-DNA-binding domain protein; IPR015300 (DNA-binding pseudobarrel domain); GO:0003677 (DNA binding)
Aradu.0U1AX	3.25614	1	plasma membrane H+-ATPase; IPR001757 (Cation-transporting P-type ATPase), IPR023214 (HAD-like domain), IPR023298 (P-type ATPase, transmembrane domain); GO:0000166 (nucleotide binding), GO:0006200 (ATP catabolic process), GO:0006754 (ATP biosynthetic process), GO:0006812 (cation transport), GO:0016021 (integral component of membrane), GO:0016887 (ATPase activity), GO:0019829 (cation-transporting A…
Aradu.0U2CS	-2.09231	0.483391	transmembrane protein, putative
Aradu.0U5ND	-0.271976	1	cytochrome C oxidase subunit 5b; IPR002124 (Cytochrome c oxidase, subunit Vb); GO:0004129 (cytochrome-c oxidase activity), GO:0005740 (mitochondrial envelope)
Aradu.0U66V	-1.45302	0.241731	Rubber elongation factor protein (REF); IPR008802 (Rubber elongation factor)
Aradu.0U7B0	0.236803	1	uncharacterized protein LOC100306553 [Glycine max]
Aradu.0U9QL	-1.06843	0.626831	uncharacterized protein LOC100793641 isoform X4 [Glycine max]; IPR019349 (Ribosomal protein S24%2FS35, mitochondrial, conserved domain)
Aradu.0UC7C	0.443907	1	histone-lysine N-methyltransferase SUVR5-like isoform X1 [Glycine max]; IPR001214 (SET domain), IPR007728 (Pre-SET domain), IPR015880 (Zinc finger, C2H2-like); GO:0005515 (protein binding), GO:0005634 (nucleus), GO:0008270 (zinc ion binding), GO:0018024 (histone-lysine N-methyltransferase activity), GO:0034968 (histone lysine methylation)
Aradu.0UE15	-0.852653	0.856631	nucleolar complex-associated protein; IPR005612 (CCAAT-binding factor), IPR011501 (Nucleolar complex-associated), IPR016024 (Armadillo-type fold); GO:0005488 (binding)
Aradu.0UF1D	-2.4635	0.105313	Unknown protein
Aradu.0UH5R	-0.339378	1	Anion exchanger family protein n%3D1 Tax%3DMedicago truncatula RepID%3DG7IMI3_MEDTR; IPR003020 (Bicarbonate transporter, eukaryotic); GO:0005452 (inorganic anion exchanger activity), GO:0006820 (anion transport), GO:0016020 (membrane), GO:0016021 (integral component of membrane)
Aradu.0US4M	-5.26926	0.626831	tRNA%2FrRNA methyltransferase (SpoU) family protein; IPR001537 (tRNA%2FrRNA methyltransferase, SpoU type); GO:0003723 (RNA binding), GO:0006396 (RNA processing), GO:0008173 (RNA methyltransferase activity)
Aradu.0UW7J	-1.17937	0.473987	Phosphoglycerate kinase family protein; IPR001576 (Phosphoglycerate kinase); GO:0004618 (phosphoglycerate kinase activity), GO:0006096 (glycolysis)
Aradu.0V01P	-1.33423	0.41598	protein CHUP1, chloroplastic-like isoform X6 [Glycine max]
Aradu.0V0CY	-0.297166	1	hypothetical protein
Aradu.0V0HJ	-0.450508	1	Ubiquitin-conjugating enzyme family protein; IPR016135 (Ubiquitin-conjugating enzyme%2FRWD-like); GO:0016881 (acid-amino acid ligase activity)
Aradu.0V15P	-1.30087	1	3-ketoacyl-CoA synthase 4; IPR016039 (Thiolase-like); GO:0003824 (catalytic activity), GO:0006633 (fatty acid biosynthetic process), GO:0008152 (metabolic process), GO:0016020 (membrane)
Aradu.0V2LT	-0.378422	1	growth-regulating factor 2
Aradu.0V5C2	-0.787898	0.923378	probable nucleoredoxin 3-like isoform X2 [Glycine max]; IPR011424 (C1-like), IPR012336 (Thioredoxin-like fold); GO:0047134 (protein-disulfide reductase activity), GO:0055114 (oxidation-reduction process)
Aradu.0V5DE	1.95468	0.171602	geranyl diphosphate synthase 1; IPR000092 (Polyprenyl synthetase), IPR010765 (Protein of unknown function DUF1350); GO:0008299 (isoprenoid biosynthetic process)
Aradu.0V7QP	-3.0897	1	1-aminocyclopropane-1-carboxylate oxidase homolog 1 [Glycine max]; IPR005123 (Oxoglutarate%2Firon-dependent dioxygenase), IPR027443 (Isopenicillin N synthase-like); GO:0016491 (oxidoreductase activity), GO:0055114 (oxidation-reduction process)
Aradu.0V7ZE	-1.24817	0.434072	23kDa polypeptide of the oxygen evolving complex of photosystem II n%3D5 Tax%3DSonneratia RepID%3DA9XNJ0_9MYRT; IPR002683 (Photosystem II PsbP, oxygen evolving complex); GO:0005509 (calcium ion binding), GO:0009523 (photosystem II), GO:0009654 (photosystem II oxygen evolving complex), GO:0015979 (photosynthesis), GO:0019898 (extrinsic component of membrane)
Aradu.0V9QN	-1.17494	0.600451	uncharacterized protein LOC100806426 isoform X2 [Glycine max]; IPR005379 (Uncharacterised domain XH), IPR005380 (XS domain), IPR005381 (Zinc finger-XS domain); GO:0031047 (gene silencing by RNA)
Aradu.0VE03	-0.0961062	1	Ribonuclease II%2FR family protein; IPR011991 (Winged helix-turn-helix DNA-binding domain), IPR012340 (Nucleic acid-binding, OB-fold)
Aradu.0VF1H	-2.5994	0.00280152	serine carboxypeptidase-like 31; IPR001563 (Peptidase S10, serine carboxypeptidase); GO:0004185 (serine-type carboxypeptidase activity), GO:0006508 (proteolysis)
Aradu.0VM7C	-0.580023	1	sugar transport protein 13 [Glycine max]; IPR001048 (Aspartate%2Fglutamate%2Furidylate kinase), IPR001057 (Glutamate%2Facetylglutamate kinase), IPR005828 (General substrate transporter), IPR016196 (Major facilitator superfamily domain, general substrate transporter); GO:0004349 (glutamate 5-kinase activity), GO:0005215 (transporter activity), GO:0006561 (proline biosynthetic process), GO:0006810 …
Aradu.0VN2L	-2.33516	0.0102439	nodulin MtN21 %2FEamA-like transporter family protein; IPR000620 (Drug%2Fmetabolite transporter); GO:0016020 (membrane)
Aradu.0VP1E	1.64705	1	trichohyalin-like isoform X4 [Glycine max]
Aradu.0VP5J	-0.981765	0.729909	Mo25 family protein; IPR013878 (Mo25-like); GO:0005488 (binding)
Aradu.0VT9B	-1.88803	0.151128	RNA-directed DNA methylation protein; IPR015270 (Protein RDM1); GO:0005634 (nucleus), GO:0044030 (regulation of DNA methylation)
Aradu.0VY5S	-0.968135	0.756099	uncharacterized protein LOC100808122 isoform X3 [Glycine max]; IPR013899 (Domain of unknown function DUF1771)
Aradu.0W0HH	-0.13286	1	RNA-binding ASCH domain protein; IPR015947 (PUA-like domain)
Aradu.0W3IT	-0.795032	1	F-box and associated interaction domains-containing protein; IPR001810 (F-box domain), IPR011043 (Galactose oxidase%2Fkelch, beta-propeller), IPR017451 (F-box associated interaction domain); GO:0005515 (protein binding)
Aradu.0W5FV	-0.863202	0.837495	uncharacterized protein LOC100806576 isoform X1 [Glycine max]
Aradu.0W71J	-0.234979	1	Protein kinase superfamily protein; IPR011009 (Protein kinase-like domain); GO:0004672 (protein kinase activity), GO:0005524 (ATP binding), GO:0006468 (protein phosphorylation)
Aradu.0W76I	0.978805	0.707629	alpha%2Fbeta fold hydrolase
Aradu.0W9H3	-1.07501	0.624421	dehydrogenase%2Freductase SDR family member 7-like [Glycine max]; IPR002347 (Glucose%2Fribitol dehydrogenase), IPR002885 (Pentatricopeptide repeat), IPR011990 (Tetratricopeptide-like helical); GO:0005515 (protein binding), GO:0008152 (metabolic process), GO:0016491 (oxidoreductase activity)
Aradu.0WA6T	-0.361112	1	DEAD-box ATP-dependent RNA helicase; IPR001650 (Helicase, C-terminal), IPR014001 (Helicase, superfamily 1%2F2, ATP-binding domain), IPR027417 (P-loop containing nucleoside triphosphate hydrolase); GO:0003676 (nucleic acid binding), GO:0004386 (helicase activity), GO:0005524 (ATP binding), GO:0008026 (ATP-dependent helicase activity)
Aradu.0WP1T	-0.261555	1	translation initiation factor eIF-2B subunit alpha-like [Glycine max]; IPR000649 (Initiation factor 2B-related); GO:0044237 (cellular metabolic process)
Aradu.0WU0I	0.18585	1	WEB family protein At1g75720-like isoform X1 [Glycine max]
Aradu.0X029	-1.24049	0.490933	unknown protein; Has 30201 Blast hits to 17322 proteins in 780 species: Archae - 12; Bacteria - 1396; Metazoa - 17338; Fungi - 3422; Plants - 5037; Viruses - 0; Other Eukaryotes - 2996 (source: NCBI BLink).
Aradu.0X4JL	-3.0897	1	MatK%2FTrnK amino terminal region protein; IPR024937 (Domain X), IPR024942 (Maturase MatK, N-terminal domain); GO:0006397 (mRNA processing)
Aradu.0X4TI	2.47184	0.0346193	calcium dependent protein kinase 1; IPR011009 (Protein kinase-like domain), IPR011992 (EF-hand domain pair); GO:0004672 (protein kinase activity), GO:0004674 (protein serine%2Fthreonine kinase activity), GO:0005509 (calcium ion binding), GO:0005524 (ATP binding), GO:0006468 (protein phosphorylation)
Aradu.0X68Q	4.9845	2.16667e-05	uncharacterized protein LOC100776716 isoform X2 [Glycine max]
Aradu.0X6PQ	-1.80189	0.29974	Unknown protein
Aradu.0X7IX	-0.0461033	1	glycine-rich protein; IPR024491 (Selenoprotein SelK%2FSelG)
Aradu.0X9JH	-0.265852	1	protein EMBRYONIC FLOWER 1-like [Glycine max]
Aradu.0X9JV	-0.625433	1	ribosome biogenesis regulatory family protein; IPR007023 (Ribosomal biogenesis regulatory protein); GO:0005634 (nucleus), GO:0042254 (ribosome biogenesis)
Aradu.0X9ZX	-0.225118	1	Unknown protein; IPR011687 (P60-like)
Aradu.0XA87	0.00949813	1	arogenate dehydratase 6; IPR001086 (Prephenate dehydratase); GO:0004664 (prephenate dehydratase activity), GO:0009094 (L-phenylalanine biosynthetic process)
Aradu.0XB6R	-1.07033	0.72637	protein Brevis radix-like 4-like isoform X2 [Glycine max]; IPR013591 (Brevis radix (BRX) domain)
Aradu.0XH9I	-1.52484	0.204471	mediator of RNA polymerase II transcription subunit 33A-like [Glycine max]
Aradu.0XN7S	1.44953	1	Calcium-binding EF hand family protein
Aradu.0XX6X	-0.588264	1	cytosolic Fe-S cluster assembly factor NUBP1-like protein; IPR019591 (ATPase-like, ParA%2FMinD), IPR025723 (Anion-transporting ATPase-like domain), IPR027417 (P-loop containing nucleoside triphosphate hydrolase)
Aradu.0XZ7N	-0.834745	0.873048	RNA binding rRNA processing protein n%3D1 Tax%3DChlamydomonas reinhardtii RepID%3DA8IBR0_CHLRE; IPR008847 (Suppressor of forked), IPR011990 (Tetratricopeptide-like helical), IPR012340 (Nucleic acid-binding, OB-fold); GO:0003723 (RNA binding), GO:0005515 (protein binding), GO:0005622 (intracellular), GO:0005634 (nucleus), GO:0006396 (RNA processing), GO:0006397 (mRNA processing)
Aradu.0Y260	-4.95665	0.821908	uncharacterized protein LOC102661892 [Glycine max]
Aradu.0Y28S	-0.225278	1	RNA-binding protein 8A-like [Glycine max]; IPR008111 (RNA-binding motif protein 8), IPR012677 (Nucleotide-binding, alpha-beta plait); GO:0000166 (nucleotide binding), GO:0003676 (nucleic acid binding), GO:0003723 (RNA binding), GO:0005634 (nucleus), GO:0005737 (cytoplasm), GO:0006396 (RNA processing)
Aradu.0Y2W5	0.0523853	1	protein FAR1-RELATED SEQUENCE 7-like isoform X2 [Glycine max]; IPR004330 (FAR1 DNA binding domain)
Aradu.0Y2ZI	0.912014	0.833991	Protein kinase superfamily protein; IPR011009 (Protein kinase-like domain), IPR013320 (Concanavalin A-like lectin%2Fglucanase, subgroup); GO:0004672 (protein kinase activity), GO:0005524 (ATP binding), GO:0006468 (protein phosphorylation)
Aradu.0Y40Q	0.768143	0.953732	3-ketoacyl-CoA synthase 11; IPR012392 (Very-long-chain 3-ketoacyl-CoA synthase), IPR016039 (Thiolase-like); GO:0003824 (catalytic activity), GO:0006633 (fatty acid biosynthetic process), GO:0008152 (metabolic process), GO:0008610 (lipid biosynthetic process), GO:0016020 (membrane)
Aradu.0Y4FK	-0.00534178	1	Unknown protein
Aradu.0Y4YW	3.25614	1	ABC transporter family protein
Aradu.0Y576	-0.347594	1	beta-galactosidase 10; IPR000922 (D-galactoside%2FL-rhamnose binding SUEL lectin domain), IPR001944 (Glycoside hydrolase, family 35), IPR017853 (Glycoside hydrolase, superfamily); GO:0005975 (carbohydrate metabolic process), GO:0030246 (carbohydrate binding)
Aradu.0YB19	-0.715983	1	Translin family protein; IPR002848 (Translin); GO:0043565 (sequence-specific DNA binding)
Aradu.0YE33	-1.82909	0.0688913	Late embryogenesis abundant 3 (LEA3) family protein; IPR004926 (Late embryogenesis abundant protein, LEA-5); GO:0006950 (response to stress)
Aradu.0YP72	0.632867	1	Transmembrane Fragile-X-F-associated protein; IPR013083 (Zinc finger, RING%2FFYVE%2FPHD-type), IPR019396 (Transmembrane Fragile-X-F-associated protein)
Aradu.0YR51	-2.48781	0.719898	MLO protein homolog 1-like [Glycine max]; IPR004326 (Mlo-related protein); GO:0006952 (defense response), GO:0016021 (integral component of membrane)
Aradu.0YR92	0.146099	1	Transducin%2FWD40 repeat-like superfamily protein; IPR015943 (WD40%2FYVTN repeat-like-containing domain); GO:0005515 (protein binding)
Aradu.0YT1E	0.121568	1	histone-lysine N-methyltransferase; IPR001214 (SET domain), IPR003105 (SRA-YDG), IPR007728 (Pre-SET domain), IPR015947 (PUA-like domain); GO:0005515 (protein binding), GO:0005634 (nucleus), GO:0008270 (zinc ion binding), GO:0018024 (histone-lysine N-methyltransferase activity), GO:0034968 (histone lysine methylation), GO:0042393 (histone binding)
Aradu.0YT2V	-0.391089	1	Argonaute family protein; IPR003100 (Argonaute%2FDicer protein, PAZ domain), IPR012337 (Ribonuclease H-like domain), IPR014811 (Domain of unknown function DUF1785); GO:0003676 (nucleic acid binding), GO:0005515 (protein binding)
Aradu.0YU5H	-0.844954	0.937715	DNA-binding protein SMUBP-2; IPR014001 (Helicase, superfamily 1%2F2, ATP-binding domain), IPR027417 (P-loop containing nucleoside triphosphate hydrolase); GO:0000166 (nucleotide binding), GO:0017111 (nucleoside-triphosphatase activity)
Aradu.0YY6A	0.017822	1	thioredoxin 2; IPR005746 (Thioredoxin), IPR012336 (Thioredoxin-like fold); GO:0006662 (glycerol ether metabolic process), GO:0015035 (protein disulfide oxidoreductase activity), GO:0045454 (cell redox homeostasis)
Aradu.0Z207	-3.01076	0.017384	myo-inositol oxygenase 4; IPR007828 (Inositol oxygenase); GO:0005506 (iron ion binding), GO:0005737 (cytoplasm), GO:0019310 (inositol catabolic process), GO:0050113 (inositol oxygenase activity), GO:0055114 (oxidation-reduction process)
Aradu.0Z25V	7.05494	6.54818e-10	ATP binding protein, putative n%3D1 Tax%3DRicinus communis RepID%3DB9S2R0_RICCO; IPR000742 (Epidermal growth factor-like domain), IPR011009 (Protein kinase-like domain), IPR025287 (Wall-associated receptor kinase galacturonan-binding domain); GO:0004672 (protein kinase activity), GO:0005509 (calcium ion binding), GO:0005515 (protein binding), GO:0005524 (ATP binding), GO:0006468 (protein phosphor…
Aradu.0Z2HX	-0.0349539	1	ARM-repeat%2FTetratricopeptide repeat (TPR)-like protein; IPR011990 (Tetratricopeptide-like helical), IPR016024 (Armadillo-type fold); GO:0005488 (binding), GO:0005515 (protein binding)
Aradu.0Z2ZN	2.43622	0.00700721	myb transcription factor; IPR009057 (Homeodomain-like); GO:0003677 (DNA binding), GO:0003682 (chromatin binding)
Aradu.0Z3MY	-0.601988	1	phosphoribosylaminoimidazole-succinocarboxamide synthase; IPR001636 (Phosphoribosylaminoimidazole-succinocarboxamide synthase); GO:0004639 (phosphoribosylaminoimidazolesuccinocarboxamide synthase activity), GO:0005524 (ATP binding), GO:0006164 (purine nucleotide biosynthetic process)
Aradu.0Z3YX	-3.0897	1	Unknown protein
Aradu.0Z5GQ	1.65356	0.130378	Unknown protein
Aradu.0Z5TM	-0.378422	1	deoxyuridine 5%27-triphosphate nucleotidohydrolase; IPR008180 (Deoxyuridine triphosphate nucleotidohydrolase%2FDeoxycytidine triphosphate deaminase); GO:0016787 (hydrolase activity), GO:0046080 (dUTP metabolic process)
Aradu.0Z8SM	-1.00896	0.824366	uncharacterized protein LOC100807395 [Glycine max]
Aradu.0Z8XN	-3.45639	3.12197e-05	Cytochrome P450 superfamily protein; IPR001128 (Cytochrome P450); GO:0005506 (iron ion binding), GO:0020037 (heme binding), GO:0055114 (oxidation-reduction process)
Aradu.0ZB6D	-0.834166	1	Mitochondrial glycoprotein family protein; IPR003428 (Mitochondrial glycoprotein); GO:0005759 (mitochondrial matrix)
Aradu.0ZE66	-0.790928	0.907916	GTP-binding nuclear protein Ran-3-like [Glycine max]; IPR001806 (Small GTPase superfamily), IPR002041 (Ran GTPase), IPR005225 (Small GTP-binding protein domain), IPR027417 (P-loop containing nucleoside triphosphate hydrolase); GO:0003924 (GTPase activity), GO:0005525 (GTP binding), GO:0005622 (intracellular), GO:0006184 (GTP catabolic process), GO:0006886 (intracellular protein transport), GO:000…
Aradu.0ZG2X	-2.17351	0.0209313	UPF0481 protein At3g47200-like [Glycine max]; IPR004158 (Protein of unknown function DUF247, plant)
Aradu.0ZG9F	-0.747607	0.959274	plasma membrane H+-ATPase; IPR001757 (Cation-transporting P-type ATPase), IPR023214 (HAD-like domain), IPR023298 (P-type ATPase, transmembrane domain); GO:0000166 (nucleotide binding), GO:0006200 (ATP catabolic process), GO:0006754 (ATP biosynthetic process), GO:0006812 (cation transport), GO:0016021 (integral component of membrane), GO:0016887 (ATPase activity), GO:0019829 (cation-transporting A…
Aradu.0ZI26	-3.0897	1	Unknown protein
Aradu.0ZM70	0.423786	1	O-acyltransferase (WSD1-like) family protein; IPR009721 (O-acyltransferase, WSD1, C-terminal); GO:0004144 (diacylglycerol O-acyltransferase activity)
Aradu.0ZQ4G	-0.471836	1	callose synthase 1; IPR003440 (Glycosyl transferase, family 48); GO:0006075 ((1-%3E3)-beta-D-glucan biosynthetic process), GO:0016020 (membrane)
Aradu.0ZW4V	-0.658247	1	protein pelota-like [Glycine max]; IPR004405 (Translation release factor pelota)
Aradu.1011L	-1.73429	0.123571	plasma membrane H+-ATPase; IPR001757 (Cation-transporting P-type ATPase), IPR023214 (HAD-like domain), IPR023298 (P-type ATPase, transmembrane domain); GO:0000166 (nucleotide binding), GO:0006200 (ATP catabolic process), GO:0006754 (ATP biosynthetic process), GO:0006812 (cation transport), GO:0016021 (integral component of membrane), GO:0016887 (ATPase activity), GO:0019829 (cation-transporting A…
Aradu.102BT	-1.46186	0.258212	Regulator of Vps4 activity in the MVB pathway protein; IPR005061 (Domain of unknown function DUF292, eukaryotic)
Aradu.105C1	-1.92662	0.302164	myosin-9-like [Glycine max]; IPR019448 (EEIG1%2FEHBP1 N-terminal domain)
Aradu.105GZ	0.55223	1	histidine protein methyltransferase 1 homolog isoform X1 [Glycine max]
Aradu.108ZP	0.728856	1	inactive poly [ADP-ribose] polymerase RCD1; IPR022003 (RST domain of plant C-terminal)
Aradu.109RJ	-0.644866	1	AP-1 complex subunit sigma-like protein; IPR016635 (Adaptor protein complex, sigma subunit); GO:0006810 (transport), GO:0008565 (protein transporter activity), GO:0015031 (protein transport)
Aradu.109YG	-0.670289	1	unknown protein; LOCATED IN: chloroplast; EXPRESSED IN: 22 plant structures; EXPRESSED DURING: 13 growth stages
Aradu.109YL	-1.54862	0.192491	Cytochrome P450 superfamily protein; IPR001128 (Cytochrome P450); GO:0005506 (iron ion binding), GO:0020037 (heme binding), GO:0055114 (oxidation-reduction process)
Aradu.10AS3	-0.336832	1	cyclin p3; 1; IPR013763 (Cyclin-like), IPR013922 (Cyclin PHO80-like); GO:0000079 (regulation of cyclin-dependent protein serine%2Fthreonine kinase activity), GO:0019901 (protein kinase binding)
Aradu.10B9L	1.45983	0.244426	Protein of unknown function (DUF506); IPR006502 (Protein of unknown function DUF506, plant)
Aradu.10BGT	-0.142771	1	FAS-associated factor 2-like [Glycine max]; IPR001012 (UBX domain), IPR003903 (Ubiquitin interacting motif), IPR009060 (UBA-like); GO:0005515 (protein binding)
Aradu.10C1E	0.166441	1	Methyltransferase-related protein
Aradu.10CJJ	-1.78901	0.473987	RING-H2 finger protein ATL63-like [Glycine max]
Aradu.10CRI	-0.217295	1	CRS1 %2F YhbY (CRM) domain-containing protein; IPR001890 (RNA-binding, CRM domain); GO:0003723 (RNA binding)
Aradu.10DI4	-0.455362	1	helicases; ATP-dependent helicases; nucleic acid binding; ATP binding; DNA-directed DNA polymerases; DNA binding; IPR001650 (Helicase, C-terminal), IPR004179 (Sec63 domain), IPR014001 (Helicase, superfamily 1%2F2, ATP-binding domain), IPR014756 (Immunoglobulin E-set), IPR027417 (P-loop containing nucleoside triphosphate hydrolase); GO:0003676 (nucleic acid binding), GO:0004386 (helicase activity)…
Aradu.10ESY	1.59283	0.228579	alpha%2Fbeta fold hydrolase
Aradu.10GWJ	-0.00360383	1	uncharacterized protein LOC100803808 [Glycine max]; IPR011011 (Zinc finger, FYVE%2FPHD-type)
Aradu.10HN0	-0.540988	1	serine carboxypeptidase-like 45; IPR001563 (Peptidase S10, serine carboxypeptidase); GO:0004185 (serine-type carboxypeptidase activity), GO:0006508 (proteolysis)
Aradu.10I3J	-3.0897	1	UPF0481 protein At3g47200-like [Glycine max]; IPR004158 (Protein of unknown function DUF247, plant)
Aradu.10ILW	-1.0072	1	Cytochrome C1 family; IPR002326 (Cytochrome c1); GO:0005506 (iron ion binding), GO:0009055 (electron carrier activity), GO:0020037 (heme binding)
Aradu.10KQJ	-1.70342	0.221106	glucan endo-1,3-beta-glucosidase-like protein 2-like [Glycine max]; IPR012946 (X8)
Aradu.10L0H	0.186805	1	transcription factor bHLH68-like isoform X3 [Glycine max]; IPR011598 (Myc-type, basic helix-loop-helix (bHLH) domain); GO:0046983 (protein dimerization activity)
Aradu.10M4V	2.20181	0.0210032	Wall-associated kinase family protein; IPR025287 (Wall-associated receptor kinase galacturonan-binding domain); GO:0030247 (polysaccharide binding)
Aradu.10V25	0.942667	0.881503	uncharacterized protein LOC100799892 isoform X3 [Glycine max]; IPR006461 (Uncharacterised protein family Cys-rich), IPR021369 (Protein of unknown function DUF2985)
Aradu.10VKJ	0.220514	1	mannosylglycoprotein endo-beta-mannosidase-like [Glycine max]; IPR008979 (Galactose-binding domain-like), IPR013812 (Glycoside hydrolase, family 2%2F20, immunoglobulin-like beta-sandwich domain), IPR017853 (Glycoside hydrolase, superfamily), IPR023232 (Glycoside hydrolase, family 2, active site), IPR028787 (Mannosylglycoprotein endo-beta-mannosidase); GO:0005975 (carbohydrate metabolic process), …
Aradu.10WDS	0.51729	1	uncharacterized protein LOC100815356 isoform X1 [Glycine max]
Aradu.10WEW	2.57248	0.00321328	Cytochrome P450 superfamily protein; IPR001128 (Cytochrome P450); GO:0005506 (iron ion binding), GO:0020037 (heme binding), GO:0055114 (oxidation-reduction process)
Aradu.10WQW	-0.288721	1	Protein kinase superfamily protein; IPR011009 (Protein kinase-like domain); GO:0004672 (protein kinase activity), GO:0005524 (ATP binding), GO:0006468 (protein phosphorylation)
Aradu.10XKC	-0.934185	0.756099	oxidoreductase, 2OG-Fe(II) oxygenase family protein; IPR027450 (Alpha-ketoglutarate-dependent dioxygenase AlkB-like)
Aradu.10XQ1	-0.384332	1	zinc finger CCCH domain-containing protein 43-like [Glycine max]; IPR000571 (Zinc finger, CCCH-type); GO:0046872 (metal ion binding)
Aradu.10YCG	-0.534882	1	Protein of unknown function (DUF179); IPR003774 (Protein of unknown function UPF0301)
Aradu.10YFJ	5.70944	0.473987	WD repeat-containing protein 44-like [Glycine max]; IPR015943 (WD40%2FYVTN repeat-like-containing domain), IPR020472 (G-protein beta WD-40 repeat); GO:0005515 (protein binding)
Aradu.10YFM	0.100711	1	scarecrow-like protein 14-like [Glycine max]; IPR005202 (Transcription factor GRAS)
Aradu.110AG	-3.0897	1	uncharacterized protein At1g04910-like isoform X1 [Glycine max]; IPR019378 (GDP-fucose protein O-fucosyltransferase)
Aradu.110FT	-0.585746	1	APO RNA-binding protein; IPR023342 (APO domain); GO:0003723 (RNA binding)
Aradu.114KV	-1.52577	0.206648	Adenine nucleotide alpha hydrolases-like superfamily protein; IPR006015 (Universal stress protein A); GO:0006950 (response to stress)
Aradu.115J9	-3.22287	0.0261245	Putative methyltransferase family protein; IPR019410 (Nicotinamide N-methyltransferase-like)
Aradu.11776	-0.592923	1	Cell wall protein EXP2 n%3D1 Tax%3DMirabilis jalapa RepID%3DQ84L40_MIRJA; IPR007118 (Expansin%2FLol pI); GO:0005576 (extracellular region), GO:0009664 (plant-type cell wall organization)
Aradu.117B0	0.0296057	1	Lipid transfer protein; IPR000528 (Plant lipid transfer protein%2FPar allergen), IPR016140 (Bifunctional inhibitor%2Fplant lipid transfer protein%2Fseed storage helical domain); GO:0006869 (lipid transport), GO:0008289 (lipid binding)
Aradu.118NW	3.19161	0.134227	Chitinase family protein; IPR016283 (Glycoside hydrolase, family 19), IPR023346 (Lysozyme-like domain); GO:0004568 (chitinase activity), GO:0005975 (carbohydrate metabolic process), GO:0006032 (chitin catabolic process), GO:0008061 (chitin binding), GO:0016998 (cell wall macromolecule catabolic process)
Aradu.1195M	-1.1425	0.561806	alpha%2Fbeta-Hydrolases superfamily protein
Aradu.11960	-1.04292	0.651968	COP9 signalosome complex subunit 8; IPR011991 (Winged helix-turn-helix DNA-binding domain)
Aradu.119MD	0.576101	1	RNA-binding protein 1; IPR012677 (Nucleotide-binding, alpha-beta plait); GO:0000166 (nucleotide binding), GO:0003676 (nucleic acid binding)
Aradu.11B8F	-1.53109	0.294169	polycomb group protein FERTILIZATION-INDEPENDENT ENDOSPERM-like [Glycine max]; IPR015943 (WD40%2FYVTN repeat-like-containing domain); GO:0005515 (protein binding)
Aradu.11E6F	-0.339378	1	uncharacterized protein LOC100778316 isoform X1 [Glycine max]; IPR018848 (WIYLD domain); GO:0018024 (histone-lysine N-methyltransferase activity)
Aradu.11IDU	-1.38975	0.572859	Unknown protein
Aradu.11KLZ	-1.91059	0.0613703	thylakoid membrane phosphoprotein 14 kDa protein; IPR025564 (Cyanobacterial aminoacyl-tRNA synthetase, CAAD domain)
Aradu.11KMG	-0.439767	1	general regulatory factor 9; IPR000308 (14-3-3 protein), IPR023410 (14-3-3 domain); GO:0019904 (protein domain specific binding)
Aradu.11MCI	-0.214746	1	Unknown protein
Aradu.11RIW	-1.17501	0.593249	Unknown protein
Aradu.11S89	-0.172931	1	response regulator 9; IPR011006 (CheY-like superfamily); GO:0000156 (phosphorelay response regulator activity), GO:0000160 (phosphorelay signal transduction system)
Aradu.11T0C	-0.12354	1	transcription initiation factor IIE (TFIIE) alpha subunit family protein %2F general transcription factor TFIIE family protein; IPR002853 (Transcription factor TFIIE, alpha subunit), IPR024550 (TFIIEalpha%2FSarR%2FRpc3 HTH domain); GO:0006367 (transcription initiation from RNA polymerase II promoter)
Aradu.11V2F	0.753237	0.964386	Calcium-dependent phosphotriesterase superfamily protein; IPR011042 (Six-bladed beta-propeller, TolB-like)
Aradu.1223K	-6.10053	0.192784	probable membrane-associated kinase regulator 1-like [Glycine max]
Aradu.122WK	2.03426	0.0485218	unknown protein
Aradu.1232H	4.41755	1.4876e-05	Glutathione S-transferase family protein; IPR010987 (Glutathione S-transferase, C-terminal-like), IPR012336 (Thioredoxin-like fold); GO:0005515 (protein binding)
Aradu.1235N	-0.968742	0.797252	probable apyrase 7-like isoform X1 [Glycine max]; IPR000407 (Nucleoside phosphatase GDA1%2FCD39); GO:0016787 (hydrolase activity)
Aradu.124FF	-1.21194	0.916463	Regulator of chromosome condensation (RCC1) family protein; IPR009091 (Regulator of chromosome condensation 1%2Fbeta-lactamase-inhibitor protein II), IPR013083 (Zinc finger, RING%2FFYVE%2FPHD-type), IPR013591 (Brevis radix (BRX) domain); GO:0046872 (metal ion binding)
Aradu.124YI	-1.07819	0.640517	Protein of unknown function (DUF155); IPR003734 (Protein of unknown function DUF155)
Aradu.125DB	2.61974	0.8668	unknown protein; FUNCTIONS IN: molecular_function unknown; INVOLVED IN: N-terminal protein myristoylation; IPR025322 (Protein of unknown function DUF4228, plant)
Aradu.126QM	-0.906711	1	UDP-Glycosyltransferase superfamily protein; IPR002213 (UDP-glucuronosyl%2FUDP-glucosyltransferase); GO:0008152 (metabolic process)
Aradu.1291C	3.25614	1	protein disulfide isomerase-like protein; IPR012336 (Thioredoxin-like fold); GO:0045454 (cell redox homeostasis)
Aradu.12CJQ	0.540595	1	LysM domain GPI-anchored protein; IPR018392 (LysM domain); GO:0016998 (cell wall macromolecule catabolic process)
Aradu.12EER	-0.280992	1	carbonic anhydrase 1; IPR001765 (Carbonic anhydrase); GO:0004089 (carbonate dehydratase activity), GO:0008270 (zinc ion binding)
Aradu.12ETV	2.89869	0.00106912	jasmonic acid carboxyl methyltransferase; IPR005299 (SAM dependent carboxyl methyltransferase); GO:0008168 (methyltransferase activity)
Aradu.12FC3	-0.0190663	1	Disease resistance protein (TIR-NBS-LRR class) family; IPR000767 (Disease resistance protein), IPR027417 (P-loop containing nucleoside triphosphate hydrolase); GO:0006952 (defense response), GO:0043531 (ADP binding)
Aradu.12FI3	-5.26926	0.626831	Unknown protein
Aradu.12GC5	-0.269933	1	SMAD%2FFHA domain-containing protein; IPR008984 (SMAD%2FFHA domain); GO:0005515 (protein binding)
Aradu.12HT1	-0.808272	1	Pentatricopeptide repeat (PPR) superfamily protein; IPR002885 (Pentatricopeptide repeat), IPR011990 (Tetratricopeptide-like helical); GO:0005515 (protein binding)
Aradu.12HYF	-1.0304	0.860845	polygalacturonase 4; IPR000743 (Glycoside hydrolase, family 28), IPR011050 (Pectin lyase fold%2Fvirulence factor); GO:0004650 (polygalacturonase activity), GO:0005975 (carbohydrate metabolic process)
Aradu.12J5W	-1.19798	0.548273	beta glucosidase 16; IPR001360 (Glycoside hydrolase, family 1), IPR017853 (Glycoside hydrolase, superfamily); GO:0005975 (carbohydrate metabolic process)
Aradu.12KEC	-0.754869	0.950472	DNA-directed RNA polymerase I subunit rpa49-like [Glycine max]; IPR009668 (RNA polymerase I associated factor, A49-like); GO:0003677 (DNA binding), GO:0003899 (DNA-directed RNA polymerase activity), GO:0005634 (nucleus)
Aradu.12LHJ	1.28936	0.453821	receptor kinase 2; IPR011009 (Protein kinase-like domain); GO:0004672 (protein kinase activity), GO:0005524 (ATP binding), GO:0006468 (protein phosphorylation)
Aradu.12M4Z	-0.364073	1	uncharacterized protein LOC100815984 isoform X2 [Glycine max]; IPR027417 (P-loop containing nucleoside triphosphate hydrolase)
Aradu.12NGZ	-0.943302	0.799224	protein ALWAYS EARLY 3-like isoform X1 [Glycine max]; IPR009057 (Homeodomain-like), IPR010561 (Protein LIN-9%2FProtein ALWAYS EARLY); GO:0003677 (DNA binding), GO:0003682 (chromatin binding), GO:0007049 (cell cycle), GO:0017053 (transcriptional repressor complex)
Aradu.12PI4	-1.91886	0.116517	organic cation%2Fcarnitine transporter 7-like isoform X1 [Glycine max]; IPR005828 (General substrate transporter), IPR016196 (Major facilitator superfamily domain, general substrate transporter); GO:0016021 (integral component of membrane), GO:0022857 (transmembrane transporter activity), GO:0055085 (transmembrane transport)
Aradu.12QMV	0.346474	1	uncharacterized protein LOC102662706 isoform X3 [Glycine max]; IPR008581 (Protein of unknown function DUF863, plant)
Aradu.12S01	-1.06521	0.743942	30S ribosomal protein S13; IPR001892 (Ribosomal protein S13), IPR010979 (Ribosomal protein S13-like, H2TH), IPR027437 (30s ribosomal protein S13, C-terminal); GO:0003676 (nucleic acid binding), GO:0003723 (RNA binding), GO:0003735 (structural constituent of ribosome), GO:0005622 (intracellular), GO:0005840 (ribosome), GO:0006412 (translation)
Aradu.12S3D	-0.778056	1	40s ribosomal protein SA; IPR001865 (Ribosomal protein S2), IPR023591 (Ribosomal protein S2, flavodoxin-like domain); GO:0003735 (structural constituent of ribosome), GO:0005622 (intracellular), GO:0005840 (ribosome), GO:0006412 (translation), GO:0015935 (small ribosomal subunit)
Aradu.12SP2	1.69536	0.112945	Unknown protein; IPR028144 (Cysteine-rich transmembrane CYSTM domain)
Aradu.12T0R	-2.37673	0.0145744	peroxidase 2; IPR010255 (Haem peroxidase); GO:0004601 (peroxidase activity), GO:0006979 (response to oxidative stress), GO:0020037 (heme binding), GO:0055114 (oxidation-reduction process)
Aradu.12VDJ	6.89592	1.45564e-09	Unknown protein
Aradu.12W4A	-0.98962	1	GAMMA-TUBULIN COMPLEX PROTEIN 4; IPR007259 (Gamma-tubulin complex component protein); GO:0000226 (microtubule cytoskeleton organization), GO:0000922 (spindle pole), GO:0005815 (microtubule organizing center)
Aradu.12XXA	-0.257739	1	glucan endo-1,3-beta-glucosidase 8-like [Glycine max]; IPR000490 (Glycoside hydrolase, family 17), IPR003402 (tRNA transferase Trm5%2FTyw2), IPR012946 (X8), IPR017853 (Glycoside hydrolase, superfamily); GO:0005975 (carbohydrate metabolic process), GO:0016740 (transferase activity)
Aradu.1311M	-4.55702	1	CAAX amino terminal protease family protein; IPR001128 (Cytochrome P450); GO:0005506 (iron ion binding), GO:0020037 (heme binding), GO:0055114 (oxidation-reduction process)
Aradu.131HS	0.633622	1	serine%2Fthreonine-protein phosphatase 4 regulatory subunit 3-like isoform X1 [Glycine max]; IPR016024 (Armadillo-type fold); GO:0005488 (binding)
Aradu.132A2	1.08889	1	calcium-transporting ATPase 9, plasma membrane-type-like isoform X2 [Glycine max]; IPR001757 (Cation-transporting P-type ATPase), IPR023214 (HAD-like domain); GO:0006812 (cation transport), GO:0016021 (integral component of membrane), GO:0019829 (cation-transporting ATPase activity)
Aradu.1347E	-3.95752	0.00135944	CRS1 %2F YhbY (CRM) domain-containing protein; IPR001890 (RNA-binding, CRM domain); GO:0003723 (RNA binding)
Aradu.135QP	-0.901172	1	unknown protein; LOCATED IN: chloroplast inner membrane; EXPRESSED IN: 23 plant structures; EXPRESSED DURING: 14 growth stages
Aradu.1375G	-0.88189	0.8668	metaxin-related
Aradu.137AN	-1.13949	0.626831	CYCLIN D3; 2; IPR015451 (Cyclin D); GO:0005634 (nucleus), GO:0007049 (cell cycle)
Aradu.13AVK	-0.646903	1	enhancer of rudimentary protein, putative; IPR000781 (Enhancer of rudimentary); GO:0007049 (cell cycle)
Aradu.13B2D	-4.55702	1	glutamate receptor 2.8; IPR001638 (Extracellular solute-binding protein, family 3), IPR017103 (Ionotropic glutamate receptor, plant), IPR028082 (Periplasmic binding protein-like I); GO:0004970 (ionotropic glutamate receptor activity), GO:0005215 (transporter activity), GO:0005234 (extracellular-glutamate-gated ion channel activity), GO:0006810 (transport), GO:0016020 (membrane)
Aradu.13C05	0.390169	1	Soluble diacylglycerol acyltransferase n%3D2 Tax%3DArachis hypogaea RepID%3DQ2KP14_ARAHY; IPR012336 (Thioredoxin-like fold)
Aradu.13DMQ	2.93995	0.123413	sucrose transporter 4; IPR005828 (General substrate transporter), IPR005989 (Sucrose%2FH+ symporter, plant); GO:0005887 (integral component of plasma membrane), GO:0008515 (sucrose transmembrane transporter activity), GO:0015770 (sucrose transport), GO:0016021 (integral component of membrane), GO:0022857 (transmembrane transporter activity), GO:0055085 (transmembrane transport)
Aradu.13FCM	-1.58713	0.342239	Zinc finger (C3HC4-type RING finger) family protein; IPR002035 (von Willebrand factor, type A), IPR013083 (Zinc finger, RING%2FFYVE%2FPHD-type); GO:0005515 (protein binding), GO:0008270 (zinc ion binding)
Aradu.13KUE	-0.134654	1	AP-1 complex subunit sigma-like protein; IPR016635 (Adaptor protein complex, sigma subunit); GO:0006810 (transport), GO:0008565 (protein transporter activity), GO:0015031 (protein transport)
Aradu.13MQ9	-0.723213	1	bifunctional purine biosynthesis protein purH-like [Glycine max]; IPR002695 (AICARFT%2FIMPCHase bienzyme), IPR016193 (Cytidine deaminase-like), IPR024051 (AICAR transformylase domain); GO:0003824 (catalytic activity), GO:0003937 (IMP cyclohydrolase activity), GO:0004643 (phosphoribosylaminoimidazolecarboxamide formyltransferase activity), GO:0006164 (purine nucleotide biosynthetic process)
Aradu.13N20	0.619376	1	uncharacterized protein LOC100527109 [Glycine max]
Aradu.13QFQ	-0.605756	1	Unknown protein
Aradu.13QYM	-0.435356	1	Pollen Ole e 1 allergen and extensin family protein; IPR006041 (Pollen Ole e 1 allergen%2Fextensin)
Aradu.13S52	-0.238199	1	DNA binding; ATP binding; nucleic acid binding; binding; helicases; ATP binding; DNA binding; helicases; IPR000330 (SNF2-related), IPR001650 (Helicase, C-terminal), IPR014978 (Glutamine-Leucine-Glutamine, QLQ), IPR027417 (P-loop containing nucleoside triphosphate hydrolase); GO:0003676 (nucleic acid binding), GO:0003677 (DNA binding), GO:0004386 (helicase activity), GO:0005524 (ATP binding), GO:0…
Aradu.13SBF	2.43505	0.0110044	macrophage migration inhibitory factor homolog [Glycine max]; IPR001398 (Macrophage migration inhibitory factor), IPR014347 (Tautomerase%2FMIF superfamily)
Aradu.13SDX	5.1382	0.821908	Regulator of Vps4 activity in the MVB pathway protein; IPR005061 (Domain of unknown function DUF292, eukaryotic)
Aradu.13TYF	-1.40832	0.299706	MACPF domain protein; IPR020864 (Membrane attack complex component%2Fperforin (MACPF) domain)
Aradu.13XVH	-3.0897	1	uncharacterized protein LOC100806984 [Glycine max]; IPR006747 (Protein of unknown function DUF599)
Aradu.13Y5Y	-0.10642	1	RNA-binding KH domain-containing protein; IPR004087 (K Homology domain); GO:0003723 (RNA binding)
Aradu.13ZJE	0.258683	1	zinc finger CCCH-type with G patch domain protein; IPR000467 (G-patch domain), IPR000571 (Zinc finger, CCCH-type); GO:0003676 (nucleic acid binding), GO:0046872 (metal ion binding)
Aradu.14077	-0.0383199	1	ATP-binding ABC transporter; IPR027417 (P-loop containing nucleoside triphosphate hydrolase); GO:0000166 (nucleotide binding), GO:0005524 (ATP binding), GO:0016887 (ATPase activity), GO:0017111 (nucleoside-triphosphatase activity)
Aradu.1407H	0.285662	1	SUMO-activating enzyme 1A; IPR016040 (NAD(P)-binding domain); GO:0003824 (catalytic activity)
Aradu.1410G	-1.36378	1	unknown protein; FUNCTIONS IN: molecular_function unknown; INVOLVED IN: N-terminal protein myristoylation; LOCATED IN: cellular_component unknown; IPR025322 (Protein of unknown function DUF4228, plant)
Aradu.141NL	-0.531086	1	uncharacterized protein LOC100798889 isoform X2 [Glycine max]; IPR021916 (Protein of unknown function DUF3527)
Aradu.1420H	-0.701628	1	sister chromatid cohesion protein PDS5 homolog B-B-like isoform X2 [Glycine max]; IPR016024 (Armadillo-type fold), IPR019023 (Lamin-B receptor of TUDOR domain); GO:0005488 (binding)
Aradu.14261	-0.532372	1	lisH domain and HEAT repeat KIAA1468-like protein; IPR006594 (LisH dimerisation motif), IPR016024 (Armadillo-type fold); GO:0005488 (binding), GO:0005515 (protein binding)
Aradu.142E0	-0.945977	0.740543	Copper amine oxidase family protein; IPR000269 (Copper amine oxidase); GO:0005507 (copper ion binding), GO:0008131 (primary amine oxidase activity), GO:0009308 (amine metabolic process), GO:0048038 (quinone binding), GO:0055114 (oxidation-reduction process)
Aradu.142WQ	-0.608911	1	Core-2%2FI-branching beta-1,6-N-acetylglucosaminyltransferase family protein; IPR003406 (Glycosyl transferase, family 14); GO:0008375 (acetylglucosaminyltransferase activity), GO:0016020 (membrane)
Aradu.144BI	-3.0897	1	glutathione S-transferase tau 5; IPR012336 (Thioredoxin-like fold); GO:0005515 (protein binding)
Aradu.144RM	-0.0749664	1	receptor-like serine%2Fthreonine kinase 2; IPR011009 (Protein kinase-like domain), IPR022126 (S-locus, receptor kinase); GO:0004672 (protein kinase activity), GO:0004674 (protein serine%2Fthreonine kinase activity), GO:0006468 (protein phosphorylation)
Aradu.1458R	-0.118036	1	micronuclear linker histone polyprotein-like [Glycine max]
Aradu.145AN	1.08889	1	mitochondrial substrate carrier family protein C-like [Glycine max]; IPR018108 (Mitochondrial substrate%2Fsolute carrier), IPR023395 (Mitochondrial carrier domain)
Aradu.149WS	1.08738	0.573297	aspartate aminotransferase; IPR015424 (Pyridoxal phosphate-dependent transferase); GO:0003824 (catalytic activity), GO:0009058 (biosynthetic process), GO:0030170 (pyridoxal phosphate binding)
Aradu.14A4J	-0.948665	0.804193	HEAT repeat-containing protein 6-like isoform X2 [Glycine max]; IPR016024 (Armadillo-type fold), IPR025283 (Domain of unknown function DUF4042); GO:0005488 (binding)
Aradu.14CMN	-1.06749	0.595629	acetyl-CoA carboxylase, carboxyl transferase, alpha subunit; IPR001095 (Acetyl-CoA carboxylase, alpha subunit); GO:0003989 (acetyl-CoA carboxylase activity), GO:0006633 (fatty acid biosynthetic process), GO:0009317 (acetyl-CoA carboxylase complex)
Aradu.14CRM	-1.22324	0.651968	methionine aminopeptidase 1B; IPR000994 (Peptidase M24, structural domain), IPR001714 (Peptidase M24, methionine aminopeptidase); GO:0004177 (aminopeptidase activity), GO:0006508 (proteolysis), GO:0008235 (metalloexopeptidase activity)
Aradu.14D5A	-0.0864977	1	Arginine-aspartate-rich RNA binding protein-like n%3D6 Tax%3DBrassicaceae RepID%3DP94088_ARATH; IPR004882 (Luc7-related); GO:0003729 (mRNA binding), GO:0005685 (U1 snRNP), GO:0006376 (mRNA splice site selection)
Aradu.14D84	-0.612863	1	nucleolar MIF4G domain protein; IPR003891 (Initiation factor eIF-4 gamma, MA3), IPR016024 (Armadillo-type fold); GO:0003723 (RNA binding), GO:0005488 (binding), GO:0005515 (protein binding)
Aradu.14EED	-2.85482	0.00154901	receptor-like kinase 1; IPR011009 (Protein kinase-like domain), IPR013210 (Leucine-rich repeat-containing N-terminal, type 2); GO:0004672 (protein kinase activity), GO:0005524 (ATP binding), GO:0006468 (protein phosphorylation)
Aradu.14F1U	-0.751268	1	ubiquitin-protein ligase; IPR006553 (Leucine-rich repeat, cysteine-containing subtype), IPR011333 (BTB%2FPOZ fold), IPR011705 (BTB%2FKelch-associated); GO:0005515 (protein binding)
Aradu.14G19	-3.0897	1	lysine-rich arabinogalactan protein 19-like [Glycine max]
Aradu.14MBC	-0.425886	1	ATP binding%2Fprotein serine%2Fthreonine kinase [Glycine max]; IPR011009 (Protein kinase-like domain), IPR013083 (Zinc finger, RING%2FFYVE%2FPHD-type); GO:0004672 (protein kinase activity), GO:0005515 (protein binding), GO:0005524 (ATP binding), GO:0006468 (protein phosphorylation), GO:0008270 (zinc ion binding)
Aradu.14MFH	-0.00534178	1	Transducin%2FWD40 repeat-like superfamily protein; IPR015943 (WD40%2FYVTN repeat-like-containing domain); GO:0005515 (protein binding)
Aradu.14NHI	-0.584206	1	uncharacterized protein LOC100804817 [Glycine max]; IPR009787 (Protein jagunal); GO:0005789 (endoplasmic reticulum membrane), GO:0007029 (endoplasmic reticulum organization)
Aradu.14QL4	-1.42091	0.492232	Pentatricopeptide repeat (PPR-like) superfamily protein; IPR002885 (Pentatricopeptide repeat), IPR011990 (Tetratricopeptide-like helical); GO:0005515 (protein binding)
Aradu.14S1S	-0.387843	1	Protein phosphatase 2C family protein; IPR001932 (Protein phosphatase 2C (PP2C)-like domain), IPR015655 (Protein phosphatase 2C); GO:0003824 (catalytic activity)
Aradu.14TMT	-1.55169	0.352898	Pentatricopeptide repeat (PPR) superfamily protein; IPR002885 (Pentatricopeptide repeat), IPR011990 (Tetratricopeptide-like helical); GO:0005515 (protein binding)
Aradu.14U3F	-0.712885	1	lon protease 1; IPR015947 (PUA-like domain), IPR027065 (Lon protease), IPR027417 (P-loop containing nucleoside triphosphate hydrolase); GO:0000166 (nucleotide binding), GO:0004176 (ATP-dependent peptidase activity), GO:0004252 (serine-type endopeptidase activity), GO:0005524 (ATP binding), GO:0006508 (proteolysis), GO:0006515 (misfolded or incompletely synthesized protein catabolic process), GO:0…
Aradu.14VEG	-3.0897	1	Unknown protein
Aradu.14VZ2	-0.750947	1	5%27-AMP-activated protein kinase beta-2 subunit protein; IPR014756 (Immunoglobulin E-set)
Aradu.14X1M	-2.33538	0.0702839	ATP binding microtubule motor family protein isoform 1 n%3D1 Tax%3DTheobroma cacao RepID%3DUPI00042B51DE; IPR001752 (Kinesin, motor domain), IPR021881 (Protein of unknown function DUF3490), IPR027417 (P-loop containing nucleoside triphosphate hydrolase), IPR027640 (Kinesin-like protein); GO:0003777 (microtubule motor activity), GO:0005524 (ATP binding), GO:0005871 (kinesin complex), GO:0007018 (m…
Aradu.14Z9Y	-0.701241	1	ethylene-responsive transcription factor 3-like [Glycine max]; IPR016177 (DNA-binding domain); GO:0003677 (DNA binding), GO:0003700 (sequence-specific DNA binding transcription factor activity)
Aradu.151EM	1.16092	1	Unknown protein
Aradu.151MH	-0.418479	1	disease resistance protein (TIR-NBS-LRR class), putative; IPR000157 (Toll%2Finterleukin-1 receptor homology (TIR) domain), IPR000767 (Disease resistance protein), IPR027417 (P-loop containing nucleoside triphosphate hydrolase); GO:0005515 (protein binding), GO:0006952 (defense response), GO:0007165 (signal transduction), GO:0043531 (ADP binding)
Aradu.15269	1.70706	1	imidazoleglycerol-phosphate dehydratase; IPR000807 (Imidazoleglycerol-phosphate dehydratase); GO:0000105 (histidine biosynthetic process), GO:0004424 (imidazoleglycerol-phosphate dehydratase activity)
Aradu.15296	1.32853	1	hydroxyproline-rich glycoprotein family protein; IPR007789 (Protein of unknown function DUF688)
Aradu.152KT	0.10848	1	disease resistance protein (TIR-NBS-LRR class), putative; IPR000767 (Disease resistance protein), IPR001611 (Leucine-rich repeat), IPR027417 (P-loop containing nucleoside triphosphate hydrolase); GO:0005515 (protein binding), GO:0006952 (defense response), GO:0043531 (ADP binding)
Aradu.155T3	-0.708892	1	hydroxyproline-rich glycoprotein family protein; IPR025742 (Cleavage stimulation factor subunit 2, hinge domain), IPR026896 (Transcription termination and cleavage factor C-terminal domain)
Aradu.1573F	-4.00238	1	Pentatricopeptide repeat (PPR) superfamily protein; IPR002885 (Pentatricopeptide repeat), IPR011990 (Tetratricopeptide-like helical); GO:0005515 (protein binding)
Aradu.157ST	-1.70051	1	Quinoprotein amine dehydrogenase, beta chain-like; RIC1-like guanyl-nucleotide exchange factor
Aradu.157TT	-0.429905	1	Unknown protein
Aradu.15BNX	0.379331	1	F-box%2FLRR protein; IPR001810 (F-box domain), IPR006553 (Leucine-rich repeat, cysteine-containing subtype); GO:0005515 (protein binding)
Aradu.15BP1	-0.532504	1	Unknown protein
Aradu.15BQ1	-0.379546	1	aldose 1-epimerase-like [Glycine max]; IPR008183 (Aldose 1-%2FGlucose-6-phosphate 1-epimerase), IPR011013 (Galactose mutarotase-like domain); GO:0003824 (catalytic activity), GO:0005975 (carbohydrate metabolic process), GO:0016853 (isomerase activity), GO:0019318 (hexose metabolic process), GO:0030246 (carbohydrate binding)
Aradu.15BWA	-0.476486	1	uncharacterized protein LOC100811297 isoform X3 [Glycine max]; IPR007700 (Protein of unknown function DUF668), IPR021864 (Protein of unknown function DUF3475)
Aradu.15DBD	-0.692467	1	28 kDa heat- and acid-stable phosphoprotein-like protein; IPR019380 (Casein kinase substrate, phosphoprotein PP28)
Aradu.15E0U	0.10438	1	nodulin MtN21 %2FEamA-like transporter family protein; IPR000620 (Drug%2Fmetabolite transporter); GO:0016020 (membrane)
Aradu.15FCW	-1.00561	0.789367	3-oxoacyl-(acyl-carrier) reductase; IPR002347 (Glucose%2Fribitol dehydrogenase); GO:0004316 (3-oxoacyl-[acyl-carrier-protein] reductase (NADPH) activity), GO:0006633 (fatty acid biosynthetic process), GO:0008152 (metabolic process), GO:0016491 (oxidoreductase activity), GO:0051287 (NAD binding), GO:0055114 (oxidation-reduction process)
Aradu.15HA9	0.581183	1	callose synthase 1; IPR003440 (Glycosyl transferase, family 48); GO:0006075 ((1-%3E3)-beta-D-glucan biosynthetic process), GO:0016020 (membrane)
Aradu.15JH1	-0.0345138	1	receptor-like serine%2Fthreonine kinase 2; IPR000858 (S-locus glycoprotein), IPR001480 (Bulb-type lectin domain), IPR003609 (Apple-like), IPR011009 (Protein kinase-like domain), IPR013320 (Concanavalin A-like lectin%2Fglucanase, subgroup), IPR021820 (S-locus receptor kinase, C-terminal), IPR024171 (S-receptor-like serine%2Fthreonine-protein kinase); GO:0004672 (protein kinase activity), GO:000467…
Aradu.15JI0	3.37097	0.00022218	NAC domain protein,; IPR003441 (NAC domain); GO:0003677 (DNA binding)
Aradu.15JYP	-0.469558	1	proteasome-associated protein ECM29 homolog isoform X1 [Glycine max]; IPR011989 (Armadillo-like helical), IPR026827 (Proteasome component ECM29%2FTranslational activator GCN1)
Aradu.15KNS	-1.38297	0.819823	O-fucosyltransferase family protein; IPR019378 (GDP-fucose protein O-fucosyltransferase)
Aradu.15MGK	-0.414747	1	U-box domain-containing protein 4-like [Glycine max]; IPR013083 (Zinc finger, RING%2FFYVE%2FPHD-type), IPR016024 (Armadillo-type fold); GO:0000151 (ubiquitin ligase complex), GO:0004842 (ubiquitin-protein ligase activity), GO:0005488 (binding), GO:0005515 (protein binding), GO:0016567 (protein ubiquitination)
Aradu.15NDJ	0.597915	1	2-oxoglutarate (2OG) and Fe(II)-dependent oxygenase superfamily protein; IPR005123 (Oxoglutarate%2Firon-dependent dioxygenase), IPR026992 (Non-haem dioxygenase N-terminal domain), IPR027443 (Isopenicillin N synthase-like); GO:0016491 (oxidoreductase activity), GO:0055114 (oxidation-reduction process)
Aradu.15R8P	-1.56977	0.326115	Structural constituent of ribosome, putative n%3D1 Tax%3DRicinus communis RepID%3DB9RYN6_RICCO; IPR000529 (Ribosomal protein S6), IPR014717 (Translation elongation factor EF1B%2Fribosomal protein S6); GO:0003735 (structural constituent of ribosome), GO:0005840 (ribosome), GO:0006412 (translation), GO:0019843 (rRNA binding)
Aradu.15RGK	-1.09283	0.626831	dual specificity protein phosphatase-related; IPR024950 (Dual specificity phosphatase)
Aradu.15SFQ	0.0657699	1	heparanase-like protein 1-like isoform X2 [Glycine max]; IPR005199 (Glycoside hydrolase, family 79); GO:0005975 (carbohydrate metabolic process), GO:0016020 (membrane)
Aradu.15V6W	1.15242	1	Unknown protein
Aradu.15WFY	4.64532	5.22091e-08	phosphatidylinositol:ceramide inositolphosphotransferase 1 [Glycine max]
Aradu.15WKB	-0.49991	1	prolyl-tRNA synthetase family protein; IPR002316 (Proline-tRNA ligase, class IIa), IPR017449 (Prolyl-tRNA synthetase, class II); GO:0000166 (nucleotide binding), GO:0004812 (aminoacyl-tRNA ligase activity), GO:0004827 (proline-tRNA ligase activity), GO:0005524 (ATP binding), GO:0005737 (cytoplasm), GO:0006418 (tRNA aminoacylation for protein translation), GO:0006433 (prolyl-tRNA aminoacylation)
Aradu.15YNL	-1.34587	0.38329	40S ribosomal S10-like protein; IPR005326 (Plectin%2FS10, N-terminal)
Aradu.1609J	-0.655089	1	mediator of RNA polymerase II transcription subunit 18-like [Glycine max]
Aradu.161N3	-0.296958	1	solute carrier family 35 protein; IPR009262 (Solute carrier family 35 member SLC35F1%2FF2%2FF6); GO:0006810 (transport), GO:0016021 (integral component of membrane)
Aradu.162IL	-1.94687	0.058417	Protein kinase family protein; IPR011009 (Protein kinase-like domain), IPR013210 (Leucine-rich repeat-containing N-terminal, type 2), IPR013320 (Concanavalin A-like lectin%2Fglucanase, subgroup); GO:0004672 (protein kinase activity), GO:0006468 (protein phosphorylation)
Aradu.1659P	-2.17131	0.0245497	ETO1-like protein 1-like isoform X1 [Glycine max]; IPR011333 (BTB%2FPOZ fold), IPR011990 (Tetratricopeptide-like helical); GO:0005515 (protein binding)
Aradu.165HI	-0.685926	1	Mitochondrial import receptor subunit TOM20 n%3D2 Tax%3DSolanum RepID%3DTOM20_SOLTU; IPR010547 (Plant specific mitochondrial import receptor subunit TOM20), IPR010666 (Zinc finger, GRF-type); GO:0005515 (protein binding), GO:0005742 (mitochondrial outer membrane translocase complex), GO:0008270 (zinc ion binding), GO:0045040 (protein import into mitochondrial outer membrane)
Aradu.1676F	-0.750947	1	Unknown protein
Aradu.16883	-0.42595	1	vesicle-associated membrane protein 725; IPR001388 (Synaptobrevin), IPR011012 (Longin-like domain); GO:0006810 (transport), GO:0016021 (integral component of membrane), GO:0016192 (vesicle-mediated transport)
Aradu.168L7	0.378861	1	disease resistance protein; IPR000767 (Disease resistance protein), IPR003591 (Leucine-rich repeat, typical subtype), IPR025875 (Leucine rich repeat 4), IPR027417 (P-loop containing nucleoside triphosphate hydrolase); GO:0006952 (defense response), GO:0043531 (ADP binding)
Aradu.168ME	-1.36666	0.299569	cytoplasmic-like aconitate hydratase; IPR000701 (Succinate dehydrogenase%2FFumarate reductase, transmembrane subunit), IPR015937 (Aconitase%2Fisopropylmalate dehydratase); GO:0008152 (metabolic process)
Aradu.16AT8	-1.63305	0.576031	receptor kinase 1; IPR011009 (Protein kinase-like domain), IPR013320 (Concanavalin A-like lectin%2Fglucanase, subgroup); GO:0004672 (protein kinase activity), GO:0005524 (ATP binding), GO:0006468 (protein phosphorylation)
Aradu.16BXD	-0.175211	1	CBS domain-containing protein CBSX1, chloroplastic [Glycine max]; IPR000644 (CBS domain); GO:0030554 (adenyl nucleotide binding)
Aradu.16C3P	1.68065	0.148399	2-phosphoglycolate phosphatase 2; IPR006357 (HAD-superfamily hydrolase, subfamily IIA), IPR023214 (HAD-like domain), IPR023215 (Nitrophenylphosphatase-like domain); GO:0008152 (metabolic process), GO:0016791 (phosphatase activity)
Aradu.16CAR	-1.56363	0.232797	GTP binding; GTP binding; IPR005225 (Small GTP-binding protein domain), IPR015946 (K homology domain-like, alpha%2Fbeta), IPR027417 (P-loop containing nucleoside triphosphate hydrolase); GO:0005525 (GTP binding)
Aradu.16E7C	-0.423823	1	transmembrane protein adipocyte-associated 1 homolog [Glycine max]; IPR018781 (Transmembrane protein adipocyte-associated 1)
Aradu.16FGX	-1.84706	0.116489	SMAD%2FFHA domain-containing protein; IPR008984 (SMAD%2FFHA domain); GO:0005515 (protein binding)
Aradu.16GQU	-0.708749	0.996785	Ribosomal protein S5 family protein; IPR000851 (Ribosomal protein S5), IPR014720 (Double-stranded RNA-binding domain); GO:0003723 (RNA binding), GO:0003735 (structural constituent of ribosome), GO:0005840 (ribosome), GO:0006412 (translation), GO:0015935 (small ribosomal subunit)
Aradu.16HC5	-0.757214	0.964386	nascent polypeptide-associated complex subunit alpha-like protein 3; IPR016641 (Nascent polypeptide-associated complex subunit alpha); GO:0005515 (protein binding)
Aradu.16ML9	0.347437	1	membrane steroid binding protein 1; IPR001199 (Cytochrome b5-like heme%2Fsteroid binding domain); GO:0020037 (heme binding)
Aradu.16P0Z	0.082629	1	DCD (Development and Cell Death) domain protein; IPR013989 (Development%2Fcell death domain)
Aradu.16RQU	-0.651112	1	arginase; IPR006035 (Ureohydrolase), IPR023696 (Ureohydrolase domain); GO:0046872 (metal ion binding)
Aradu.16TP0	-1.70051	1	plasma membrane intrinsic protein 1; 4; IPR000425 (Major intrinsic protein), IPR023271 (Aquaporin-like); GO:0005215 (transporter activity), GO:0006810 (transport), GO:0016020 (membrane)
Aradu.16U3K	0.228803	1	zinc finger (C2H2 type) family protein; IPR015880 (Zinc finger, C2H2-like)
Aradu.16UB8	-0.697172	1	K+ efflux antiporter 4; IPR006153 (Cation%2FH+ exchanger); GO:0006812 (cation transport), GO:0015299 (solute:hydrogen antiporter activity), GO:0016021 (integral component of membrane), GO:0055085 (transmembrane transport)
Aradu.16W66	-0.56065	1	K+ efflux antiporter 2; IPR006153 (Cation%2FH+ exchanger), IPR016040 (NAD(P)-binding domain); GO:0006812 (cation transport), GO:0006813 (potassium ion transport), GO:0015299 (solute:hydrogen antiporter activity), GO:0016021 (integral component of membrane), GO:0055085 (transmembrane transport)
Aradu.16YSS	-1.31303	0.874544	uncharacterized protein LOC102660191 [Glycine max]
Aradu.16YW2	-0.71532	1	Pentatricopeptide repeat (PPR-like) superfamily protein; IPR002885 (Pentatricopeptide repeat), IPR011990 (Tetratricopeptide-like helical); GO:0005515 (protein binding)
Aradu.16Z19	-0.612011	1	metaxin-related
Aradu.171F6	1.89346	0.111567	WRKY family transcription factor; IPR003657 (DNA-binding WRKY); GO:0003700 (sequence-specific DNA binding transcription factor activity), GO:0043565 (sequence-specific DNA binding)
Aradu.172F0	-0.52996	1	DNA-directed RNA polymerase III subunit RPC3-like protein; IPR008806 (RNA polymerase III Rpc82, C -terminal), IPR013197 (RNA polymerase III subunit RPC82-related, helix-turn-helix); GO:0003677 (DNA binding), GO:0003899 (DNA-directed RNA polymerase activity)
Aradu.1733C	-0.45832	1	Unknown protein
Aradu.173GL	-0.622449	1	vacuolar-processing enzyme-like [Glycine max]; IPR001096 (Peptidase C13, legumain); GO:0004197 (cysteine-type endopeptidase activity), GO:0006508 (proteolysis)
Aradu.175L2	-0.393726	1	myb transcription factor; IPR009057 (Homeodomain-like); GO:0003677 (DNA binding), GO:0003682 (chromatin binding)
Aradu.175L3	-1.05133	0.680846	glucan endo-1,3-beta-glucosidase 3-like [Glycine max]; IPR000490 (Glycoside hydrolase, family 17), IPR012946 (X8), IPR017853 (Glycoside hydrolase, superfamily); GO:0005975 (carbohydrate metabolic process)
Aradu.176WW	-1.21194	0.916463	unknown protein; Has 30201 Blast hits to 17322 proteins in 780 species: Archae - 12; Bacteria - 1396; Metazoa - 17338; Fungi - 3422; Plants - 5037; Viruses - 0; Other Eukaryotes - 2996 (source: NCBI BLink).
Aradu.177E7	-1.70513	0.488175	UDP-Glycosyltransferase superfamily protein; IPR002213 (UDP-glucuronosyl%2FUDP-glucosyltransferase); GO:0008152 (metabolic process)
Aradu.178XP	-1.0489	0.626831	Protein kinase family protein; IPR000961 (AGC-kinase, C-terminal), IPR011009 (Protein kinase-like domain); GO:0004672 (protein kinase activity), GO:0004674 (protein serine%2Fthreonine kinase activity), GO:0005524 (ATP binding), GO:0006468 (protein phosphorylation)
Aradu.178ZW	-1.30087	1	histone-lysine N-methyltransferase ATXR2; IPR001214 (SET domain); GO:0005515 (protein binding)
Aradu.17B05	-0.567445	1	subtilisin-like serine protease 2; IPR015500 (Peptidase S8, subtilisin-related), IPR023828 (Peptidase S8, subtilisin, Ser-active site); GO:0004252 (serine-type endopeptidase activity), GO:0006508 (proteolysis), GO:0042802 (identical protein binding), GO:0043086 (negative regulation of catalytic activity)
Aradu.17BB2	-2.44597	0.44459	heat shock transcription factor B4; IPR011991 (Winged helix-turn-helix DNA-binding domain), IPR027725 (Heat shock transcription factor family); GO:0003700 (sequence-specific DNA binding transcription factor activity), GO:0005634 (nucleus), GO:0009408 (response to heat), GO:0043565 (sequence-specific DNA binding)
Aradu.17DA9	-3.0897	1	probable glycosyltransferase At5g03795-like isoform X2 [Glycine max]
Aradu.17DP3	-4.55702	1	Unknown protein; IPR011043 (Galactose oxidase%2Fkelch, beta-propeller), IPR015915 (Kelch-type beta propeller); GO:0005515 (protein binding)
Aradu.17E6I	1.16092	1	glucan endo-1,3-beta-glucosidase 8-like [Glycine max]; IPR000490 (Glycoside hydrolase, family 17), IPR012946 (X8), IPR017853 (Glycoside hydrolase, superfamily); GO:0005975 (carbohydrate metabolic process)
Aradu.17F9I	-0.535783	1	DNA binding; nucleotide binding; nucleic acid binding; DNA-directed DNA polymerases; DNA-directed DNA polymerases; IPR006172 (DNA-directed DNA polymerase, family B), IPR023211 (DNA polymerase, palm domain), IPR025687 (C4-type zinc-finger of DNA polymerase delta); GO:0000166 (nucleotide binding), GO:0003676 (nucleic acid binding), GO:0003677 (DNA binding), GO:0003887 (DNA-directed DNA polymerase a…
Aradu.17FQN	-1.41896	0.370427	uncharacterized protein LOC100778708 isoform X3 [Glycine max]
Aradu.17FTS	-0.478374	1	actin depolymerizing factor 3; IPR002108 (Actin-depolymerising factor homology domain), IPR017904 (ADF%2FCofilin%2FDestrin); GO:0003779 (actin binding), GO:0005622 (intracellular), GO:0015629 (actin cytoskeleton), GO:0030042 (actin filament depolymerization)
Aradu.17HPD	-0.0645757	1	Dihydroxy-acid dehydratase, putative n%3D3 Tax%3DMalpighiales RepID%3DB9RWL5_RICCO; IPR000581 (Dihydroxy-acid%2F6-phosphogluconate dehydratase), IPR015928 (Aconitase%2F3-isopropylmalate dehydratase, swivel); GO:0003824 (catalytic activity), GO:0004160 (dihydroxy-acid dehydratase activity), GO:0008152 (metabolic process), GO:0009082 (branched-chain amino acid biosynthetic process)
Aradu.17JBY	-3.0897	1	uncharacterized protein LOC100797259 isoform X3 [Glycine max]; IPR004332 (Transposase, MuDR, plant), IPR007527 (Zinc finger, SWIM-type); GO:0008270 (zinc ion binding)
Aradu.17NIQ	2.69117	0.091643	allene oxide cyclase 4; IPR009410 (Allene oxide cyclase); GO:0009507 (chloroplast), GO:0016853 (isomerase activity)
Aradu.17R9J	-0.160386	1	Unknown protein
Aradu.17YTA	-0.599132	1	dolichol-phosphate mannosyltransferase; IPR001173 (Glycosyltransferase 2-like)
Aradu.17ZI4	-0.316105	1	probable rhamnose biosynthetic enzyme 1-like isoform X3 [Glycine max]; IPR005913 (dTDP-4-dehydrorhamnose reductase); GO:0008831 (dTDP-4-dehydrorhamnose reductase activity), GO:0045226 (extracellular polysaccharide biosynthetic process)
Aradu.180Q6	1.18364	0.626831	WRKY family transcription factor; IPR003657 (DNA-binding WRKY); GO:0003700 (sequence-specific DNA binding transcription factor activity), GO:0043565 (sequence-specific DNA binding)
Aradu.18237	-0.91512	1	Unknown protein
Aradu.182MN	-0.806778	1	Major facilitator superfamily protein; IPR011701 (Major facilitator superfamily), IPR016196 (Major facilitator superfamily domain, general substrate transporter); GO:0005215 (transporter activity), GO:0005886 (plasma membrane), GO:0016021 (integral component of membrane), GO:0055085 (transmembrane transport)
Aradu.183XK	0.0874277	1	protein YLS7-like [Glycine max]; IPR025846 (PMR5 N-terminal domain), IPR026057 (PC-Esterase)
Aradu.185U9	-0.263815	1	ribonucleoside-diphosphate reductase; IPR000788 (Ribonucleotide reductase large subunit, C-terminal); GO:0006260 (DNA replication), GO:0055114 (oxidation-reduction process)
Aradu.1864T	-0.387843	1	Sec14p-like phosphatidylinositol transfer family protein; IPR001071 (Cellular retinaldehyde binding%2Falpha-tocopherol transport), IPR011074 (CRAL%2FTRIO, N-terminal domain); GO:0005215 (transporter activity), GO:0005622 (intracellular), GO:0006810 (transport)
Aradu.188J4	-0.651243	1	ATP-dependent DNA helicase, putative n%3D7 Tax%3DTrypanosomatidae RepID%3DE9BR42_LEIDB; IPR010339 (TIP49, C-terminal), IPR027238 (RuvB-like), IPR027417 (P-loop containing nucleoside triphosphate hydrolase); GO:0000166 (nucleotide binding), GO:0003678 (DNA helicase activity), GO:0005524 (ATP binding), GO:0017111 (nucleoside-triphosphatase activity), GO:0043141 (ATP-dependent 5%27-3%27 DNA helicase…
Aradu.1897K	-0.532504	1	protein FAR1-RELATED SEQUENCE 5-like [Glycine max]
Aradu.189Q2	-0.672048	1	probable nucleolar protein 5-2-like [Glycine max]; IPR002687 (Nop domain), IPR012974 (NOP5, N-terminal), IPR012976 (NOSIC)
Aradu.18BC7	0.541229	1	Unknown protein
Aradu.18BJC	-4.00238	1	Disease resistance protein (TIR-NBS-LRR class) family; IPR000767 (Disease resistance protein), IPR003591 (Leucine-rich repeat, typical subtype), IPR027417 (P-loop containing nucleoside triphosphate hydrolase); GO:0006952 (defense response), GO:0043531 (ADP binding)
Aradu.18DC6	-0.770643	1	Glucose-1-phosphate adenylyltransferase family protein; IPR011831 (Glucose-1-phosphate adenylyltransferase); GO:0005978 (glycogen biosynthetic process), GO:0008878 (glucose-1-phosphate adenylyltransferase activity), GO:0009058 (biosynthetic process), GO:0016779 (nucleotidyltransferase activity)
Aradu.18DQZ	-2.84439	0.473982	Plastid-lipid associated protein PAP %2F fibrillin family protein; IPR006843 (Plastid lipid-associated protein%2Ffibrillin conserved domain); GO:0005198 (structural molecule activity), GO:0009507 (chloroplast)
Aradu.18EWZ	3.16381	0.00139361	myb transcription factor; IPR009057 (Homeodomain-like); GO:0003677 (DNA binding), GO:0003682 (chromatin binding)
Aradu.18HSN	-1.3848	0.74966	disease resistance protein; IPR000767 (Disease resistance protein), IPR027417 (P-loop containing nucleoside triphosphate hydrolase); GO:0006952 (defense response), GO:0043531 (ADP binding)
Aradu.18HYX	-1.24191	0.46762	heat shock protein-binding protein; IPR012724 (Chaperone DnaJ); GO:0005524 (ATP binding), GO:0006457 (protein folding), GO:0009408 (response to heat), GO:0031072 (heat shock protein binding), GO:0051082 (unfolded protein binding)
Aradu.18I2L	-1.30087	1	blue copper protein-like [Glycine max]; IPR008972 (Cupredoxin); GO:0005507 (copper ion binding), GO:0009055 (electron carrier activity)
Aradu.18J05	-1.19648	1	Malate dehydrogenase (Oxaloacetate-decarboxylating) (NADP(+)) n%3D1 Tax%3DNitrosomonas eutropha (strain C91) RepID%3DQ0AIF8_NITEC; IPR016040 (NAD(P)-binding domain); GO:0004471 (malate dehydrogenase (decarboxylating) (NAD+) activity), GO:0051287 (NAD binding), GO:0055114 (oxidation-reduction process)
Aradu.18K0I	-1.35465	0.478375	DNA-directed RNA polymerase I protein; IPR015699 (DNA-directed RNA pol I, largest subunit); GO:0003677 (DNA binding), GO:0003899 (DNA-directed RNA polymerase activity), GO:0005634 (nucleus), GO:0008270 (zinc ion binding)
Aradu.18NNY	-0.59159	1	DNA topoisomerase, type IA, core; IPR000380 (DNA topoisomerase, type IA), IPR023405 (DNA topoisomerase, type IA, core domain); GO:0003677 (DNA binding), GO:0003916 (DNA topoisomerase activity), GO:0003917 (DNA topoisomerase type I activity), GO:0005694 (chromosome), GO:0006265 (DNA topological change)
Aradu.18R1J	-1.21249	0.487033	ATP-dependent protease LA (lon) domain protein; IPR003111 (Peptidase S16, lon N-terminal), IPR015947 (PUA-like domain); GO:0004176 (ATP-dependent peptidase activity), GO:0006508 (proteolysis)
Aradu.18R1L	-0.625821	1	Two component signal transduction system hybrid histidine kinase%2Fresponse regulator with PAS sensory domain n%3D1 Tax%3DShewanella oneidensis (strain MR-1) RepID%3DQ8EII0_SHEON; IPR003594 (Histidine kinase-like ATPase, ATP-binding domain), IPR004358 (Signal transduction histidine kinase-related protein, C-terminal), IPR006189 (CHASE), IPR009082 (Signal transduction histidine kinase, homodimeric…
Aradu.18RKY	-0.319941	1	ATP-dependent (S)-NAD(P)H-hydrate dehydratase; IPR000631 (YjeF C-terminal domain)
Aradu.18TLF	-2.83859	0.00100916	LOB domain-containing protein 38; IPR004883 (Lateral organ boundaries, LOB)
Aradu.18V7U	-1.04561	0.743942	isochorismatase hydrolase family protein; IPR000868 (Isochorismatase-like); GO:0003824 (catalytic activity), GO:0008152 (metabolic process)
Aradu.18W20	-0.366952	1	O-methyltransferase family protein; IPR016461 (Caffeate O-methyltransferase (COMT) family); GO:0008168 (methyltransferase activity), GO:0008171 (O-methyltransferase activity), GO:0046983 (protein dimerization activity)
Aradu.18XUI	-0.915455	0.794646	GATA transcription factor 6; IPR016679 (Transcription factor, GATA, plant); GO:0003677 (DNA binding), GO:0003700 (sequence-specific DNA binding transcription factor activity), GO:0005634 (nucleus), GO:0008270 (zinc ion binding), GO:0043565 (sequence-specific DNA binding)
Aradu.18Z4J	-1.06703	0.966114	uncharacterized protein LOC100797206 isoform X1 [Glycine max]; IPR018971 (Protein of unknown function DUF1997)
Aradu.1903I	-0.749022	1	TPR repeat-containing thioredoxin TTL1 [Glycine max]; IPR011990 (Tetratricopeptide-like helical), IPR012336 (Thioredoxin-like fold); GO:0005515 (protein binding), GO:0045454 (cell redox homeostasis)
Aradu.191FQ	-1.10858	0.626831	RNA polymerase sigma factor; IPR014284 (RNA polymerase sigma-70 like domain); GO:0003677 (DNA binding), GO:0003700 (sequence-specific DNA binding transcription factor activity), GO:0016987 (sigma factor activity)
Aradu.1935X	-0.554919	1	protein MEI2-like 4-like isoform X2 [Glycine max]; IPR007201 (RNA recognition motif 2), IPR012677 (Nucleotide-binding, alpha-beta plait); GO:0000166 (nucleotide binding), GO:0003676 (nucleic acid binding)
Aradu.194H8	0.394683	1	Protein kinase superfamily protein; IPR011009 (Protein kinase-like domain); GO:0004672 (protein kinase activity), GO:0005524 (ATP binding), GO:0006468 (protein phosphorylation)
Aradu.195HY	-0.859335	0.821865	mitochondrial outer membrane protein porin 1-like [Glycine max]; IPR023614 (Porin domain), IPR027246 (Eukaryotic porin%2FTom40); GO:0005741 (mitochondrial outer membrane), GO:0055085 (transmembrane transport)
Aradu.196BE	-0.55215	1	P-ATPase family transporter: copper ion; heavy metal translocating P-type ATPase-like protein n%3D1 Tax%3DOstreococcus lucimarinus (strain CCE9901) RepID%3DA4RXW6_OSTLU; IPR001757 (Cation-transporting P-type ATPase), IPR023214 (HAD-like domain); GO:0000166 (nucleotide binding), GO:0006812 (cation transport), GO:0006825 (copper ion transport), GO:0016021 (integral component of membrane), GO:001982…
Aradu.196ZM	-0.0662512	1	2-aminoethanethiol dioxygenase-like [Glycine max]; IPR012864 (Cysteamine dioxygenase), IPR014710 (RmlC-like jelly roll fold); GO:0047800 (cysteamine dioxygenase activity), GO:0055114 (oxidation-reduction process)
Aradu.1972D	1.64705	1	LRR and NB-ARC domain disease resistance protein; IPR000767 (Disease resistance protein), IPR027417 (P-loop containing nucleoside triphosphate hydrolase); GO:0006952 (defense response), GO:0043531 (ADP binding)
Aradu.199G1	2.68904	0.00230821	DUF4228 domain protein; IPR025322 (Protein of unknown function DUF4228, plant)
Aradu.199N4	0.56536	1	FAD%2FNAD(P)-binding oxidoreductase family protein; IPR003042 (Aromatic-ring hydroxylase-like); GO:0008152 (metabolic process), GO:0016491 (oxidoreductase activity)
Aradu.199XC	-0.420596	1	dentin sialophosphoprotein-like [Glycine max]; IPR008480 (Protein of unknown function DUF761, plant)
Aradu.19A4Y	-0.977742	0.77118	proteasome assembly chaperone-like protein; IPR018788 (Proteasome assembly chaperone 3)
Aradu.19D9J	-0.418448	1	Protein kinase superfamily protein; IPR011009 (Protein kinase-like domain), IPR018943 (Oligosaccaryltransferase); GO:0004672 (protein kinase activity), GO:0005524 (ATP binding), GO:0006468 (protein phosphorylation)
Aradu.19EUZ	-0.807237	1	protein FAR1-RELATED SEQUENCE 5-like isoform X2 [Glycine max]; IPR004330 (FAR1 DNA binding domain)
Aradu.19F6X	2.67234	0.00641461	uncharacterized protein LOC100305688 [Glycine max]
Aradu.19FFJ	-0.00759125	1	alpha-1,3%2F1,6-mannosyltransferase ALG2-like protein; IPR001296 (Glycosyl transferase, family 1), IPR027054 (Alpha-1,3%2F1,6-mannosyltransferase ALG2); GO:0009058 (biosynthetic process), GO:0033164 (glycolipid 6-alpha-mannosyltransferase activity)
Aradu.19FHQ	-0.802543	1	uncharacterized protein LOC100789932 isoform X1 [Glycine max]; IPR021042 (Herpesvirus UL139, cytomegalovirus)
Aradu.19FU1	-0.889705	0.798168	tRNA synthetase beta subunit family protein; IPR002319 (Phenylalanyl-tRNA synthetase), IPR004531 (Phenylalanyl-tRNA synthetase, class IIc, beta subunit, archae%2Feuk cytosolic); GO:0000049 (tRNA binding), GO:0000166 (nucleotide binding), GO:0000287 (magnesium ion binding), GO:0003723 (RNA binding), GO:0004812 (aminoacyl-tRNA ligase activity), GO:0004826 (phenylalanine-tRNA ligase activity), GO:00…
Aradu.19HK3	-1.0072	1	hypothetical protein
Aradu.19IZS	-0.604081	1	Transketolase; IPR005478 (Transketolase, bacterial-like), IPR009014 (Transketolase, C-terminal%2FPyruvate-ferredoxin oxidoreductase, domain II); GO:0003824 (catalytic activity), GO:0004802 (transketolase activity), GO:0008152 (metabolic process)
Aradu.19KPD	-0.605756	1	germin-like protein 5; IPR014710 (RmlC-like jelly roll fold); GO:0045735 (nutrient reservoir activity)
Aradu.19RCR	-2.00952	0.147784	F-box%2FRNI-like superfamily protein; IPR001810 (F-box domain), IPR006566 (FBD domain); GO:0005515 (protein binding)
Aradu.19TQA	-0.906711	1	adenosine%2FAMP deaminase; IPR001365 (Adenosine%2FAMP deaminase domain); GO:0019239 (deaminase activity)
Aradu.19VXZ	3.25614	1	F-box protein interaction domain protein; IPR001810 (F-box domain), IPR017451 (F-box associated interaction domain); GO:0005515 (protein binding)
Aradu.19W8X	-0.866636	0.943187	GTP-binding protein engA n%3D1 Tax%3DMedicago truncatula RepID%3DG7IED3_MEDTR; IPR006073 (GTP binding domain), IPR013785 (Aldolase-type TIM barrel), IPR027417 (P-loop containing nucleoside triphosphate hydrolase); GO:0003824 (catalytic activity), GO:0005525 (GTP binding)
Aradu.19ZIS	0.010284	1	Homeodomain-like superfamily protein
Aradu.1A2PM	-0.725993	1	sec-independent protein translocase; IPR003369 (Sec-independent protein translocase protein TatA%2FB%2FE), IPR003998 (Twin-arginine translocation protein TatB-like); GO:0005886 (plasma membrane), GO:0008565 (protein transporter activity), GO:0009306 (protein secretion), GO:0015031 (protein transport), GO:0016020 (membrane), GO:0016021 (integral component of membrane)
Aradu.1A2XY	-0.312628	1	scarecrow-like transcription factor PAT1-like [Glycine max]; IPR005202 (Transcription factor GRAS)
Aradu.1A39F	-1.53946	0.238716	zinc finger protein MAGPIE-like [Glycine max]; IPR013087 (Zinc finger C2H2-type%2Fintegrase DNA-binding domain); GO:0003676 (nucleic acid binding), GO:0046872 (metal ion binding)
Aradu.1A3FB	4.11153	5.7766e-07	alpha%2Fbeta-Hydrolases superfamily protein; IPR000639 (Epoxide hydrolase-like); GO:0003824 (catalytic activity)
Aradu.1A8NN	-0.573424	1	flowering time control protein FCA-like isoform X1 [Glycine max]; IPR001202 (WW domain), IPR012677 (Nucleotide-binding, alpha-beta plait); GO:0000166 (nucleotide binding), GO:0003676 (nucleic acid binding), GO:0005515 (protein binding)
Aradu.1A8QK	-0.138167	1	dentin sialophosphoprotein-like isoform X2 [Glycine max]; IPR009057 (Homeodomain-like); GO:0003677 (DNA binding)
Aradu.1A9W4	-3.0897	1	salt tolerance homologue
Aradu.1AA4A	-1.30971	0.564723	PsaB RNA-binding protein; IPR009472 (Protein of unknown function DUF1092)
Aradu.1AC2T	-0.5127	1	Tesmin%2FTSO1-like CXC domain-containing protein; IPR005172 (CRC domain)
Aradu.1AG6U	-1.31303	0.874544	RmlC-like cupins superfamily protein; IPR011051 (RmlC-like cupin domain)
Aradu.1AJ1T	0.184906	1	transcription factor-related; IPR025422 (Transcription factor TGA like domain); GO:0043565 (sequence-specific DNA binding)
Aradu.1AJ4F	-1.49631	0.50158	NAC domain containing protein 15; IPR003441 (NAC domain); GO:0003677 (DNA binding)
Aradu.1AK6N	4.1786	1	delta(24)-sterol reductase-like protein; IPR016166 (FAD-binding, type 2); GO:0003824 (catalytic activity), GO:0008762 (UDP-N-acetylmuramate dehydrogenase activity), GO:0016491 (oxidoreductase activity), GO:0050660 (flavin adenine dinucleotide binding), GO:0055114 (oxidation-reduction process)
Aradu.1AM05	-1.38297	0.819823	endoglucanase 24-like [Glycine max]; IPR001701 (Glycoside hydrolase, family 9), IPR008928 (Six-hairpin glycosidase-like); GO:0003824 (catalytic activity), GO:0005975 (carbohydrate metabolic process)
Aradu.1AP46	0.581183	1	receptor lectin kinase; IPR008985 (Concanavalin A-like lectin%2Fglucanases superfamily), IPR011009 (Protein kinase-like domain), IPR013320 (Concanavalin A-like lectin%2Fglucanase, subgroup); GO:0004672 (protein kinase activity), GO:0004674 (protein serine%2Fthreonine kinase activity), GO:0005524 (ATP binding), GO:0006468 (protein phosphorylation), GO:0030246 (carbohydrate binding)
Aradu.1AZ9I	1.36917	0.29974	cysteine-rich TM module stress tolerance protein; IPR028144 (Cysteine-rich transmembrane CYSTM domain)
Aradu.1B07H	-3.0897	1	cinnamyl alcohol dehydrogenase 5; IPR002085 (Alcohol dehydrogenase superfamily, zinc-type), IPR016040 (NAD(P)-binding domain); GO:0008270 (zinc ion binding), GO:0016491 (oxidoreductase activity), GO:0055114 (oxidation-reduction process)
Aradu.1B139	-0.6696	1	ubiquitin-protein ligase 4; IPR000569 (HECT); GO:0004842 (ubiquitin-protein ligase activity)
Aradu.1B26I	0.40181	1	E3 ubiquitin-protein ligase CHIP [Glycine max]; IPR011990 (Tetratricopeptide-like helical), IPR013083 (Zinc finger, RING%2FFYVE%2FPHD-type); GO:0000151 (ubiquitin ligase complex), GO:0004842 (ubiquitin-protein ligase activity), GO:0005515 (protein binding), GO:0016567 (protein ubiquitination)
Aradu.1B3IN	-6.73043	0.0567968	proline-rich protein 4-like [Glycine max]
Aradu.1B6ZQ	-0.90609	0.841903	mitotic-spindle organizing 1B-like protein; IPR022214 (Protein of unknown function DUF3743)
Aradu.1BA76	-2.30263	0.0182185	calcium-dependent protein kinase 16; IPR011009 (Protein kinase-like domain), IPR011992 (EF-hand domain pair); GO:0004672 (protein kinase activity), GO:0005509 (calcium ion binding), GO:0005524 (ATP binding), GO:0006468 (protein phosphorylation)
Aradu.1BJ1T	1.42484	0.278841	syntaxin, putative; IPR010989 (t-SNARE); GO:0005515 (protein binding), GO:0016020 (membrane), GO:0016192 (vesicle-mediated transport)
Aradu.1BK65	-1.04753	0.664251	LYR motif-containing protein 4-like isoform X2 [Glycine max]; IPR008011 (Complex 1 LYR protein)
Aradu.1BV5M	-0.709183	1	NADH-ubiquinone oxidoreductase complex I, 21 kDa subunit; IPR019721 (NADH-ubiquinone oxidoreductase, 21kDa subunit, N-terminal)
Aradu.1C31F	-0.776321	0.992844	ankyrin repeat-containing protein At3g12360-like [Glycine max]; IPR026961 (PGG domain)
Aradu.1C345	-1.15421	0.584351	preprotein translocase subunit SecA; IPR000185 (Protein translocase subunit SecA), IPR027417 (P-loop containing nucleoside triphosphate hydrolase); GO:0005524 (ATP binding), GO:0006605 (protein targeting), GO:0006886 (intracellular protein transport), GO:0016020 (membrane), GO:0017038 (protein import)
Aradu.1C3SG	1.63436	0.165691	WRKY family transcription factor; IPR003657 (DNA-binding WRKY); GO:0003700 (sequence-specific DNA binding transcription factor activity), GO:0043565 (sequence-specific DNA binding)
Aradu.1C52J	1.40166	0.319844	receptor-like protein kinase 4; IPR011009 (Protein kinase-like domain), IPR013320 (Concanavalin A-like lectin%2Fglucanase, subgroup); GO:0004672 (protein kinase activity), GO:0005524 (ATP binding), GO:0006468 (protein phosphorylation)
Aradu.1C5U3	3.25614	1	Unknown protein
Aradu.1C5Z6	-0.722329	0.979756	Eukaryotic aspartyl protease family protein; IPR001461 (Aspartic peptidase), IPR021109 (Aspartic peptidase domain); GO:0004190 (aspartic-type endopeptidase activity), GO:0006508 (proteolysis)
Aradu.1C7BQ	1.06268	0.597045	pyridine nucleotide-disulfide oxidoreductase family protein; IPR013027 (FAD-dependent pyridine nucleotide-disulphide oxidoreductase), IPR023753 (Pyridine nucleotide-disulphide oxidoreductase, FAD%2FNAD(P)-binding domain); GO:0016491 (oxidoreductase activity), GO:0050660 (flavin adenine dinucleotide binding), GO:0055114 (oxidation-reduction process)
Aradu.1C8ZS	-0.746236	1	Dihydrolipoamide succinyltransferase; IPR000089 (Biotin%2Flipoyl attachment)
Aradu.1C9H9	0.0347542	1	tRNA wybutosine-synthesizing-like protein
Aradu.1C9UI	6.05972	1.35332e-12	2-oxoglutarate (2OG) and Fe(II)-dependent oxygenase superfamily protein; IPR002283 (Isopenicillin N synthase), IPR026992 (Non-haem dioxygenase N-terminal domain), IPR027443 (Isopenicillin N synthase-like); GO:0005506 (iron ion binding), GO:0016491 (oxidoreductase activity), GO:0055114 (oxidation-reduction process)
Aradu.1CN3T	0.16835	1	pre-mRNA-splicing factor 18-like [Glycine max]; IPR004098 (Prp18), IPR014906 (Pre-mRNA processing factor 4 (PRP4)-like); GO:0005681 (spliceosomal complex), GO:0008380 (RNA splicing)
Aradu.1CT0J	-1.11523	0.572955	ubiquitin-protein ligase, cullin 4; IPR001373 (Cullin, N-terminal), IPR011991 (Winged helix-turn-helix DNA-binding domain); GO:0006511 (ubiquitin-dependent protein catabolic process), GO:0031461 (cullin-RING ubiquitin ligase complex), GO:0031625 (ubiquitin protein ligase binding)
Aradu.1CY96	-0.912476	0.809693	NHL domain-containing protein; IPR011042 (Six-bladed beta-propeller, TolB-like); GO:0005515 (protein binding)
Aradu.1D01N	-0.981616	0.743767	RNA-binding KH domain-containing protein; IPR004087 (K Homology domain); GO:0003723 (RNA binding)
Aradu.1D0UZ	-1.47731	0.34953	Pentatricopeptide repeat (PPR) superfamily protein; IPR002885 (Pentatricopeptide repeat), IPR011990 (Tetratricopeptide-like helical); GO:0005515 (protein binding)
Aradu.1D15U	-1.50757	0.201735	Peroxidase superfamily protein; IPR010255 (Haem peroxidase); GO:0004601 (peroxidase activity), GO:0006979 (response to oxidative stress), GO:0020037 (heme binding), GO:0055114 (oxidation-reduction process)
Aradu.1D2HV	-1.65192	0.277317	nudix hydrolase homolog 9; IPR015797 (NUDIX hydrolase domain-like); GO:0016787 (hydrolase activity)
Aradu.1D34I	0.971239	1	mannan endo-1,4-beta-mannosidase 4-like [Glycine max]; IPR017853 (Glycoside hydrolase, superfamily); GO:0005975 (carbohydrate metabolic process)
Aradu.1D399	-0.964537	0.818333	NBS1; IPR001357 (BRCT domain), IPR008984 (SMAD%2FFHA domain); GO:0005515 (protein binding)
Aradu.1D3EG	0.141381	1	Ankyrin repeat family protein; IPR020683 (Ankyrin repeat-containing domain); GO:0005515 (protein binding)
Aradu.1D475	-0.93638	0.748356	Pyrimidine 2 isoform 1 n%3D2 Tax%3DTheobroma cacao RepID%3DUPI00042B16A6; IPR011778 (Hydantoinase%2Fdihydropyrimidinase); GO:0005737 (cytoplasm), GO:0006208 (pyrimidine nucleobase catabolic process)
Aradu.1D4XY	0.092668	1	Alcohol dehydrogenase transcription factor Myb%2FSANT-like family protein
Aradu.1D6DD	0.0612526	1	Chaperone DnaJ-domain superfamily protein; IPR001623 (DnaJ domain)
Aradu.1D82M	3.21899	0.000910493	disease resistance protein (TIR-NBS-LRR class), putative; IPR000157 (Toll%2Finterleukin-1 receptor homology (TIR) domain), IPR000767 (Disease resistance protein), IPR001611 (Leucine-rich repeat), IPR003591 (Leucine-rich repeat, typical subtype), IPR027417 (P-loop containing nucleoside triphosphate hydrolase); GO:0005515 (protein binding), GO:0006952 (defense response), GO:0007165 (signal transduc…
Aradu.1D8YF	-0.640607	1	hydroxyacylglutathione hydrolase; IPR017782 (Hydroxyacylglutathione hydrolase); GO:0004416 (hydroxyacylglutathione hydrolase activity), GO:0006750 (glutathione biosynthetic process), GO:0008270 (zinc ion binding), GO:0016787 (hydrolase activity)
Aradu.1DA21	0.186463	1	uncharacterized protein LOC100816458 isoform X2 [Glycine max]; IPR009500 (Protein of unknown function DUF1118)
Aradu.1DA34	-0.98352	0.719334	Chaperone DnaJ-domain superfamily protein; IPR001305 (Heat shock protein DnaJ, cysteine-rich domain), IPR001623 (DnaJ domain), IPR002939 (Chaperone DnaJ, C-terminal); GO:0006457 (protein folding), GO:0031072 (heat shock protein binding), GO:0051082 (unfolded protein binding)
Aradu.1DD8W	-1.16385	0.513886	M28 Zn-peptidase nicastrin; IPR008710 (Nicastrin); GO:0016021 (integral component of membrane), GO:0016485 (protein processing)
Aradu.1DJ56	1.51533	0.215627	adiponectin receptor protein 2-like isoform X3 [Glycine max]; IPR004254 (Hly-III-related); GO:0016021 (integral component of membrane)
Aradu.1DV6R	1.01172	0.729034	myb transcription factor; IPR009057 (Homeodomain-like); GO:0003677 (DNA binding), GO:0003682 (chromatin binding)
Aradu.1DV9M	-0.836575	0.92013	vacuolar sorting protein SNF8; IPR007286 (EAP30), IPR011991 (Winged helix-turn-helix DNA-binding domain)
Aradu.1E08A	-0.535149	1	26S proteasome non-ATPase regulatory subunit 7 homolog A-like [Glycine max]; IPR000555 (JAB1%2FMPN%2FMOV34 metalloenzyme domain), IPR024969 (Rpn11%2FEIF3F C-terminal domain); GO:0005515 (protein binding)
Aradu.1E0HC	-1.29848	0.740213	U3 small nucleolar IMP4-like ribonucleoprotein; IPR004154 (Anticodon-binding), IPR007109 (Brix domain)
Aradu.1E0KB	-0.916654	0.916463	heme oxygenase 2; IPR016053 (Haem oxygenase-like), IPR016084 (Haem oxygenase-like, multi-helical); GO:0004392 (heme oxygenase (decyclizing) activity), GO:0006788 (heme oxidation), GO:0055114 (oxidation-reduction process)
Aradu.1E1V6	-0.238649	1	nodulin MtN21 %2FEamA-like transporter family protein; IPR000620 (Drug%2Fmetabolite transporter), IPR001932 (Protein phosphatase 2C (PP2C)-like domain), IPR015655 (Protein phosphatase 2C); GO:0003824 (catalytic activity), GO:0016020 (membrane)
Aradu.1E463	0.805546	1	F-box protein interaction domain protein; IPR017451 (F-box associated interaction domain)
Aradu.1E4DL	-0.98191	0.724942	uncharacterized protein LOC100797525 isoform X1 [Glycine max]; IPR002921 (Lipase, class 3), IPR027417 (P-loop containing nucleoside triphosphate hydrolase); GO:0004806 (triglyceride lipase activity), GO:0006629 (lipid metabolic process)
Aradu.1E4K3	0.166441	1	Unknown protein
Aradu.1E5BI	0.0451768	1	vacuolar protein sorting-associated protein 54-like [Glycine max]; IPR012501 (Vps54-like), IPR019515 (Vacuolar protein sorting-associated protein 54)
Aradu.1E8ZG	-0.289251	1	brefeldin A-inhibited guanine nucleotide-exchange protein; IPR000904 (Sec7 domain), IPR016024 (Armadillo-type fold), IPR023394 (Sec7 domain, alpha orthogonal bundle); GO:0005086 (ARF guanyl-nucleotide exchange factor activity), GO:0005488 (binding), GO:0032012 (regulation of ARF protein signal transduction)
Aradu.1E97C	-1.30087	1	pleiotropic drug resistance 12; IPR013525 (ABC-2 type transporter), IPR013581 (Plant PDR ABC transporter associated), IPR027417 (P-loop containing nucleoside triphosphate hydrolase); GO:0000166 (nucleotide binding), GO:0005524 (ATP binding), GO:0016020 (membrane), GO:0016887 (ATPase activity), GO:0017111 (nucleoside-triphosphatase activity)
Aradu.1E9H5	-1.70051	1	type I inositol 1,4,5-trisphosphate 5-phosphatase CVP2-like [Glycine max]; IPR005135 (Endonuclease%2Fexonuclease%2Fphosphatase); GO:0046856 (phosphatidylinositol dephosphorylation)
Aradu.1EC42	-0.375009	1	Nucleotide-sugar transporter family protein; IPR004853 (Triose-phosphate transporter domain)
Aradu.1ED5Z	-0.00541953	1	uv-b-insensitive 4
Aradu.1EG04	-1.27979	0.465781	prefoldin 2; IPR009053 (Prefoldin), IPR027235 (Prefoldin subunit 2); GO:0006457 (protein folding), GO:0016272 (prefoldin complex), GO:0051082 (unfolded protein binding)
Aradu.1EH3D	-0.695655	1	Plant natriuretic peptide A n%3D1 Tax%3DTheobroma cacao RepID%3DUPI00042B8031; IPR009009 (RlpA-like double-psi beta-barrel domain)
Aradu.1EH62	-0.746236	1	disease resistance protein
Aradu.1EH7R	1.37087	1	Tetratricopeptide repeat (TPR)-like superfamily protein; IPR018961 (DnaJ homologue, subfamily C, member 28, conserved domain)
Aradu.1EI01	-0.361448	1	nuclear pore complex protein-related; IPR019321 (Nucleoporin Nup88)
Aradu.1EI8I	-4.55702	1	ribosomal RNA large subunit methyltransferase; IPR000330 (SNF2-related), IPR007365 (Transferrin receptor-like, dimerisation domain), IPR015507 (Ribosomal RNA large subunit methyltransferase E); GO:0001510 (RNA methylation), GO:0003677 (DNA binding), GO:0005524 (ATP binding), GO:0008168 (methyltransferase activity), GO:0032259 (methylation)
Aradu.1ES3P	0.0317373	1	bZIP family transcription factor; IPR004827 (Basic-leucine zipper domain); GO:0003700 (sequence-specific DNA binding transcription factor activity), GO:0043565 (sequence-specific DNA binding)
Aradu.1ES85	-2.40877	0.0149782	unknown protein
Aradu.1F1FD	0.463185	1	RING-H2 finger protein ATL2-like [Glycine max]; IPR013083 (Zinc finger, RING%2FFYVE%2FPHD-type)
Aradu.1F1XW	-0.658107	1	calcium-dependent protein kinase 1; IPR011009 (Protein kinase-like domain), IPR011992 (EF-hand domain pair); GO:0004672 (protein kinase activity), GO:0005509 (calcium ion binding), GO:0005524 (ATP binding), GO:0006468 (protein phosphorylation)
Aradu.1F2UP	3.51615	0.000208073	Flavin-binding monooxygenase family protein; IPR020946 (Flavin monooxygenase-like); GO:0050660 (flavin adenine dinucleotide binding), GO:0050661 (NADP binding), GO:0055114 (oxidation-reduction process)
Aradu.1F5AZ	3.70599	5.9022e-06	kelch repeat F-box protein; IPR001810 (F-box domain), IPR015916 (Galactose oxidase, beta-propeller); GO:0005515 (protein binding)
Aradu.1F823	-0.430163	1	receptor-like protein kinase 4; IPR011009 (Protein kinase-like domain); GO:0004672 (protein kinase activity), GO:0005524 (ATP binding), GO:0006468 (protein phosphorylation)
Aradu.1F8U9	-0.19217	1	hypothetical protein
Aradu.1F9AB	-1.70051	1	Pentatricopeptide repeat (PPR) superfamily protein; IPR002885 (Pentatricopeptide repeat)
Aradu.1F9TA	1.08889	1	calcineurin B-like protein 10; IPR011992 (EF-hand domain pair); GO:0005509 (calcium ion binding)
Aradu.1FC14	-0.0653928	1	vacuole membrane-like protein; IPR015414 (SNARE associated Golgi protein)
Aradu.1FD3D	-1.25824	0.456427	U-box domain-containing protein 7-like [Glycine max]; IPR016024 (Armadillo-type fold); GO:0005488 (binding), GO:0005515 (protein binding)
Aradu.1FN60	-1.4661	0.417459	rubisco accumulation factor 1, chloroplastic-like [Glycine max]
Aradu.1FQ73	-0.577502	1	RNA-binding LUC7-like protein; IPR004882 (Luc7-related); GO:0003729 (mRNA binding), GO:0005685 (U1 snRNP), GO:0006376 (mRNA splice site selection)
Aradu.1FR6L	-4.95665	0.821908	cullin-associated NEDD8-dissociated protein; IPR016024 (Armadillo-type fold); GO:0005488 (binding)
Aradu.1FU4X	-0.515308	1	SLL1 protein
Aradu.1G0GY	-1.42593	0.275389	nodulin MtN21 %2FEamA-like transporter family protein; IPR000620 (Drug%2Fmetabolite transporter); GO:0016020 (membrane)
Aradu.1G3YF	0.95487	0.72788	subtilisin-like serine protease 2; IPR009020 (Proteinase inhibitor, propeptide), IPR015500 (Peptidase S8, subtilisin-related); GO:0004252 (serine-type endopeptidase activity), GO:0006508 (proteolysis), GO:0042802 (identical protein binding), GO:0043086 (negative regulation of catalytic activity)
Aradu.1G4QF	-0.402765	1	Tetratricopeptide repeat (TPR)-like superfamily protein; IPR011990 (Tetratricopeptide-like helical); GO:0005515 (protein binding)
Aradu.1G6CB	-1.11223	1	FKBP-like peptidyl-prolyl cis-trans isomerase family protein; IPR001179 (Peptidyl-prolyl cis-trans isomerase, FKBP-type, domain), IPR023566 (Peptidyl-prolyl cis-trans isomerase, FKBP-type); GO:0006457 (protein folding)
Aradu.1G6QS	-0.498867	1	anthranilate phosphoribosyltransferase, putative; IPR000312 (Glycosyl transferase, family 3); GO:0008152 (metabolic process)
Aradu.1G9F4	-0.271314	1	uncharacterized protein LOC100776360 isoform X5 [Glycine max]; IPR015815 (Hydroxy monocarboxylic acid anion dehydrogenase, HIBADH-type); GO:0016491 (oxidoreductase activity), GO:0055114 (oxidation-reduction process)
Aradu.1GC85	0.327078	1	hypothetical protein; IPR023329 (Chlorophyll a%2Fb binding protein domain)
Aradu.1GF1B	-0.508991	1	heat shock factor binding protein; IPR009643 (Heat shock factor binding 1)
Aradu.1GP2E	-1.0729	0.6042	magnesium-dependent phosphatase-like protein; IPR010036 (Magnesium-dependent phosphatase-1, eukaryotic%2Farcaheal type), IPR023214 (HAD-like domain); GO:0016791 (phosphatase activity)
Aradu.1GS41	-2.36081	0.0188062	Protein kinase superfamily protein; IPR011009 (Protein kinase-like domain); GO:0004672 (protein kinase activity), GO:0004674 (protein serine%2Fthreonine kinase activity), GO:0005524 (ATP binding), GO:0006468 (protein phosphorylation)
Aradu.1GZ32	5.45191	0.626831	nodulin MtN21 %2FEamA-like transporter family protein; IPR000620 (Drug%2Fmetabolite transporter); GO:0016020 (membrane)
Aradu.1H2HC	-0.590975	1	callose synthase 1; IPR003440 (Glycosyl transferase, family 48), IPR023175 (Vacuolar protein sorting-associate protein Vta1%2FCallose synthase, N-terminal domain), IPR026899 (1,3-beta-glucan synthase subunit FKS1-like, domain-1); GO:0006075 ((1-%3E3)-beta-D-glucan biosynthetic process), GO:0016020 (membrane)
Aradu.1H2UR	-2.40572	0.00943637	tetraspanin-3 [Glycine max]; IPR018499 (Tetraspanin%2FPeripherin); GO:0016021 (integral component of membrane)
Aradu.1H3SL	0.163804	1	alpha-galactosidase 1; IPR000111 (Glycoside hydrolase, clan GH-D), IPR013780 (Glycosyl hydrolase, family 13, all-beta); GO:0003824 (catalytic activity), GO:0005975 (carbohydrate metabolic process)
Aradu.1H4CB	1.05342	0.966114	inactive poly [ADP-ribose] polymerase RCD1; IPR004170 (WWE domain), IPR012317 (Poly(ADP-ribose) polymerase, catalytic domain), IPR022003 (RST domain of plant C-terminal); GO:0003950 (NAD+ ADP-ribosyltransferase activity)
Aradu.1H5NS	-0.935211	0.79038	uncharacterized protein LOC100800000 isoform X5 [Glycine max]
Aradu.1H68Z	2.90111	0.0712953	Glutathione S-transferase family protein; IPR010987 (Glutathione S-transferase, C-terminal-like), IPR012336 (Thioredoxin-like fold); GO:0005515 (protein binding)
Aradu.1H6YX	0.213204	1	sieve element occlusion protein; IPR027942 (Sieve element occlusion, N-terminal)
Aradu.1H7JT	1.85335	0.672874	Late embryogenesis abundant (LEA) hydroxyproline-rich glycoprotein family; IPR004864 (Late embryogenesis abundant protein, LEA-14)
Aradu.1H9WR	-0.453725	1	Unknown protein
Aradu.1HA1K	-0.30334	1	Ribosomal RNA small subunit methyltransferase, putative n%3D3 Tax%3DPapilionoideae RepID%3DG7LC16_MEDTR; IPR001678 (Bacterial Fmu (Sun)%2Feukaryotic nucleolar NOL1%2FNop2p), IPR023269 (RNA (C5-cytosine) methyltransferase, subfamily 9)
Aradu.1HI9W	-0.236948	1	uncharacterized protein LOC100793138 isoform X1 [Glycine max]; IPR013905 (Lethal giant larvae (Lgl)-like, C-terminal domain), IPR015943 (WD40%2FYVTN repeat-like-containing domain); GO:0005515 (protein binding)
Aradu.1HN9G	-0.0469335	1	CBS domain-containing protein CBSCBSPB1-like isoform X4 [Glycine max]; IPR000644 (CBS domain); GO:0030554 (adenyl nucleotide binding)
Aradu.1HX6J	-1.05915	0.680846	Transmembrane amino acid transporter family protein; IPR013057 (Amino acid transporter, transmembrane)
Aradu.1HZ1E	-0.923393	0.814917	Uncharacterized conserved protein (DUF2358); IPR018790 (Protein of unknown function DUF2358)
Aradu.1I015	-0.872717	0.842777	tRNA (guanine(37)-N1)-methyltransferase, putative; IPR003402 (tRNA transferase Trm5%2FTyw2); GO:0009019 (tRNA (guanine-N1-)-methyltransferase activity), GO:0016740 (transferase activity), GO:0030488 (tRNA methylation)
Aradu.1I23V	-1.63605	0.133912	sucrose synthase 4; IPR012820 (Sucrose synthase, plant%2Fcyanobacteria); GO:0005985 (sucrose metabolic process), GO:0009058 (biosynthetic process), GO:0016157 (sucrose synthase activity)
Aradu.1I2B8	-1.40646	0.292196	elongation factor Tu GTP-binding domain protein; IPR004540 (Translation elongation factor EFG%2FEF2), IPR005225 (Small GTP-binding protein domain), IPR027417 (P-loop containing nucleoside triphosphate hydrolase); GO:0003746 (translation elongation factor activity), GO:0003924 (GTPase activity), GO:0005525 (GTP binding), GO:0005622 (intracellular), GO:0006414 (translational elongation)
Aradu.1I5UA	-0.237726	1	GTP-binding protein At2g22870-like isoform X3 [Glycine max]; IPR006073 (GTP binding domain), IPR019987 (GTP-binding protein, ribosome biogenesis, YsxC), IPR027417 (P-loop containing nucleoside triphosphate hydrolase); GO:0000917 (barrier septum assembly), GO:0005525 (GTP binding)
Aradu.1I5W4	-0.654709	1	protein FAR1-RELATED SEQUENCE 4-like isoform X1 [Glycine max]; IPR004330 (FAR1 DNA binding domain), IPR007527 (Zinc finger, SWIM-type); GO:0008270 (zinc ion binding)
Aradu.1I64Y	-2.48781	0.719898	transmembrane protein, putative
Aradu.1I73Q	-1.6945	0.223597	polyketide cyclase%2Fdehydrase and lipid transporter; IPR005031 (Streptomyces cyclase%2Fdehydrase), IPR023393 (START-like domain)
Aradu.1I82D	0.164151	1	mitochondrial substrate carrier family protein; IPR018108 (Mitochondrial substrate%2Fsolute carrier), IPR023395 (Mitochondrial carrier domain)
Aradu.1IB0M	-0.242852	1	Pheophorbide a oxygenase family protein with Rieske domain; IPR013626 (Pheophorbide a oxygenase), IPR017941 (Rieske [2Fe-2S] iron-sulphur domain); GO:0010277 (chlorophyllide a oxygenase [overall] activity), GO:0016491 (oxidoreductase activity), GO:0055114 (oxidation-reduction process)
Aradu.1IB59	-0.612513	1	Sterile alpha motif (SAM) domain-containing protein; IPR013761 (Sterile alpha motif%2Fpointed domain); GO:0005515 (protein binding)
Aradu.1IC21	-0.798519	1	cyclic nucleotide gated channel 19; IPR014710 (RmlC-like jelly roll fold)
Aradu.1IC89	-0.273888	1	exportin 1A; IPR016024 (Armadillo-type fold); GO:0005488 (binding)
Aradu.1IL0U	-0.362829	1	Phosphoribosylformimino-5-aminoimidazole carboxamide ribotide isomerase n%3D3 Tax%3DLysinibacillus RepID%3DD7WQG8_9BACI
Aradu.1IM7V	-1.67383	0.127874	P-loop containing nucleoside triphosphate hydrolases superfamily protein; IPR027417 (P-loop containing nucleoside triphosphate hydrolase); GO:0000166 (nucleotide binding), GO:0005524 (ATP binding), GO:0017111 (nucleoside-triphosphatase activity)
Aradu.1IX3W	-0.473512	1	GTP binding; IPR001806 (Small GTPase superfamily), IPR019341 (Alpha%2Fgamma-adaptin-binding protein p34), IPR027417 (P-loop containing nucleoside triphosphate hydrolase); GO:0005525 (GTP binding), GO:0007264 (small GTPase mediated signal transduction)
Aradu.1IX81	-0.38282	1	hypothetical protein
Aradu.1J03U	-0.69199	1	Alanyl-tRNA synthetase; IPR002318 (Alanine-tRNA ligase, class IIc), IPR009000 (Translation protein, beta-barrel domain); GO:0000166 (nucleotide binding), GO:0003676 (nucleic acid binding), GO:0004813 (alanine-tRNA ligase activity), GO:0005524 (ATP binding), GO:0005737 (cytoplasm), GO:0006419 (alanyl-tRNA aminoacylation), GO:0043039 (tRNA aminoacylation)
Aradu.1J0IW	0.644648	1	FMP32; IPR024461 (Protein of unknown function DUF1640)
Aradu.1J1DY	0.496487	1	DOF zinc finger protein 1; IPR003851 (Zinc finger, Dof-type); GO:0003677 (DNA binding)
Aradu.1J1TJ	-4.02168	0.000383189	uncharacterized protein DDB_G0290301 isoform X1 [Glycine max]
Aradu.1J1TW	0.0236783	1	acyl-CoA-binding domain 3; IPR014352 (FERM%2Facyl-CoA-binding protein, 3-helical bundle), IPR020683 (Ankyrin repeat-containing domain); GO:0000062 (fatty-acyl-CoA binding), GO:0005515 (protein binding)
Aradu.1J25G	-1.11232	0.798168	Protein of Unknown Function (DUF239); IPR004314 (Domain of unknown function DUF239), IPR025521 (Domain of unknown function DUF4409)
Aradu.1J279	-3.61278	6.79395e-05	U-box domain-containing protein 4-like [Glycine max]; IPR016024 (Armadillo-type fold); GO:0005488 (binding), GO:0005515 (protein binding)
Aradu.1J3E3	0.556085	1	polynucleotide phosphatase%2Fkinase; IPR001510 (Zinc finger, PARP-type), IPR013954 (Polynucleotide kinase 3 phosphatase), IPR023214 (HAD-like domain); GO:0003677 (DNA binding), GO:0008270 (zinc ion binding)
Aradu.1J3FJ	-0.0752488	1	Phosphatidylinositol 3- and 4-kinase family protein; IPR000626 (Ubiquitin-like), IPR011009 (Protein kinase-like domain); GO:0005515 (protein binding)
Aradu.1J44L	-0.482774	1	cryptochrome 2; IPR006050 (DNA photolyase, N-terminal)
Aradu.1J4FF	5.92789	0.352115	UPF0481 protein [Glycine max]; IPR004158 (Protein of unknown function DUF247, plant)
Aradu.1J59Z	-0.350055	1	Unknown protein
Aradu.1J5SQ	3.25614	1	Tryptophan%2Ftyrosine permease; IPR018227 (Tryptophan%2Ftyrosine permease); GO:0003333 (amino acid transmembrane transport)
Aradu.1J60Y	2.36221	1	trigger factor-like protein TIG-like [Glycine max]
Aradu.1J68E	3.25614	1	GRAM domain-containing protein %2F ABA-responsive protein-related; IPR004182 (GRAM domain)
Aradu.1J7X7	-0.378422	1	Pentatricopeptide repeat (PPR) superfamily protein; IPR002885 (Pentatricopeptide repeat)
Aradu.1J8DV	-0.98635	0.708996	Unknown protein
Aradu.1JH0H	-0.144352	1	2-oxoglutarate dehydrogenase, E1 component; IPR011603 (2-oxoglutarate dehydrogenase, E1 component); GO:0004591 (oxoglutarate dehydrogenase (succinyl-transferring) activity), GO:0006099 (tricarboxylic acid cycle), GO:0008152 (metabolic process), GO:0030976 (thiamine pyrophosphate binding), GO:0055114 (oxidation-reduction process)
Aradu.1JK1L	-0.419306	1	NAD-dependent malic enzyme 1; IPR001891 (Malic oxidoreductase); GO:0004470 (malic enzyme activity), GO:0004471 (malate dehydrogenase (decarboxylating) (NAD+) activity), GO:0006108 (malate metabolic process), GO:0051287 (NAD binding), GO:0055114 (oxidation-reduction process)
Aradu.1JK2E	0.954724	0.710012	ACT domain-containing protein
Aradu.1JP2B	-1.00178	0.676955	phosphotransferases, alcohol group as acceptor; binding; inositol or phosphatidylinositol kinases; IPR003151 (PIK-related kinase, FAT), IPR003152 (PIK-related kinase, FATC), IPR009076 (Rapamycin-binding domain), IPR011009 (Protein kinase-like domain), IPR016024 (Armadillo-type fold), IPR024585 (Domain of unknown function DUF3385, target of rapamycin protein); GO:0005488 (binding), GO:0005515 (pro…
Aradu.1JP4H	0.185992	1	protein kinase family protein; IPR011009 (Protein kinase-like domain), IPR013320 (Concanavalin A-like lectin%2Fglucanase, subgroup), IPR014729 (Rossmann-like alpha%2Fbeta%2Falpha sandwich fold); GO:0004672 (protein kinase activity), GO:0005524 (ATP binding), GO:0006468 (protein phosphorylation), GO:0006950 (response to stress)
Aradu.1JQ3A	-5.26926	0.626831	TGACG-sequence-specific DNA-binding protein TGA-2.1-like isoform X1 [Glycine max]; IPR004827 (Basic-leucine zipper domain), IPR025422 (Transcription factor TGA like domain); GO:0003700 (sequence-specific DNA binding transcription factor activity), GO:0043565 (sequence-specific DNA binding)
Aradu.1K1CT	1.03032	0.893133	ATP binding microtubule motor family protein; IPR001752 (Kinesin, motor domain), IPR027417 (P-loop containing nucleoside triphosphate hydrolase), IPR027640 (Kinesin-like protein); GO:0003777 (microtubule motor activity), GO:0005524 (ATP binding), GO:0005871 (kinesin complex), GO:0007018 (microtubule-based movement), GO:0008017 (microtubule binding)
Aradu.1K45L	-0.0955461	1	cytochrome c oxidase-related; IPR001349 (Cytochrome c oxidase, subunit VIa); GO:0004129 (cytochrome-c oxidase activity), GO:0005743 (mitochondrial inner membrane), GO:0005751 (mitochondrial respiratory chain complex IV)
Aradu.1K4IQ	-0.721424	1	pfkB-like carbohydrate kinase family protein; IPR002139 (Ribokinase); GO:0004747 (ribokinase activity), GO:0006014 (D-ribose metabolic process)
Aradu.1K902	-0.215764	1	transmembrane amino acid transporter family protein; IPR013057 (Amino acid transporter, transmembrane)
Aradu.1K9AZ	0.897034	0.821908	receptor-like protein kinase 2; IPR001611 (Leucine-rich repeat), IPR003591 (Leucine-rich repeat, typical subtype), IPR013210 (Leucine-rich repeat-containing N-terminal, type 2); GO:0005515 (protein binding)
Aradu.1K9RY	-0.443072	1	myosin, putative; IPR000048 (IQ motif, EF-hand binding site), IPR001609 (Myosin head, motor domain), IPR018444 (Dil domain), IPR027417 (P-loop containing nucleoside triphosphate hydrolase); GO:0003774 (motor activity), GO:0005515 (protein binding), GO:0005524 (ATP binding), GO:0016459 (myosin complex)
Aradu.1KA4U	-0.468102	1	Unknown protein
Aradu.1KE2A	0.691381	1	Alkylated DNA repair protein n%3D2 Tax%3DStreptomyces RepID%3DN0D0H4_9ACTO; IPR005123 (Oxoglutarate%2Firon-dependent dioxygenase), IPR027450 (Alpha-ketoglutarate-dependent dioxygenase AlkB-like); GO:0016491 (oxidoreductase activity), GO:0055114 (oxidation-reduction process)
Aradu.1KH61	1.52485	0.210567	F-box%2FRNI-like superfamily protein; IPR001229 (Mannose-binding lectin), IPR001810 (F-box domain); GO:0005515 (protein binding)
Aradu.1KY50	-0.989202	0.750439	vesicle associated protein; IPR016763 (Vesicle-associated membrane protein); GO:0005198 (structural molecule activity)
Aradu.1L0P8	-0.219897	1	P-loop containing nucleoside triphosphate hydrolases superfamily protein; IPR027417 (P-loop containing nucleoside triphosphate hydrolase)
Aradu.1L0RP	3.25614	1	exocyst subunit exo70 family protein G1; IPR004140 (Exocyst complex protein Exo70), IPR016159 (Cullin repeat-like-containing domain); GO:0000145 (exocyst), GO:0006887 (exocytosis)
Aradu.1L0UP	-0.571512	1	tetratricopeptide repeat protein 1-like isoform X1 [Glycine max]; IPR011990 (Tetratricopeptide-like helical); GO:0005515 (protein binding)
Aradu.1L1X1	-0.618043	1	Zinc-finger domain of monoamine-oxidase A repressor R1; IPR018866 (Zinc-finger domain of monoamine-oxidase A repressor R1)
Aradu.1L2DQ	-0.287291	1	RNA-binding protein; IPR002344 (Lupus La protein), IPR011991 (Winged helix-turn-helix DNA-binding domain), IPR012677 (Nucleotide-binding, alpha-beta plait); GO:0000166 (nucleotide binding), GO:0003676 (nucleic acid binding), GO:0003723 (RNA binding), GO:0005634 (nucleus), GO:0006396 (RNA processing), GO:0030529 (ribonucleoprotein complex)
Aradu.1L636	-1.10029	0.651968	tonoplast intrinsic protein 2; IPR000425 (Major intrinsic protein), IPR023271 (Aquaporin-like); GO:0005215 (transporter activity), GO:0006810 (transport), GO:0016020 (membrane)
Aradu.1L6HR	-1.92372	0.0557169	probable pectinesterase%2Fpectinesterase inhibitor 51-like [Glycine max]; IPR006501 (Pectinesterase inhibitor domain), IPR011050 (Pectin lyase fold%2Fvirulence factor); GO:0004857 (enzyme inhibitor activity), GO:0005618 (cell wall), GO:0030599 (pectinesterase activity), GO:0042545 (cell wall modification)
Aradu.1L7HM	-1.70051	1	Pentatricopeptide repeat (PPR) superfamily protein; IPR002885 (Pentatricopeptide repeat)
Aradu.1L99Z	-4.55702	1	chromodomain-helicase-DNA-binding protein 1-like isoform X2 [Glycine max]; IPR000330 (SNF2-related), IPR001650 (Helicase, C-terminal), IPR027417 (P-loop containing nucleoside triphosphate hydrolase); GO:0003676 (nucleic acid binding), GO:0003677 (DNA binding), GO:0004386 (helicase activity), GO:0005524 (ATP binding)
Aradu.1LA8W	-0.710997	1	dof zinc finger protein DOF3.4 [Glycine max]; IPR003851 (Zinc finger, Dof-type); GO:0003677 (DNA binding)
Aradu.1LE3M	-0.970608	0.759066	ARM repeat superfamily protein; IPR016024 (Armadillo-type fold); GO:0005488 (binding)
Aradu.1LG94	-0.902141	0.81451	calmodulin-binding transcription activator; IPR000048 (IQ motif, EF-hand binding site), IPR005559 (CG-1 DNA-binding domain), IPR013783 (Immunoglobulin-like fold), IPR014756 (Immunoglobulin E-set), IPR020683 (Ankyrin repeat-containing domain), IPR027417 (P-loop containing nucleoside triphosphate hydrolase); GO:0003677 (DNA binding), GO:0005515 (protein binding), GO:0005634 (nucleus)
Aradu.1LI5S	-0.890216	0.789367	PHD finger protein ALFIN-LIKE 2-like [Glycine max]; IPR013083 (Zinc finger, RING%2FFYVE%2FPHD-type), IPR021998 (Alfin); GO:0005515 (protein binding), GO:0008270 (zinc ion binding), GO:0042393 (histone binding)
Aradu.1LJ6R	-0.537602	1	phosphoinositide phospholipase C 6-like [Glycine max]; IPR001192 (Phosphoinositide phospholipase C family), IPR011992 (EF-hand domain pair); GO:0004435 (phosphatidylinositol phospholipase C activity), GO:0005509 (calcium ion binding), GO:0005515 (protein binding), GO:0006629 (lipid metabolic process), GO:0007165 (signal transduction), GO:0008081 (phosphoric diester hydrolase activity), GO:0035556…
Aradu.1LY09	-1.76774	0.16983	Unknown protein
Aradu.1LZ8T	3.75992	1.26521e-05	putative indole-3-acetic acid-amido synthetase GH3.9; IPR004993 (GH3 auxin-responsive promoter)
Aradu.1M0AQ	4.1786	1	putative transcription factor bHLH041-like [Glycine max]; IPR011598 (Myc-type, basic helix-loop-helix (bHLH) domain); GO:0046983 (protein dimerization activity)
Aradu.1M0CG	-0.44766	1	63 kDa inner membrane family protein; IPR001708 (Membrane insertase OXA1%2FALB3%2FYidC); GO:0016021 (integral component of membrane), GO:0051205 (protein insertion into membrane)
Aradu.1M284	0.557801	1	Unknown protein
Aradu.1M29V	-0.00534178	1	jasmonic acid carboxyl methyltransferase; IPR005299 (SAM dependent carboxyl methyltransferase); GO:0008168 (methyltransferase activity)
Aradu.1M2X1	-1.81103	0.0802469	chlorophyll A%2FB binding protein 1; IPR022796 (Chlorophyll A-B binding protein), IPR023329 (Chlorophyll a%2Fb binding protein domain); GO:0016020 (membrane)
Aradu.1M38D	-4.55702	1	EF hand calcium-binding protein family; IPR011992 (EF-hand domain pair); GO:0005509 (calcium ion binding)
Aradu.1M4LV	-1.32615	0.387778	transcription factor EMB1444-like [Glycine max]; IPR025610 (Transcription factor MYC%2FMYB N-terminal)
Aradu.1M681	0.500808	1	alpha%2Fbeta-Hydrolases superfamily protein
Aradu.1M6IB	-0.566089	1	unknown protein; FUNCTIONS IN: molecular_function unknown; INVOLVED IN: biological_process unknown; LOCATED IN: endomembrane system; Has 35 Blast hits to 35 proteins in 15 species: Archae - 0; Bacteria - 4; Metazoa - 0; Fungi - 0; Plants - 31; Viruses - 0; Other Eukaryotes - 0 (source: NCBI BLink).
Aradu.1M7BQ	-1.10671	0.756099	DEAD-box ATP-dependent RNA helicase; IPR001650 (Helicase, C-terminal), IPR027417 (P-loop containing nucleoside triphosphate hydrolase); GO:0003676 (nucleic acid binding), GO:0004386 (helicase activity), GO:0005524 (ATP binding)
Aradu.1M91K	-1.30087	1	dehydrogenase%2Freductase SDR family protein; IPR002347 (Glucose%2Fribitol dehydrogenase); GO:0008152 (metabolic process), GO:0016491 (oxidoreductase activity)
Aradu.1M9NC	0.545914	1	sporulation-specific protein 15-like isoform X2 [Glycine max]
Aradu.1MJ3W	-1.0072	1	Unknown protein
Aradu.1MT6I	-2.55751	0.0121759	Disease resistance protein (CC-NBS-LRR class) family; IPR000767 (Disease resistance protein), IPR027417 (P-loop containing nucleoside triphosphate hydrolase); GO:0006952 (defense response), GO:0043531 (ADP binding)
Aradu.1N0JJ	3.25614	1	probable carboxylesterase 12-like [Glycine max]; IPR013094 (Alpha%2Fbeta hydrolase fold-3); GO:0008152 (metabolic process), GO:0016787 (hydrolase activity)
Aradu.1N0XE	0.0347542	1	Peroxidase superfamily protein; IPR010255 (Haem peroxidase); GO:0004601 (peroxidase activity), GO:0006979 (response to oxidative stress), GO:0020037 (heme binding), GO:0055114 (oxidation-reduction process)
Aradu.1N2NV	-0.747104	0.969708	RNA-binding (RRM%2FRBD%2FRNP motifs) family protein; IPR000061 (SWAP%2FSurp), IPR006569 (CID domain), IPR008942 (ENTH%2FVHS), IPR012677 (Nucleotide-binding, alpha-beta plait), IPR013170 (mRNA splicing factor, Cwf21); GO:0000166 (nucleotide binding), GO:0003676 (nucleic acid binding), GO:0003723 (RNA binding), GO:0006396 (RNA processing)
Aradu.1N34Q	-0.481321	1	methionine aminopeptidase 1D; IPR000994 (Peptidase M24, structural domain)
Aradu.1N3UE	-5.26926	0.626831	2-isopropylmalate synthase 1; IPR013785 (Aldolase-type TIM barrel); GO:0003824 (catalytic activity), GO:0019752 (carboxylic acid metabolic process)
Aradu.1N65D	-0.746236	1	Unknown protein
Aradu.1N8DM	-0.0560241	1	SERINE CARBOXYPEPTIDASE-LIKE 49; IPR001563 (Peptidase S10, serine carboxypeptidase); GO:0004185 (serine-type carboxypeptidase activity), GO:0006508 (proteolysis)
Aradu.1N8XR	-0.901172	1	GPI transamidase component PIG-S-related; IPR019540 (Phosphatidylinositol-glycan biosynthesis class S protein); GO:0016255 (attachment of GPI anchor to protein), GO:0042765 (GPI-anchor transamidase complex)
Aradu.1N9W3	-0.472726	1	NADH dehydrogenase [ubiquinone] iron-sulfur protein; IPR010226 (NADH-quinone oxidoreductase, chain I); GO:0016020 (membrane), GO:0051536 (iron-sulfur cluster binding), GO:0055114 (oxidation-reduction process)
Aradu.1N9WD	-0.530523	1	unknown protein; LOCATED IN: mitochondrion, plastid, membrane; EXPRESSED IN: 25 plant structures; EXPRESSED DURING: 13 growth stages; Has 35333 Blast hits to 34131 proteins in 2444 species: Archae - 798; Bacteria - 22429; Metazoa - 974; Fungi - 991; Plants - 531; Viruses - 0; Other Eukaryotes - 9610 (source: NCBI BLink).
Aradu.1NA76	-0.0532385	1	unknown protein; INVOLVED IN: biological_process unknown; LOCATED IN: endomembrane system; EXPRESSED IN: 16 plant structures; EXPRESSED DURING: 6 growth stages
Aradu.1NE4R	0.695644	1	uncharacterized protein LOC100811424 isoform X9 [Glycine max]
Aradu.1NH0N	1.42633	0.939216	long-chain-alcohol oxidase FAO1; IPR012400 (Alcohol dehydrogenase, long-chain fatty); GO:0046577 (long-chain-alcohol oxidase activity), GO:0050660 (flavin adenine dinucleotide binding), GO:0055114 (oxidation-reduction process)
Aradu.1NN28	1.92551	1	Werner Syndrome-like exonuclease-like [Glycine max]; IPR012337 (Ribonuclease H-like domain); GO:0003676 (nucleic acid binding), GO:0006139 (nucleobase-containing compound metabolic process), GO:0008408 (3%27-5%27 exonuclease activity)
Aradu.1NQ0K	-1.11223	1	monosaccharide-sensing protein 2-like [Glycine max]; IPR017923 (Transcription factor IIS, N-terminal); GO:0003677 (DNA binding), GO:0005634 (nucleus)
Aradu.1NV6M	-0.0438367	1	lon protease 2; IPR015947 (PUA-like domain), IPR027065 (Lon protease), IPR027417 (P-loop containing nucleoside triphosphate hydrolase); GO:0000166 (nucleotide binding), GO:0004176 (ATP-dependent peptidase activity), GO:0004252 (serine-type endopeptidase activity), GO:0005524 (ATP binding), GO:0006508 (proteolysis), GO:0017111 (nucleoside-triphosphatase activity), GO:0030163 (protein catabolic pro…
Aradu.1P1D6	-2.3321	0.00882253	ZIP zinc%2Firon transport family protein; IPR003689 (Zinc%2Firon permease); GO:0005385 (zinc ion transmembrane transporter activity), GO:0016020 (membrane), GO:0016021 (integral component of membrane), GO:0030001 (metal ion transport), GO:0046873 (metal ion transmembrane transporter activity), GO:0055085 (transmembrane transport), GO:0071577 (zinc ion transmembrane transport)
Aradu.1P3MF	-0.54141	1	protein IQ-DOMAIN 14-like [Glycine max]; IPR000048 (IQ motif, EF-hand binding site), IPR025064 (Domain of unknown function DUF4005); GO:0005515 (protein binding)
Aradu.1P54C	0.958867	0.736242	uncharacterized protein LOC100800595 isoform X4 [Glycine max]; IPR007656 (Zein-binding domain)
Aradu.1P5GD	-0.646816	1	protein MEI2-like 2-like isoform X2 [Glycine max]; IPR007201 (RNA recognition motif 2), IPR012677 (Nucleotide-binding, alpha-beta plait); GO:0000166 (nucleotide binding), GO:0003676 (nucleic acid binding)
Aradu.1P7F8	-1.93788	0.241731	imidazoleglycerol-phosphate dehydratase; IPR000807 (Imidazoleglycerol-phosphate dehydratase); GO:0000105 (histidine biosynthetic process), GO:0004424 (imidazoleglycerol-phosphate dehydratase activity)
Aradu.1P7IT	-0.487637	1	photosystem II CP47 chlorophyll A apoprotein; IPR000932 (Photosystem antenna protein-like), IPR024094 (Cytochrome f large domain); GO:0009521 (photosystem), GO:0009767 (photosynthetic electron transport chain), GO:0016020 (membrane), GO:0016168 (chlorophyll binding)
Aradu.1P8DE	0.338474	1	zinc finger CCCH domain protein; IPR000571 (Zinc finger, CCCH-type); GO:0046872 (metal ion binding)
Aradu.1P8MD	0.0850847	1	tRNA-dihydrouridine synthase; IPR001269 (tRNA-dihydrouridine synthase); GO:0008033 (tRNA processing), GO:0017150 (tRNA dihydrouridine synthase activity), GO:0050660 (flavin adenine dinucleotide binding), GO:0055114 (oxidation-reduction process)
Aradu.1P9QN	-0.837413	1	ubiquitin carboxyl-terminal hydrolase 19-like isoform X1 [Glycine max]; IPR001394 (Peptidase C19, ubiquitin carboxyl-terminal hydrolase), IPR002893 (Zinc finger, MYND-type); GO:0006511 (ubiquitin-dependent protein catabolic process)
Aradu.1PF9A	0.543173	1	E2F transcription factor 1; IPR011991 (Winged helix-turn-helix DNA-binding domain), IPR015633 (E2F Family); GO:0003700 (sequence-specific DNA binding transcription factor activity), GO:0005667 (transcription factor complex)
Aradu.1PN83	3.34564	0.294169	D-3-phosphoglycerate dehydrogenase; IPR006236 (D-3-phosphoglycerate dehydrogenase, type 1), IPR015878 (S-adenosyl-L-homocysteine hydrolase, NAD binding domain), IPR016040 (NAD(P)-binding domain); GO:0004617 (phosphoglycerate dehydrogenase activity), GO:0006564 (L-serine biosynthetic process), GO:0008152 (metabolic process), GO:0048037 (cofactor binding), GO:0051287 (NAD binding), GO:0055114 (oxid…
Aradu.1PQ4F	-0.774687	1	GTP-binding nuclear protein Ran-3 [Glycine max]; IPR001806 (Small GTPase superfamily), IPR002041 (Ran GTPase), IPR005225 (Small GTP-binding protein domain), IPR024156 (Small GTPase superfamily, ARF type), IPR027417 (P-loop containing nucleoside triphosphate hydrolase); GO:0003924 (GTPase activity), GO:0005525 (GTP binding), GO:0005622 (intracellular), GO:0006184 (GTP catabolic process), GO:000688…
Aradu.1PQ55	0.273596	1	Protein phosphatase 2C family protein; IPR001932 (Protein phosphatase 2C (PP2C)-like domain); GO:0003824 (catalytic activity)
Aradu.1PV8X	-0.0371748	1	uncharacterized protein LOC100806290 isoform X3 [Glycine max]; IPR025124 (Domain of unknown function DUF4050)
Aradu.1Q03A	-0.742591	1	RNA-binding (RRM%2FRBD%2FRNP motifs) family protein; IPR012677 (Nucleotide-binding, alpha-beta plait); GO:0000166 (nucleotide binding), GO:0003676 (nucleic acid binding)
Aradu.1Q04P	-3.0897	1	pumilio-family RNA-binding repeatprotein; IPR016024 (Armadillo-type fold), IPR016040 (NAD(P)-binding domain); GO:0003723 (RNA binding), GO:0005488 (binding)
Aradu.1Q100	-0.95671	0.8668	ADP-ribosylation factor 1; IPR005225 (Small GTP-binding protein domain), IPR006689 (Small GTPase superfamily, ARF%2FSAR type), IPR027417 (P-loop containing nucleoside triphosphate hydrolase); GO:0005525 (GTP binding), GO:0005622 (intracellular), GO:0006886 (intracellular protein transport), GO:0007264 (small GTPase mediated signal transduction)
Aradu.1Q3JN	-0.269506	1	UDP-Glycosyltransferase superfamily protein; IPR002213 (UDP-glucuronosyl%2FUDP-glucosyltransferase); GO:0008152 (metabolic process)
Aradu.1Q6A5	-5.93323	0.260562	Protein of unknown function (DUF1068); IPR010471 (Protein of unknown function DUF1068)
Aradu.1Q6B3	-0.78929	1	syntaxin of plants 43; IPR010989 (t-SNARE); GO:0016020 (membrane), GO:0016192 (vesicle-mediated transport)
Aradu.1QD6E	-1.54056	0.46496	Surfeit locus 1 cytochrome c oxidase biogenesis protein; IPR002994 (Surfeit locus 1%2FShy1); GO:0016020 (membrane)
Aradu.1QK3D	5.70944	0.473987	Unknown protein
Aradu.1QK4F	-3.0897	1	Pentatricopeptide repeat (PPR) superfamily protein; IPR002885 (Pentatricopeptide repeat), IPR011990 (Tetratricopeptide-like helical); GO:0005515 (protein binding)
Aradu.1QM5Z	-0.212609	1	Ubiquitin carboxyl-terminal hydrolase-related protein; IPR001394 (Peptidase C19, ubiquitin carboxyl-terminal hydrolase), IPR006865 (Domain of unknown function DUF629), IPR006866 (Domain of unknown function DUF627, N-terminal), IPR011990 (Tetratricopeptide-like helical); GO:0005515 (protein binding), GO:0006511 (ubiquitin-dependent protein catabolic process)
Aradu.1QU0K	-1.23976	0.511685	DNA GYRASE B2; IPR001241 (DNA topoisomerase, type IIA); GO:0003677 (DNA binding), GO:0003918 (DNA topoisomerase type II (ATP-hydrolyzing) activity), GO:0005524 (ATP binding), GO:0005694 (chromosome), GO:0006265 (DNA topological change)
Aradu.1QU40	-0.569735	1	Mannose-P-dolichol utilization defect 1 protein; IPR016817 (Mannose-P-dolichol utilization defect 1 protein)
Aradu.1QV2U	-0.612768	1	protein kinase family protein; IPR011009 (Protein kinase-like domain); GO:0004672 (protein kinase activity), GO:0005524 (ATP binding), GO:0006468 (protein phosphorylation)
Aradu.1QZ3X	-0.396302	1	pre-mRNA-splicing factor 18-like [Glycine max]; IPR004098 (Prp18); GO:0005681 (spliceosomal complex), GO:0008380 (RNA splicing)
Aradu.1R01P	-0.219897	1	type I inositol-1,4,5-trisphosphate 5-phosphatase; IPR005135 (Endonuclease%2Fexonuclease%2Fphosphatase), IPR015943 (WD40%2FYVTN repeat-like-containing domain); GO:0005515 (protein binding), GO:0046856 (phosphatidylinositol dephosphorylation)
Aradu.1R2ZD	1.56055	1	uncharacterized protein LOC100820285 isoform X2 [Glycine max]; IPR005134 (Uncharacterised protein family UPF0114)
Aradu.1R4IH	2.45203	0.0347997	ARM repeat superfamily protein; IPR016024 (Armadillo-type fold); GO:0005488 (binding)
Aradu.1R5WG	0.314152	1	sn1-specific diacylglycerol lipase beta-like [Glycine max]; IPR002921 (Lipase, class 3), IPR005592 (Mono-%2Fdi-acylglycerol lipase, N-terminal); GO:0004806 (triglyceride lipase activity), GO:0006629 (lipid metabolic process), GO:0016042 (lipid catabolic process)
Aradu.1R5Z5	-1.30087	1	signal peptide peptidase; IPR007369 (Peptidase A22B, signal peptide peptidase); GO:0004190 (aspartic-type endopeptidase activity), GO:0016021 (integral component of membrane)
Aradu.1R7R2	-0.595055	1	Stress responsive A%2FB Barrel Domain; IPR011008 (Dimeric alpha-beta barrel)
Aradu.1R9KX	-0.00542881	1	endoglucanase 6-like [Glycine max]; IPR001701 (Glycoside hydrolase, family 9), IPR008928 (Six-hairpin glycosidase-like), IPR008965 (Carbohydrate-binding domain); GO:0003824 (catalytic activity), GO:0005975 (carbohydrate metabolic process), GO:0030246 (carbohydrate binding)
Aradu.1RA4U	4.73675	1	Unknown protein
Aradu.1RE3L	-0.849855	0.8668	WW domain-binding protein 11 n%3D4 Tax%3DZea mays RepID%3DK7U9Y6_MAIZE; IPR003604 (Zinc finger, U1-type), IPR017340 (U1 small nuclear ribonucleoprotein C); GO:0000387 (spliceosomal snRNP assembly), GO:0003676 (nucleic acid binding), GO:0005685 (U1 snRNP), GO:0008270 (zinc ion binding)
Aradu.1RK1Y	-0.778554	0.995955	ARM repeat superfamily protein; IPR000096 (Serum amyloid A protein), IPR016024 (Armadillo-type fold); GO:0005488 (binding), GO:0005576 (extracellular region), GO:0006953 (acute-phase response)
Aradu.1RR29	-1.31485	0.473982	sterol methyltransferase 1; IPR013216 (Methyltransferase type 11), IPR013705 (Sterol methyltransferase C-terminal); GO:0006694 (steroid biosynthetic process), GO:0008152 (metabolic process), GO:0008168 (methyltransferase activity)
Aradu.1RR8Q	0.658633	1	Photosystem II reaction center protein T n%3D2 Tax%3DTriticum aestivum RepID%3DW5IAX1_WHEAT
Aradu.1RS3V	-1.69086	0.672874	GDP-mannose transporter GONST3
Aradu.1RY6X	-1.64946	0.8668	DEAD-box ATP-dependent RNA helicase-like protein; IPR011545 (DNA%2FRNA helicase, DEAD%2FDEAH box type, N-terminal); GO:0003676 (nucleic acid binding), GO:0005524 (ATP binding), GO:0008026 (ATP-dependent helicase activity)
Aradu.1S19J	-1.38737	0.687308	multidrug resistance protein ABC transporter family protein
Aradu.1S2RL	-0.368136	1	serine%2Fthreonine protein phosphatase 2A; IPR004843 (Calcineurin-like phosphoesterase domain, apaH type); GO:0016787 (hydrolase activity)
Aradu.1S33P	-0.993383	0.809693	GPI ethanolamine phosphate transferase; IPR007070 (GPI ethanolamine phosphate transferase 1); GO:0003824 (catalytic activity), GO:0005789 (endoplasmic reticulum membrane), GO:0006506 (GPI anchor biosynthetic process), GO:0008152 (metabolic process), GO:0008484 (sulfuric ester hydrolase activity), GO:0016740 (transferase activity)
Aradu.1S3NC	-0.45832	1	ribosomal protein 1
Aradu.1S9EW	-0.699399	1	vacuolar sorting-associated-like protein; IPR000547 (Clathrin, heavy chain%2FVPS, 7-fold repeat), IPR007810 (Pep3%2FVps18%2Fdeep orange); GO:0006886 (intracellular protein transport), GO:0016192 (vesicle-mediated transport)
Aradu.1S9TS	1.02335	0.635052	WRKY family transcription factor; IPR003657 (DNA-binding WRKY); GO:0003700 (sequence-specific DNA binding transcription factor activity), GO:0043565 (sequence-specific DNA binding)
Aradu.1S9VI	-3.44741	0.005135	hypothetical protein
Aradu.1SD0Q	-1.79573	0.473987	WEB family protein At2g38370-like [Glycine max]; IPR008545 (WEB family)
Aradu.1SD6C	-0.605756	1	CAAX amino terminal protease family protein; IPR003675 (CAAX amino terminal protease); GO:0016020 (membrane)
Aradu.1SJ61	1.04077	0.991195	phosphatidic acid phosphatase-related %2F PAP2-related
Aradu.1SK9N	2.61767	0.00250638	GRAM domain protein%2FABA-responsive-like protein
Aradu.1SN7V	0.176217	1	protein FAR1-RELATED SEQUENCE 9-like isoform X5 [Glycine max]; IPR007527 (Zinc finger, SWIM-type); GO:0008270 (zinc ion binding)
Aradu.1SQ20	-0.306819	1	O-acetyltransferase family protein; IPR012419 (Cas1p 10 TM acyl transferase domain)
Aradu.1SS2C	-0.744524	0.969031	transmembrane emp24 domain-containing protein p24beta2-like [Glycine max]; IPR009038 (GOLD); GO:0006810 (transport), GO:0016021 (integral component of membrane)
Aradu.1ST4W	1.37087	1	auxin-responsive protein IAA30-like [Glycine max]; IPR003311 (AUX%2FIAA protein); GO:0005634 (nucleus), GO:0046983 (protein dimerization activity)
Aradu.1T0K2	-1.26811	0.584351	beta-tubulin folding cofactor D; IPR016024 (Armadillo-type fold), IPR022577 (Tubulin-specific chaperone D, C-terminal); GO:0005488 (binding)
Aradu.1T1LP	-1.50777	0.362335	Unknown protein
Aradu.1T2VN	-1.39374	0.45242	probable beta-1,3-galactosyltransferase 19-like [Glycine max]; IPR002659 (Glycosyl transferase, family 31), IPR008985 (Concanavalin A-like lectin%2Fglucanases superfamily), IPR013320 (Concanavalin A-like lectin%2Fglucanase, subgroup); GO:0006486 (protein glycosylation), GO:0008378 (galactosyltransferase activity), GO:0016020 (membrane), GO:0030246 (carbohydrate binding)
Aradu.1T3UD	-1.12529	0.544113	Bifunctional inhibitor%2Flipid-transfer protein%2Fseed storage 2S albumin superfamily protein; IPR016140 (Bifunctional inhibitor%2Fplant lipid transfer protein%2Fseed storage helical domain)
Aradu.1T3XU	-0.199112	1	protein YLS7-like [Glycine max]; IPR025846 (PMR5 N-terminal domain), IPR026057 (PC-Esterase)
Aradu.1T6RD	-1.09066	1	alcohol dehydrogenase 1; IPR002085 (Alcohol dehydrogenase superfamily, zinc-type), IPR011032 (GroES (chaperonin 10)-like); GO:0008270 (zinc ion binding), GO:0016491 (oxidoreductase activity), GO:0055114 (oxidation-reduction process)
Aradu.1TB02	0.0661133	1	Zinc finger (C3HC4-type RING finger) family protein; IPR002035 (von Willebrand factor, type A), IPR013083 (Zinc finger, RING%2FFYVE%2FPHD-type); GO:0005515 (protein binding), GO:0008270 (zinc ion binding)
Aradu.1TD34	-0.806778	1	carotenoid cleavage dioxygenase 7; IPR004294 (Carotenoid oxygenase)
Aradu.1TE22	-1.97376	0.148399	protein CASP-like [Glycine max]
Aradu.1TE5V	1.08889	1	DEAD-box ATP-dependent RNA helicase; IPR014001 (Helicase, superfamily 1%2F2, ATP-binding domain), IPR014014 (RNA helicase, DEAD-box type, Q motif), IPR027417 (P-loop containing nucleoside triphosphate hydrolase); GO:0003676 (nucleic acid binding), GO:0005524 (ATP binding), GO:0008026 (ATP-dependent helicase activity)
Aradu.1TH42	-1.85895	0.417816	phosphoenolpyruvate carboxylase 1
Aradu.1TW81	-0.39401	1	Pre-mRNA-splicing factor syf2, putative; IPR013260 (mRNA splicing factor SYF2)
Aradu.1TW84	-0.457159	1	uncharacterized protein LOC100804417 isoform X6 [Glycine max]; IPR008195 (Ribosomal protein L34Ae), IPR012870 (Protein of unknown function DUF1666); GO:0003735 (structural constituent of ribosome), GO:0005622 (intracellular), GO:0005840 (ribosome), GO:0006412 (translation)
Aradu.1U1AY	-0.701241	1	mitochondrial substrate carrier family protein B-like [Glycine max]; IPR002067 (Mitochondrial carrier protein), IPR023395 (Mitochondrial carrier domain); GO:0055085 (transmembrane transport)
Aradu.1U372	-0.494691	1	ubiquitin-like protein 5
Aradu.1U41E	-0.516386	1	Pentatricopeptide repeat (PPR) superfamily protein; IPR002885 (Pentatricopeptide repeat), IPR011990 (Tetratricopeptide-like helical); GO:0005515 (protein binding)
Aradu.1U4AG	0.793521	0.898025	Unknown protein
Aradu.1U59X	-1.16431	0.550159	Cysteine and histidine-rich domain-containing protein RAR1 n%3D10 Tax%3DArabidopsis RepID%3DRAR1_ARATH; IPR007051 (Cysteine%2Fhistidine-rich domain)
Aradu.1U88Q	-1.00628	0.671451	U-box domain-containing protein 3-like isoform X3 [Glycine max]; IPR000008 (C2 domain), IPR016024 (Armadillo-type fold); GO:0005488 (binding), GO:0005515 (protein binding)
Aradu.1U9BT	0.109459	1	Aluminium induced protein with YGL and LRDR motifs; IPR024286 (Domain of unknown function DUF3700)
Aradu.1UD93	-0.276641	1	cleavage and polyadenylation specificity factor 5; IPR015797 (NUDIX hydrolase domain-like), IPR016706 (Cleavage%2Fpolyadenylation specificity factor subunit 5); GO:0003729 (mRNA binding), GO:0005849 (mRNA cleavage factor complex), GO:0006378 (mRNA polyadenylation), GO:0016787 (hydrolase activity)
Aradu.1UK1U	-0.357127	1	Mo25 family protein; IPR013878 (Mo25-like); GO:0005488 (binding)
Aradu.1UQ51	2.61974	0.8668	Pre-mRNA-splicing factor ATP-dependent RNA helicase; IPR001650 (Helicase, C-terminal), IPR007502 (Helicase-associated domain), IPR011709 (Domain of unknown function DUF1605), IPR014001 (Helicase, superfamily 1%2F2, ATP-binding domain), IPR027417 (P-loop containing nucleoside triphosphate hydrolase); GO:0003676 (nucleic acid binding), GO:0004386 (helicase activity), GO:0005524 (ATP binding)
Aradu.1UT3Z	-0.837431	0.930744	GATA transcription factor 11; IPR013088 (Zinc finger, NHR%2FGATA-type); GO:0003700 (sequence-specific DNA binding transcription factor activity), GO:0008270 (zinc ion binding), GO:0043565 (sequence-specific DNA binding)
Aradu.1V1I5	0.0736337	1	Cytochrome P450 superfamily protein; IPR001128 (Cytochrome P450); GO:0005506 (iron ion binding), GO:0020037 (heme binding), GO:0055114 (oxidation-reduction process)
Aradu.1V1M2	-0.572831	1	ATPase, F0%2FV0 complex, subunit C protein; IPR000245 (V-ATPase proteolipid subunit), IPR002379 (V-ATPase proteolipid subunit C-like domain); GO:0015078 (hydrogen ion transmembrane transporter activity), GO:0015991 (ATP hydrolysis coupled proton transport)
Aradu.1V1PL	-2.39531	0.0114456	protein kinase 1B; IPR011009 (Protein kinase-like domain), IPR013320 (Concanavalin A-like lectin%2Fglucanase, subgroup); GO:0004672 (protein kinase activity), GO:0004674 (protein serine%2Fthreonine kinase activity), GO:0005524 (ATP binding), GO:0006468 (protein phosphorylation)
Aradu.1V41R	-2.29308	0.188262	Pentatricopeptide repeat (PPR) superfamily protein; IPR002885 (Pentatricopeptide repeat), IPR011990 (Tetratricopeptide-like helical); GO:0005515 (protein binding)
Aradu.1V55H	-0.806383	0.881435	small ubiquitin-like modifier 2; IPR000626 (Ubiquitin-like); GO:0005515 (protein binding)
Aradu.1V74P	-0.868945	0.873048	tobamovirus multiplication protein 3; IPR009457 (Domain of unknown function DUF1084)
Aradu.1V7PF	-2.24923	0.0399606	zinc finger protein CONSTANS-LIKE 2-like [Glycine max]; IPR000315 (Zinc finger, B-box); GO:0005622 (intracellular), GO:0008270 (zinc ion binding)
Aradu.1V83A	-1.64946	0.8668	kunitz trypsin inhibitor 1; IPR002160 (Proteinase inhibitor I3, Kunitz legume); GO:0004866 (endopeptidase inhibitor activity)
Aradu.1V9BS	2.42919	0.0121759	uncharacterized protein LOC100784357 isoform X2 [Glycine max]; IPR006769 (Coiled-coil domain containing protein 109, C-terminal)
Aradu.1VB35	-0.49394	1	Transducin%2FWD40 repeat-like superfamily protein; IPR015943 (WD40%2FYVTN repeat-like-containing domain); GO:0005515 (protein binding)
Aradu.1VK8G	2.32197	0.0233275	Sulfite exporter TauE%2FSafE family protein; IPR002781 (Transmembrane protein TauE like); GO:0016021 (integral component of membrane)
Aradu.1VP0H	0.454039	1	Peptidyl-tRNA hydrolase family protein; IPR001328 (Peptidyl-tRNA hydrolase), IPR013087 (Zinc finger C2H2-type%2Fintegrase DNA-binding domain); GO:0003676 (nucleic acid binding), GO:0004045 (aminoacyl-tRNA hydrolase activity)
Aradu.1VV0U	-0.744978	0.971952	60S ribosomal protein L38-like [Glycine max]; IPR002675 (Ribosomal protein L38e); GO:0003735 (structural constituent of ribosome), GO:0005622 (intracellular), GO:0005840 (ribosome), GO:0006412 (translation)
Aradu.1VZ3I	-1.77355	0.756099	rubredoxin family protein; IPR001478 (PDZ domain), IPR004039 (Rubredoxin-type fold); GO:0005506 (iron ion binding), GO:0005515 (protein binding)
Aradu.1W3A3	-0.00873102	1	GTP-binding nuclear protein Ran-3-like [Glycine max]; IPR001806 (Small GTPase superfamily), IPR002041 (Ran GTPase), IPR005225 (Small GTP-binding protein domain), IPR027417 (P-loop containing nucleoside triphosphate hydrolase); GO:0003924 (GTPase activity), GO:0005525 (GTP binding), GO:0005622 (intracellular), GO:0006184 (GTP catabolic process), GO:0006886 (intracellular protein transport), GO:000…
Aradu.1W5FD	3.35677	0.000155517	BON1-associated-like protein; IPR000008 (C2 domain); GO:0005515 (protein binding)
Aradu.1W7NB	-0.930984	0.833991	Coiled-coil domain-containing protein 93 n%3D75 Tax%3DEutheria RepID%3DCCD93_HUMAN; IPR013587 (Nitrate%2Fnitrite sensing protein)
Aradu.1WD61	-2.48781	0.719898	Cytochrome P450 superfamily protein; IPR001128 (Cytochrome P450); GO:0005506 (iron ion binding), GO:0020037 (heme binding), GO:0055114 (oxidation-reduction process)
Aradu.1WR0I	-0.886493	0.989295	exocyst complex component EXO70B1-like [Glycine max]; IPR004140 (Exocyst complex protein Exo70), IPR016159 (Cullin repeat-like-containing domain); GO:0000145 (exocyst), GO:0006887 (exocytosis)
Aradu.1WT6A	-0.673798	1	Ribosomal protein L6 family protein; IPR000915 (60S ribosomal protein L6E), IPR005568 (Ribosomal protein L6, N-terminal), IPR008991 (Translation protein SH3-like domain); GO:0003735 (structural constituent of ribosome), GO:0005622 (intracellular), GO:0005840 (ribosome), GO:0006412 (translation)
Aradu.1X1DY	-0.275747	1	Cell growth-regulating nucleolar protein, putative n%3D1 Tax%3DRicinus communis RepID%3DB9RK46_RICCO
Aradu.1X2PC	-2.54353	0.00336226	component of high affinity nitrate transporter; IPR016605 (Transporter, high affinity nitrate, Nar2)
Aradu.1X5UR	-1.19648	1	splicing factor 3B subunit 4-like [Glycine max]; IPR012677 (Nucleotide-binding, alpha-beta plait); GO:0000166 (nucleotide binding)
Aradu.1X6G8	1.17751	0.471334	Cytochrome P450 superfamily protein; IPR001128 (Cytochrome P450); GO:0005506 (iron ion binding), GO:0020037 (heme binding), GO:0055114 (oxidation-reduction process)
Aradu.1X6W7	-0.288096	1	cytosolic purine 5%27-nucleotidase-like isoform X1 [Glycine max]; IPR008380 (HAD-superfamily hydrolase, subfamily IG, 5%27-nucleotidase), IPR023214 (HAD-like domain)
Aradu.1X84T	0.340599	1	Phosphate-responsive 1 family protein; IPR006766 (Phosphate-induced protein 1)
Aradu.1XB3Y	0.48942	1	GDP-L-galactose phosphorylase 1-like [Glycine max]
Aradu.1XJ5E	-0.667186	1	putative glucuronosyltransferase PGSIP8-like [Glycine max]; IPR002495 (Glycosyl transferase, family 8)
Aradu.1XR2M	0.10848	1	Unknown protein
Aradu.1XR31	3.39447	0.00137369	subtilisin-like serine protease 2; IPR015500 (Peptidase S8, subtilisin-related); GO:0004252 (serine-type endopeptidase activity), GO:0006508 (proteolysis)
Aradu.1XR4F	0.391909	1	Unknown protein
Aradu.1Y11S	-1.3721	0.965872	Unknown protein
Aradu.1Y13Q	0.173693	1	uncharacterized protein LOC100817451 [Glycine max]; IPR004864 (Late embryogenesis abundant protein, LEA-14)
Aradu.1Y59R	-0.875523	1	125 kDa kinesin-like protein
Aradu.1Y6VN	-1.7056	0.238716	Protein kinase superfamily protein; IPR001480 (Bulb-type lectin domain), IPR011009 (Protein kinase-like domain), IPR013320 (Concanavalin A-like lectin%2Fglucanase, subgroup); GO:0004672 (protein kinase activity), GO:0005524 (ATP binding), GO:0006468 (protein phosphorylation)
Aradu.1YE7N	2.88128	0.00230821	sulfurtransferase protein 16; IPR001763 (Rhodanese-like domain)
Aradu.1YK0L	1.94123	0.0566421	disease resistance protein; IPR000767 (Disease resistance protein), IPR027417 (P-loop containing nucleoside triphosphate hydrolase); GO:0006952 (defense response), GO:0043531 (ADP binding)
Aradu.1YM83	-0.778056	1	receptor-like kinase 1; IPR001611 (Leucine-rich repeat), IPR011009 (Protein kinase-like domain), IPR013320 (Concanavalin A-like lectin%2Fglucanase, subgroup); GO:0004672 (protein kinase activity), GO:0005515 (protein binding), GO:0005524 (ATP binding), GO:0006468 (protein phosphorylation)
Aradu.1YP1S	1.17204	0.916463	uncharacterized protein LOC100788606 isoform X3 [Glycine max]
Aradu.1YS5S	1.48963	0.21759	hypothetical protein
Aradu.1YY5F	-0.438552	1	Pentatricopeptide repeat (PPR) superfamily protein; IPR002885 (Pentatricopeptide repeat), IPR011990 (Tetratricopeptide-like helical); GO:0005515 (protein binding)
Aradu.1Z1BT	-0.739356	0.953732	Ribosomal protein L31e family protein; IPR000054 (Ribosomal protein L31e), IPR023621 (Ribosomal protein L31e domain); GO:0003735 (structural constituent of ribosome), GO:0005622 (intracellular), GO:0005840 (ribosome), GO:0006412 (translation)
Aradu.1Z3IL	-2.28111	0.0263201	Pectate lyase family protein; IPR011050 (Pectin lyase fold%2Fvirulence factor), IPR018082 (AmbAllergen)
Aradu.1Z4K3	-0.443469	1	Structural molecule, putative n%3D1 Tax%3DRicinus communis RepID%3DB9RW77_RICCO; IPR008962 (PapD-like); GO:0005198 (structural molecule activity)
Aradu.1Z4MB	-1.36378	1	sister chromatid cohesion 1 protein 2-like isoform X2 [Glycine max]; IPR006910 (Rad21%2FRec8-like protein, N-terminal); GO:0005515 (protein binding)
Aradu.1Z587	2.4278	0.0119441	DNA-binding bromodomain-containing protein; IPR001487 (Bromodomain); GO:0005515 (protein binding)
Aradu.1Z7PM	-0.999549	0.669232	F-box%2FLRR-repeat protein 13-like isoform X2 [Glycine max]; IPR006553 (Leucine-rich repeat, cysteine-containing subtype), IPR025875 (Leucine rich repeat 4)
Aradu.1Z96C	-0.0188284	1	probable galacturonosyltransferase 4-like [Glycine max]; IPR002495 (Glycosyl transferase, family 8)
Aradu.1ZB11	-0.22379	1	dentin sialophosphoprotein-like isoform X4 [Glycine max]
Aradu.1ZD47	-0.615269	1	Unknown protein
Aradu.1ZF9X	3.74485	0.0271968	Eukaryotic aspartyl protease family protein; IPR001461 (Aspartic peptidase), IPR021109 (Aspartic peptidase domain); GO:0004190 (aspartic-type endopeptidase activity), GO:0006508 (proteolysis)
Aradu.1ZQ3K	-2.88824	0.026335	G-type lectin S-receptor-like Serine%2FThreonine-kinase; IPR001480 (Bulb-type lectin domain)
Aradu.1ZR6L	-3.10217	0.000234978	transmembrane protein 45B-like [Glycine max]; IPR006904 (Protein of unknown function DUF716 (TMEM45))
Aradu.1ZX0E	-2.57507	0.0130259	dehydration-responsive element-binding protein 3-like [Glycine max]
Aradu.200CK	-0.963651	0.708996	acyl carrier protein 5; IPR003231 (Acyl carrier protein (ACP)), IPR009081 (Acyl carrier protein-like); GO:0006633 (fatty acid biosynthetic process)
Aradu.200KX	-0.214801	1	alkaline%2Fneutral invertase; IPR008928 (Six-hairpin glycosidase-like), IPR024746 (Glycosyl hydrolase family 100); GO:0003824 (catalytic activity), GO:0033926 (glycopeptide alpha-N-acetylgalactosaminidase activity)
Aradu.203ID	5.55561	5.9022e-06	cytokinin oxidase%2Fdehydrogenase 6; IPR016164 (FAD-linked oxidase-like, C-terminal), IPR016166 (FAD-binding, type 2), IPR016170 (Vanillyl-alcohol oxidase%2FCytokinin dehydrogenase C-terminal domain); GO:0003824 (catalytic activity), GO:0008762 (UDP-N-acetylmuramate dehydrogenase activity), GO:0009690 (cytokinin metabolic process), GO:0016491 (oxidoreductase activity), GO:0019139 (cytokinin dehyd…
Aradu.2055D	-0.818577	0.870725	Bifunctional aminoacyl-tRNA synthetase n%3D1 Tax%3DMedicago truncatula RepID%3DG7IAE3_MEDTR; IPR000924 (Glutamyl%2Fglutaminyl-tRNA synthetase); GO:0000166 (nucleotide binding), GO:0004812 (aminoacyl-tRNA ligase activity), GO:0004818 (glutamate-tRNA ligase activity), GO:0005524 (ATP binding), GO:0005737 (cytoplasm), GO:0006412 (translation), GO:0006418 (tRNA aminoacylation for protein translation)…
Aradu.206DU	-0.581837	1	protein CHUP1, chloroplastic-like [Glycine max]
Aradu.206YZ	0.18717	1	histone acetyltransferase HAC1-like isoform X1 [Glycine max]; IPR000197 (Zinc finger, TAZ-type), IPR000433 (Zinc finger, ZZ-type), IPR013083 (Zinc finger, RING%2FFYVE%2FPHD-type), IPR013178 (Histone H3-K56 acetyltransferase, RTT109); GO:0003712 (transcription cofactor activity), GO:0004402 (histone acetyltransferase activity), GO:0005515 (protein binding), GO:0005634 (nucleus), GO:0008270 (zinc i…
Aradu.207AR	-0.465297	1	uncharacterized protein LOC100791001 isoform X4 [Glycine max]; IPR009515 (Protein of unknown function DUF1138)
Aradu.2088W	0.131404	1	Folic acid and derivative biosynthetic process isoform 1 n%3D1 Tax%3DTheobroma cacao RepID%3DUPI00042B7F04; IPR005645 (Serine hydrolase FSH)
Aradu.208PX	-0.597377	1	Translation elongation factor EF-1 alpha n%3D2 Tax%3DArabidopsis RepID%3DD7MIL5_ARALL
Aradu.209LJ	1.90996	0.0617095	Unknown protein
Aradu.20AVJ	-0.941896	0.738267	copper%2Fzinc superoxide dismutase 2; IPR001424 (Superoxide dismutase, copper%2Fzinc binding domain); GO:0006801 (superoxide metabolic process), GO:0046872 (metal ion binding), GO:0055114 (oxidation-reduction process)
Aradu.20BN3	-0.251071	1	Cox19 family protein (CHCH motif); IPR009069 (Cysteine alpha-hairpin motif superfamily)
Aradu.20BW4	-1.36506	0.505707	CAP (Cysteine-rich secretory proteins, Antigen 5, and Pathogenesis-related 1 protein) superfamily protein; IPR001283 (Cysteine-rich secretory protein, allergen V5%2FTpx-1-related)
Aradu.20BZ5	-0.348144	1	Protein kinase superfamily protein; IPR011009 (Protein kinase-like domain), IPR016024 (Armadillo-type fold); GO:0004672 (protein kinase activity), GO:0005488 (binding), GO:0005515 (protein binding), GO:0005524 (ATP binding), GO:0006468 (protein phosphorylation)
Aradu.20C0X	1.23025	0.473982	Protein kinase superfamily protein; IPR011009 (Protein kinase-like domain), IPR013320 (Concanavalin A-like lectin%2Fglucanase, subgroup); GO:0004672 (protein kinase activity), GO:0006468 (protein phosphorylation)
Aradu.20D2Z	-2.57411	0.176791	nucleobase-ascorbate transporter 7; IPR006043 (Xanthine%2Furacil%2Fvitamin C permease); GO:0005215 (transporter activity), GO:0006810 (transport), GO:0016020 (membrane), GO:0055085 (transmembrane transport)
Aradu.20DNZ	0.282901	1	transcriptional corepressor SEUSS-like isoform X2 [Glycine max]
Aradu.20EC4	-0.173988	1	Glutaredoxin family protein; IPR011905 (Glutaredoxin-like, plant II), IPR012336 (Thioredoxin-like fold); GO:0009055 (electron carrier activity), GO:0015035 (protein disulfide oxidoreductase activity), GO:0045454 (cell redox homeostasis)
Aradu.20FA1	4.1786	1	Pentatricopeptide repeat (PPR-like) superfamily protein; IPR002885 (Pentatricopeptide repeat)
Aradu.20FIR	-0.135962	1	AMP deaminase-like [Glycine max]; IPR006329 (AMP deaminase); GO:0003876 (AMP deaminase activity), GO:0006188 (IMP biosynthetic process), GO:0009168 (purine ribonucleoside monophosphate biosynthetic process), GO:0019239 (deaminase activity)
Aradu.20H38	-1.49907	0.236082	ATP-binding casette family G25 n%3D1 Tax%3DTheobroma cacao RepID%3DUPI00042B319C; IPR013525 (ABC-2 type transporter), IPR027417 (P-loop containing nucleoside triphosphate hydrolase); GO:0000166 (nucleotide binding), GO:0005524 (ATP binding), GO:0016020 (membrane), GO:0016887 (ATPase activity), GO:0017111 (nucleoside-triphosphatase activity)
Aradu.20IMG	-0.80616	0.910201	G patch domain and KOW motifs-containing protein n%3D3 Tax%3DSerpentes RepID%3DV8P6T4_OPHHA; IPR000467 (G-patch domain), IPR005824 (KOW); GO:0003676 (nucleic acid binding)
Aradu.20INS	1.3328	0.584351	myb transcription factor; IPR009057 (Homeodomain-like); GO:0003677 (DNA binding), GO:0003682 (chromatin binding)
Aradu.20IWY	-0.490471	1	histone H2A 12; IPR009072 (Histone-fold); GO:0000786 (nucleosome), GO:0003677 (DNA binding), GO:0005634 (nucleus), GO:0006334 (nucleosome assembly), GO:0046982 (protein heterodimerization activity)
Aradu.20JKI	6.47526	9.202e-11	methyl esterase 1
Aradu.20P1E	-1.21194	0.916463	histone-lysine N-methyltransferase EZA1-like isoform X2 [Glycine max]; IPR001214 (SET domain); GO:0005515 (protein binding)
Aradu.20PQI	1.41449	0.281935	E3 ubiquitin-protein ligase RGLG2 isoform X2 [Glycine max]; IPR002035 (von Willebrand factor, type A), IPR010734 (Copine), IPR013083 (Zinc finger, RING%2FFYVE%2FPHD-type); GO:0005515 (protein binding), GO:0008270 (zinc ion binding)
Aradu.20QKH	0.151865	1	sister chromatid cohesion 1 protein 4; IPR006910 (Rad21%2FRec8-like protein, N-terminal), IPR023093 (Rad21%2FRec8-like protein, C-terminal); GO:0000228 (nuclear chromosome), GO:0005515 (protein binding)
Aradu.20QNP	-0.746236	1	myosin, putative
Aradu.20T3P	5.1382	0.821908	Unknown protein
Aradu.20TWF	0.230082	1	DHHC-type zinc finger family protein; IPR001594 (Zinc finger, DHHC-type, palmitoyltransferase), IPR020683 (Ankyrin repeat-containing domain); GO:0005515 (protein binding), GO:0008270 (zinc ion binding)
Aradu.20TYF	0.400315	1	WRKY family transcription factor; IPR003657 (DNA-binding WRKY); GO:0003700 (sequence-specific DNA binding transcription factor activity), GO:0043565 (sequence-specific DNA binding)
Aradu.20W1Q	-0.433419	1	basic leucine zipper and W2 domain-containing protein 2-like [Glycine max]; IPR016024 (Armadillo-type fold); GO:0005488 (binding), GO:0005515 (protein binding)
Aradu.20W99	0.521188	1	Unknown protein
Aradu.20ZPL	0.764997	0.933267	drought-induced 19; IPR008598 (Drought induced 19 protein-like, zinc-binding domain)
Aradu.210JQ	0.330643	1	GATA transcription factor 3; IPR016679 (Transcription factor, GATA, plant); GO:0003677 (DNA binding), GO:0003700 (sequence-specific DNA binding transcription factor activity), GO:0005634 (nucleus), GO:0008270 (zinc ion binding), GO:0043565 (sequence-specific DNA binding)
Aradu.2119N	-1.73548	0.0965695	zinc finger protein-related; IPR004039 (Rubredoxin-type fold), IPR008913 (Zinc finger, CHY-type), IPR013083 (Zinc finger, RING%2FFYVE%2FPHD-type); GO:0005515 (protein binding), GO:0008270 (zinc ion binding)
Aradu.211QZ	-0.519909	1	Protein kinase superfamily protein; IPR011009 (Protein kinase-like domain); GO:0004672 (protein kinase activity), GO:0005524 (ATP binding), GO:0006468 (protein phosphorylation)
Aradu.2123V	-1.72632	0.161925	Protein kinase superfamily protein; IPR011009 (Protein kinase-like domain); GO:0004672 (protein kinase activity), GO:0005524 (ATP binding), GO:0006468 (protein phosphorylation)
Aradu.21285	-0.440501	1	ascorbate peroxidase 3; IPR010255 (Haem peroxidase); GO:0004601 (peroxidase activity), GO:0006979 (response to oxidative stress), GO:0020037 (heme binding), GO:0055114 (oxidation-reduction process)
Aradu.212BA	-0.18842	1	Tetratricopeptide repeat (TPR)-like superfamily protein; IPR011990 (Tetratricopeptide-like helical); GO:0005515 (protein binding)
Aradu.212BQ	-1.18627	0.473987	probable glycerophosphoryl diester phosphodiesterase 1-like [Glycine max]; IPR004129 (Glycerophosphoryl diester phosphodiesterase); GO:0006071 (glycerol metabolic process), GO:0006629 (lipid metabolic process), GO:0008081 (phosphoric diester hydrolase activity), GO:0008889 (glycerophosphodiester phosphodiesterase activity)
Aradu.212W8	1.50422	0.218816	Protein kinase superfamily protein; IPR003404 (Alphaherpesvirus glycoprotein E), IPR011009 (Protein kinase-like domain), IPR013320 (Concanavalin A-like lectin%2Fglucanase, subgroup), IPR018392 (LysM domain); GO:0004672 (protein kinase activity), GO:0005524 (ATP binding), GO:0006468 (protein phosphorylation), GO:0016020 (membrane), GO:0016998 (cell wall macromolecule catabolic process)
Aradu.214XN	-0.482389	1	polygalacturonase%2Fglycoside hydrolase family protein; IPR000743 (Glycoside hydrolase, family 28), IPR011050 (Pectin lyase fold%2Fvirulence factor); GO:0004650 (polygalacturonase activity), GO:0005975 (carbohydrate metabolic process)
Aradu.215DG	2.62013	0.0222787	NAC domain-containing protein 8-like [Glycine max]; IPR003441 (NAC domain); GO:0003677 (DNA binding)
Aradu.215LT	-0.0143362	1	transferring glycosyl group transferase; IPR006740 (Protein of unknown function DUF604)
Aradu.217QF	-0.385782	1	Pentatricopeptide repeat (PPR) superfamily protein; IPR002885 (Pentatricopeptide repeat), IPR011990 (Tetratricopeptide-like helical), IPR014710 (RmlC-like jelly roll fold); GO:0005515 (protein binding)
Aradu.2194I	0.286475	1	metallo-beta-lactamase superfamily protein; IPR001279 (Beta-lactamase-like); GO:0016787 (hydrolase activity)
Aradu.219B2	-0.134127	1	U4%2FU6.U5 tri-snRNP-associated protein 1-like isoform X3 [Glycine max]; IPR005011 (SART-1 protein)
Aradu.21AU1	-0.808981	1	sn1-specific diacylglycerol lipase beta-like protein; IPR002921 (Lipase, class 3); GO:0004806 (triglyceride lipase activity), GO:0006629 (lipid metabolic process)
Aradu.21CNU	1.08889	1	Fasciclin-like arabinogalactan family protein; IPR000782 (FAS1 domain)
Aradu.21EXI	-0.79747	0.988263	NAD kinase 2; IPR002504 (Inorganic polyphosphate%2FATP-NAD kinase); GO:0003951 (NAD+ kinase activity), GO:0006741 (NADP biosynthetic process), GO:0008152 (metabolic process), GO:0019674 (NAD metabolic process)
Aradu.21FR3	-0.80629	0.876185	glutaredoxin 4; IPR004480 (Monothiol glutaredoxin-related), IPR012336 (Thioredoxin-like fold); GO:0009055 (electron carrier activity), GO:0015035 (protein disulfide oxidoreductase activity), GO:0045454 (cell redox homeostasis)
Aradu.21GF9	-1.42765	0.297641	uncharacterized protein LOC100796310 isoform X2 [Glycine max]; IPR013929 (RNA polymerase II-associated protein 1, C-terminal), IPR013930 (RNA polymerase II-associated protein 1, N-terminal), IPR016024 (Armadillo-type fold); GO:0005488 (binding)
Aradu.21GHZ	-2.2699	0.8668	uncharacterized protein LOC100794859 [Glycine max]; IPR021319 (Protein of unknown function DUF2921)
Aradu.21GXE	0.220447	1	phosphomevalonate kinase
Aradu.21M4P	-0.917337	0.803955	unknown protein; FUNCTIONS IN: molecular_function unknown; INVOLVED IN: biological_process unknown; LOCATED IN: chloroplast; EXPRESSED IN: 22 plant structures; EXPRESSED DURING: 13 growth stages; Has 1807 Blast hits to 1807 proteins in 277 species: Archae - 0; Bacteria - 0; Metazoa - 736; Fungi - 347; Plants - 385; Viruses - 0; Other Eukaryotes - 339 (source: NCBI BLink).
Aradu.21MQU	-1.32015	0.614595	uncharacterized protein LOC102662030 [Glycine max]; IPR006867 (Domain of unknown function DUF632)
Aradu.21NS7	-1.53752	0.59068	probable tRNA N6-adenosine threonylcarbamoyltransferase isoform X2 [Glycine max]; IPR000905 (Gcp-like domain), IPR017861 (Kae1%2FYgjD family); GO:0004222 (metalloendopeptidase activity), GO:0070526 (threonylcarbamoyladenosine biosynthetic process)
Aradu.21PV7	3.25614	1	ARM REPEAT PROTEIN INTERACTING WITH ABF2-like [Glycine max]
Aradu.21Q9F	-1.56028	0.245361	uncharacterized protein LOC100813272 [Glycine max]; IPR006873 (Protein of unknown function DUF620)
Aradu.21REK	-1.19648	1	Protein kinase superfamily protein; IPR003591 (Leucine-rich repeat, typical subtype), IPR011009 (Protein kinase-like domain), IPR013210 (Leucine-rich repeat-containing N-terminal, type 2), IPR013320 (Concanavalin A-like lectin%2Fglucanase, subgroup); GO:0004672 (protein kinase activity), GO:0005524 (ATP binding), GO:0006468 (protein phosphorylation)
Aradu.21SS4	0.349886	1	uncharacterized protein LOC100792426 [Glycine max]
Aradu.21XDZ	1.24303	0.563758	cysteine-rich receptor-like protein kinase 2-like [Glycine max]; IPR002902 (Gnk2-homologous domain), IPR011009 (Protein kinase-like domain), IPR013320 (Concanavalin A-like lectin%2Fglucanase, subgroup); GO:0004672 (protein kinase activity), GO:0005524 (ATP binding), GO:0006468 (protein phosphorylation)
Aradu.21XMD	-0.0267865	1	LRR and NB-ARC domain disease resistance protein; IPR000767 (Disease resistance protein), IPR027417 (P-loop containing nucleoside triphosphate hydrolase); GO:0006952 (defense response), GO:0043531 (ADP binding)
Aradu.2201L	-0.720086	1	DHHC-type zinc finger protein; IPR001594 (Zinc finger, DHHC-type, palmitoyltransferase); GO:0008270 (zinc ion binding)
Aradu.220PP	-1.13783	0.583101	Ribosomal L28 family; IPR001383 (Ribosomal protein L28), IPR026569 (Ribosomal protein L28%2FL24); GO:0003735 (structural constituent of ribosome), GO:0005622 (intracellular), GO:0005840 (ribosome), GO:0006412 (translation)
Aradu.223QD	1.16092	1	Unknown protein
Aradu.22647	-0.127969	1	NAC domain protein,; IPR003441 (NAC domain); GO:0003677 (DNA binding)
Aradu.22650	-1.34634	0.553548	Protein kinase superfamily protein; IPR011009 (Protein kinase-like domain), IPR013320 (Concanavalin A-like lectin%2Fglucanase, subgroup); GO:0004672 (protein kinase activity), GO:0005524 (ATP binding), GO:0006468 (protein phosphorylation)
Aradu.227HP	-0.904377	0.997307	histone-lysine N-methyltransferase ATXR4-like isoform X1 [Glycine max]; IPR001214 (SET domain); GO:0005515 (protein binding)
Aradu.227K7	0.280575	1	Autophagy-related protein 13; IPR018731 (Autophagy-related protein 13)
Aradu.228F5	-1.38975	0.572859	30S ribosomal protein S10; IPR001848 (Ribosomal protein S10), IPR027486 (Ribosomal protein S10 domain); GO:0003735 (structural constituent of ribosome), GO:0005840 (ribosome), GO:0006412 (translation)
Aradu.228PS	0.181549	1	receptor-like protein kinase 2; IPR011009 (Protein kinase-like domain); GO:0004672 (protein kinase activity), GO:0005524 (ATP binding), GO:0006468 (protein phosphorylation)
Aradu.22AJD	-0.13286	1	Phosphoglycerate mutase family protein; IPR013078 (Histidine phosphatase superfamily, clade-1)
Aradu.22BDB	-0.332465	1	Transcription initiation factor TFIID subunit 8, putative isoform 1 n%3D2 Tax%3DTheobroma cacao RepID%3DUPI00042B90E5
Aradu.22C31	0.128514	1	syntaxin, putative; IPR010989 (t-SNARE); GO:0005515 (protein binding), GO:0016020 (membrane), GO:0016192 (vesicle-mediated transport)
Aradu.22C3R	-0.0111099	1	breast cancer associated RING 1; IPR011364 (Breast cancer type 1 susceptibility protein (BRCA1)), IPR013083 (Zinc finger, RING%2FFYVE%2FPHD-type); GO:0003677 (DNA binding), GO:0004842 (ubiquitin-protein ligase activity), GO:0005515 (protein binding), GO:0005634 (nucleus), GO:0006281 (DNA repair), GO:0008270 (zinc ion binding)
Aradu.22C6J	-0.280992	1	inosine-5%27-monophosphate dehydrogenase; IPR005990 (Inosine-5%27-monophosphate dehydrogenase), IPR013785 (Aldolase-type TIM barrel); GO:0003824 (catalytic activity), GO:0003938 (IMP dehydrogenase activity), GO:0006164 (purine nucleotide biosynthetic process), GO:0055114 (oxidation-reduction process)
Aradu.22CM8	-0.131057	1	uncharacterized protein LOC100797101 [Glycine max]
Aradu.22DVL	-0.748598	1	Tetratricopeptide repeat (TPR)-like superfamily protein; IPR011990 (Tetratricopeptide-like helical); GO:0005515 (protein binding)
Aradu.22F8R	-1.34745	1	Pentatricopeptide repeat (PPR) superfamily protein; IPR002885 (Pentatricopeptide repeat)
Aradu.22FAW	0.166441	1	Unknown protein
Aradu.22FIV	2.13857	0.5671	ATP-citrate synthase alpha chain protein
Aradu.22ICM	-1.11949	0.73244	Hemimethylated DNA binding domain-containing protein n%3D2 Tax%3DSphingobium RepID%3DJ2DIC1_9SPHN; IPR001943 (UVR domain), IPR011722 (Hemimethylated DNA-binding domain); GO:0003677 (DNA binding), GO:0005515 (protein binding)
Aradu.22KJ4	-2.55015	0.0272849	Heavy metal transport%2Fdetoxification superfamily protein; IPR006121 (Heavy metal-associated domain, HMA); GO:0030001 (metal ion transport), GO:0046872 (metal ion binding)
Aradu.22L4T	-0.544935	1	magnesium transporter 3; IPR002523 (Mg2+ transporter protein, CorA-like%2FZinc transport protein ZntB), IPR026573 (Magnesium transporter MRS2%2FLPE10); GO:0015095 (magnesium ion transmembrane transporter activity), GO:0015693 (magnesium ion transport), GO:0016020 (membrane), GO:0030001 (metal ion transport), GO:0046873 (metal ion transmembrane transporter activity), GO:0055085 (transmembrane tran…
Aradu.22MJZ	-1.10008	0.94681	riboflavin biosynthesis protein RibD; IPR004794 (Riboflavin biosynthesis protein RibD), IPR024072 (Dihydrofolate reductase-like domain); GO:0003824 (catalytic activity), GO:0008270 (zinc ion binding), GO:0008835 (diaminohydroxyphosphoribosylaminopyrimidine deaminase activity), GO:0009231 (riboflavin biosynthetic process), GO:0016787 (hydrolase activity), GO:0055114 (oxidation-reduction process)
Aradu.22PX4	-0.687499	1	ribosomal protein S28; IPR000289 (Ribosomal protein S28e); GO:0003735 (structural constituent of ribosome), GO:0005622 (intracellular), GO:0005840 (ribosome), GO:0006412 (translation)
Aradu.22RTM	-1.09897	0.72637	Peptide chain release factor 2; IPR004374 (Peptide chain release factor 2), IPR014720 (Double-stranded RNA-binding domain); GO:0003747 (translation release factor activity), GO:0005737 (cytoplasm), GO:0006415 (translational termination)
Aradu.22S6W	-0.710997	1	RNA-binding protein 39-like [Glycine max]; IPR012677 (Nucleotide-binding, alpha-beta plait); GO:0000166 (nucleotide binding), GO:0003676 (nucleic acid binding)
Aradu.22S7E	-1.12456	0.606277	probable methyltransferase PMT28-like [Glycine max]; IPR004159 (Putative S-adenosyl-L-methionine-dependent methyltransferase); GO:0008168 (methyltransferase activity)
Aradu.22UG8	-4.55702	1	Unknown protein
Aradu.22UP8	0.591527	1	Cysteine proteinases superfamily protein; IPR013128 (Peptidase C1A), IPR025661 (Cysteine peptidase, asparagine active site); GO:0006508 (proteolysis), GO:0008234 (cysteine-type peptidase activity)
Aradu.22UQS	-0.962331	1	uncharacterized protein LOC100808072 [Glycine max]; IPR001357 (BRCT domain)
Aradu.22X1P	-0.59868	1	MADS-box transcription factor family protein; IPR002100 (Transcription factor, MADS-box), IPR002487 (Transcription factor, K-box); GO:0003677 (DNA binding), GO:0003700 (sequence-specific DNA binding transcription factor activity), GO:0005634 (nucleus), GO:0046983 (protein dimerization activity)
Aradu.22XA3	-0.78929	1	mitotic checkpoint protein BUB3; IPR015943 (WD40%2FYVTN repeat-like-containing domain); GO:0005515 (protein binding)
Aradu.22ZEB	0.641423	1	arginine decarboxylase 2; IPR000183 (Ornithine%2FDAP%2FArg decarboxylase); GO:0003824 (catalytic activity), GO:0006527 (arginine catabolic process), GO:0008295 (spermidine biosynthetic process), GO:0008792 (arginine decarboxylase activity)
Aradu.22ZWX	-0.800581	0.882241	Lung seven transmembrane receptor family protein; IPR009637 (Transmembrane receptor, eukaryota); GO:0016021 (integral component of membrane)
Aradu.230WM	-0.920319	0.870074	DNA-directed RNA polymerase IV subunit 1-like isoform X3 [Glycine max]; IPR015801 (Copper amine oxidase, N2%2FN3-terminal), IPR021602 (Protein of unknown function DUF3223); GO:0005507 (copper ion binding), GO:0009308 (amine metabolic process), GO:0048038 (quinone binding)
Aradu.23179	2.87688	0.0529898	PEBP (phosphatidylethanolamine-binding protein) family protein; IPR008914 (Phosphatidylethanolamine-binding protein PEBP)
Aradu.232FJ	0.179736	1	GDSL-like Lipase%2FAcylhydrolase superfamily protein; IPR001087 (Lipase, GDSL); GO:0006629 (lipid metabolic process), GO:0016787 (hydrolase activity)
Aradu.234KI	-0.701241	1	uncharacterized protein LOC102669227 isoform X1 [Glycine max]
Aradu.234X6	-3.83281	8.78889e-05	probable N-acetyltransferase HLS1-like [Glycine max]; IPR016181 (Acyl-CoA N-acyltransferase); GO:0008080 (N-acetyltransferase activity)
Aradu.235VA	1.64878	0.152639	protein YLS7-like [Glycine max]; IPR025846 (PMR5 N-terminal domain), IPR026057 (PC-Esterase)
Aradu.2376Y	-1.79181	0.18783	scarecrow-like protein 23-like [Glycine max]; IPR005202 (Transcription factor GRAS)
Aradu.237D1	-1.38781	0.352115	uncharacterized protein LOC100793415 isoform X4 [Glycine max]; IPR011038 (Calycin-like)
Aradu.237HP	2.41095	0.00851551	LAG1 longevity assurance homolog 3; IPR016439 (Longevity assurance, LAG1%2FLAC1); GO:0016021 (integral component of membrane)
Aradu.238PM	0.253409	1	Protein binding protein, putative n%3D1 Tax%3DRicinus communis RepID%3DB9T0P2_RICCO; IPR013083 (Zinc finger, RING%2FFYVE%2FPHD-type); GO:0005515 (protein binding), GO:0008270 (zinc ion binding)
Aradu.238W9	1.72817	0.8668	Unknown protein
Aradu.23A5E	0.323753	1	Unknown protein
Aradu.23C9W	-3.0897	1	ATP-dependent zinc metalloprotease FTSH-like protein; IPR027417 (P-loop containing nucleoside triphosphate hydrolase); GO:0005524 (ATP binding)
Aradu.23D9S	2.39182	0.0175159	protein kinase family protein; IPR011009 (Protein kinase-like domain); GO:0004672 (protein kinase activity), GO:0005524 (ATP binding), GO:0006468 (protein phosphorylation)
Aradu.23E4R	-0.746236	1	Cyclin A1; 1; IPR015453 (Cyclin A, chordates); GO:0000079 (regulation of cyclin-dependent protein serine%2Fthreonine kinase activity), GO:0005634 (nucleus), GO:0010389 (regulation of G2%2FM transition of mitotic cell cycle), GO:0019901 (protein kinase binding)
Aradu.23FX2	-1.23138	0.47407	BTB%2FPOZ domain-containing protein; IPR011333 (BTB%2FPOZ fold)
Aradu.23GRY	-1.30087	1	Transposon protein, putative, Mutator sub-class n%3D1 Tax%3DOryza sativa subsp. japonica RepID%3DQ2R119_ORYSJ; IPR007527 (Zinc finger, SWIM-type); GO:0008270 (zinc ion binding)
Aradu.23HHW	-1.52975	0.342239	Thioredoxin superfamily protein; IPR005746 (Thioredoxin), IPR012336 (Thioredoxin-like fold); GO:0006662 (glycerol ether metabolic process), GO:0015035 (protein disulfide oxidoreductase activity), GO:0045454 (cell redox homeostasis)
Aradu.23I92	1.02257	0.653343	UDP-Glycosyltransferase superfamily protein; IPR002213 (UDP-glucuronosyl%2FUDP-glucosyltransferase); GO:0008152 (metabolic process)
Aradu.23LCR	-1.16209	1	phosphatidylinositol-4-phosphate 5-kinase 1; IPR023610 (Phosphatidylinositol-4-phosphate 5-kinase), IPR027483 (Phosphatidylinositol-4-phosphate 5-kinase, C-terminal), IPR027484 (Phosphatidylinositol-4-phosphate 5-kinase, N-terminal domain); GO:0005524 (ATP binding), GO:0016307 (phosphatidylinositol phosphate kinase activity), GO:0016308 (1-phosphatidylinositol-4-phosphate 5-kinase activity), GO:0…
Aradu.23P3U	-0.200968	1	FRIGIDA-like protein; IPR012474 (Frigida-like)
Aradu.23R92	-1.07637	0.651968	zinc finger protein CONSTANS-LIKE 5-like [Glycine max]; IPR000315 (Zinc finger, B-box); GO:0005622 (intracellular), GO:0008270 (zinc ion binding)
Aradu.23T7H	-1.70051	1	Unknown protein
Aradu.23UDC	-1.20272	0.565769	ATP binding microtubule motor family protein; IPR001752 (Kinesin, motor domain), IPR027417 (P-loop containing nucleoside triphosphate hydrolase), IPR027640 (Kinesin-like protein); GO:0003777 (microtubule motor activity), GO:0005524 (ATP binding), GO:0005871 (kinesin complex), GO:0007018 (microtubule-based movement), GO:0008017 (microtubule binding)
Aradu.23UFR	-0.323054	1	signal peptide peptidase; IPR006639 (Presenilin%2Fsignal peptide peptidase); GO:0004190 (aspartic-type endopeptidase activity), GO:0016021 (integral component of membrane)
Aradu.23VQH	0.734376	1	Unknown protein
Aradu.23XWK	0.0793147	1	annexin 8; IPR001464 (Annexin); GO:0005509 (calcium ion binding), GO:0005544 (calcium-dependent phospholipid binding)
Aradu.23Z4K	0.482967	1	T-complex protein 11; IPR008862 (T-complex 11)
Aradu.23ZKM	-0.663748	1	Regulator of Vps4 activity in the MVB pathway protein; IPR005061 (Domain of unknown function DUF292, eukaryotic)
Aradu.23ZME	-5.52604	0.473987	unknown protein; FUNCTIONS IN: molecular_function unknown; INVOLVED IN: biological_process unknown; LOCATED IN: cellular_component unknown; EXPRESSED IN: 24 plant structures; EXPRESSED DURING: 13 growth stages
Aradu.2412A	-0.600702	1	lysine-tRNA ligase-like protein; IPR018150 (Aminoacyl-tRNA synthetase, class II (D%2FK%2FN)-like); GO:0000166 (nucleotide binding), GO:0003676 (nucleic acid binding), GO:0004812 (aminoacyl-tRNA ligase activity), GO:0004824 (lysine-tRNA ligase activity), GO:0005524 (ATP binding), GO:0005737 (cytoplasm), GO:0006418 (tRNA aminoacylation for protein translation), GO:0006430 (lysyl-tRNA aminoacylation)
Aradu.2447B	-0.591923	1	Myosin heavy chain-related protein; IPR019448 (EEIG1%2FEHBP1 N-terminal domain)
Aradu.2448N	-0.461803	1	RNA-binding protein 39-like [Glycine max]; IPR012677 (Nucleotide-binding, alpha-beta plait); GO:0000166 (nucleotide binding), GO:0003676 (nucleic acid binding)
Aradu.244U1	-3.0897	1	uncharacterized protein LOC100780346 [Glycine max]; IPR003388 (Reticulon)
Aradu.245YW	5.1382	0.821908	PQ-loop repeat family protein %2F transmembrane family protein; IPR006603 (PQ-loop repeat)
Aradu.249SJ	0.370513	1	RNA-binding (RRM%2FRBD%2FRNP motifs) family protein
Aradu.249ZN	1.08889	1	Unknown protein
Aradu.24A4H	0.22032	1	heat shock protein 70; IPR013126 (Heat shock protein 70 family); GO:0005524 (ATP binding), GO:0006457 (protein folding), GO:0051082 (unfolded protein binding)
Aradu.24AX4	-1.17265	1	Unknown protein
Aradu.24BEK	-5.93323	0.260562	UDP-Glycosyltransferase superfamily protein; IPR002213 (UDP-glucuronosyl%2FUDP-glucosyltransferase); GO:0008152 (metabolic process)
Aradu.24BNI	-0.169075	1	SWIB%2FMDM2 domain superfamily protein; IPR003121 (SWIB%2FMDM2 domain), IPR009057 (Homeodomain-like), IPR014876 (DEK, C-terminal); GO:0003677 (DNA binding), GO:0005515 (protein binding)
Aradu.24DGD	-0.04724	1	LMBR1-like membrane protein; IPR006876 (LMBR1-like membrane protein)
Aradu.24F6S	-0.703105	1	E3 ubiquitin-protein ligase HOS1; IPR025151 (ELYS-like domain)
Aradu.24FFM	-1.2639	0.396705	Alkyl hydroperoxide reductase Thiol specific antioxidant Mal allergen and Peroxiredoxin domain containing protein n%3D4 Tax%3DStrongylida RepID%3DU6NTW3_HAECO; IPR012336 (Thioredoxin-like fold), IPR024706 (Peroxiredoxin, AhpC-type); GO:0016209 (antioxidant activity), GO:0016491 (oxidoreductase activity), GO:0051920 (peroxiredoxin activity), GO:0055114 (oxidation-reduction process)
Aradu.24I8J	1.11076	0.917116	probable methyltransferase PMT23-like [Glycine max]; IPR004159 (Putative S-adenosyl-L-methionine-dependent methyltransferase); GO:0008168 (methyltransferase activity)
Aradu.24L1I	-1.47436	0.394274	uncharacterized protein LOC100306693 isoform X5 [Glycine max]; IPR021641 (Protein of unknown function DUF3245)
Aradu.24LYY	-1.12616	0.557819	unknown protein; IPR008480 (Protein of unknown function DUF761, plant)
Aradu.24NBV	1.73894	0.756099	disease resistance protein (TIR-NBS-LRR class), putative; IPR000157 (Toll%2Finterleukin-1 receptor homology (TIR) domain), IPR000767 (Disease resistance protein), IPR027417 (P-loop containing nucleoside triphosphate hydrolase); GO:0005515 (protein binding), GO:0006952 (defense response), GO:0007165 (signal transduction), GO:0043531 (ADP binding)
Aradu.24PJW	-0.490346	1	protein pelota-like [Glycine max]; IPR004405 (Translation release factor pelota)
Aradu.24PXZ	-0.492021	1	thioredoxin-related transmembrane protein 2 isoform X2 [Glycine max]; IPR012336 (Thioredoxin-like fold)
Aradu.24QXF	-0.731348	0.993349	Ankyrin repeat family protein; IPR020683 (Ankyrin repeat-containing domain), IPR021832 (Ankyrin repeat domain-containing protein 13); GO:0005515 (protein binding)
Aradu.24SCU	-0.780261	1	RING-H2 finger protein ATL18-like [Glycine max]; IPR013083 (Zinc finger, RING%2FFYVE%2FPHD-type); GO:0005515 (protein binding), GO:0008270 (zinc ion binding)
Aradu.24T9Z	0.587366	1	LRR and NB-ARC domain disease resistance protein; IPR000767 (Disease resistance protein), IPR025875 (Leucine rich repeat 4), IPR027417 (P-loop containing nucleoside triphosphate hydrolase); GO:0006952 (defense response), GO:0043531 (ADP binding)
Aradu.24V9G	0.748385	1	inositol polyphosphate kinase 2 alpha; IPR005522 (Inositol polyphosphate kinase)
Aradu.24X5V	-0.841698	0.856631	Major facilitator superfamily protein; IPR011701 (Major facilitator superfamily), IPR016196 (Major facilitator superfamily domain, general substrate transporter); GO:0016021 (integral component of membrane), GO:0055085 (transmembrane transport)
Aradu.24ZSJ	1.60716	0.223597	mitochondrial substrate carrier family protein B-like [Glycine max]; IPR002067 (Mitochondrial carrier protein), IPR023395 (Mitochondrial carrier domain); GO:0055085 (transmembrane transport)
Aradu.2503N	-0.741299	0.950821	Ribosomal protein L4%2FL1 family; IPR002136 (Ribosomal protein L4%2FL1e), IPR023574 (Ribosomal protein L4 domain), IPR025755 (60S ribosomal protein L4, C-terminal domain); GO:0003735 (structural constituent of ribosome), GO:0005840 (ribosome), GO:0006412 (translation)
Aradu.250G2	-1.47485	0.251605	dolichyl-diphosphooligosaccharide--protein glycosyltransferase subunit 1B-like [Glycine max]; IPR007676 (Ribophorin I); GO:0004579 (dolichyl-diphosphooligosaccharide-protein glycotransferase activity), GO:0005783 (endoplasmic reticulum), GO:0006486 (protein glycosylation), GO:0016021 (integral component of membrane)
Aradu.251QA	1.73958	0.246467	external alternative NAD(P)H-ubiquinone oxidoreductase B2, mitochondrial-like isoform X2 [Glycine max]; IPR011992 (EF-hand domain pair), IPR013027 (FAD-dependent pyridine nucleotide-disulphide oxidoreductase), IPR023753 (Pyridine nucleotide-disulphide oxidoreductase, FAD%2FNAD(P)-binding domain); GO:0005509 (calcium ion binding), GO:0016491 (oxidoreductase activity), GO:0050660 (flavin adenine di…
Aradu.254QE	-0.378619	1	large proline-rich protein BAG6-like isoform X3 [Glycine max]; IPR000626 (Ubiquitin-like), IPR019956 (Ubiquitin); GO:0005515 (protein binding)
Aradu.25598	2.0096	0.0398449	probable 2-oxoglutarate%2FFe(II)-dependent dioxygenase-like [Glycine max]; IPR005123 (Oxoglutarate%2Firon-dependent dioxygenase), IPR026992 (Non-haem dioxygenase N-terminal domain), IPR027443 (Isopenicillin N synthase-like); GO:0016491 (oxidoreductase activity), GO:0055114 (oxidation-reduction process)
Aradu.25735	0.308548	1	eukaryotic translation initiation factor 4B1; IPR010433 (Plant specific eukaryotic initiation factor 4B)
Aradu.257BX	-1.01272	0.726247	Cyclophilin-like peptidyl-prolyl cis-trans isomerase family protein; IPR002130 (Cyclophilin-type peptidyl-prolyl cis-trans isomerase domain), IPR024936 (Cyclophilin-type peptidyl-prolyl cis-trans isomerase); GO:0003755 (peptidyl-prolyl cis-trans isomerase activity), GO:0006457 (protein folding)
Aradu.25BJJ	-0.233544	1	DNAJ homologue 2; IPR001623 (DnaJ domain), IPR026894 (DNAJ-containing protein, X-domain)
Aradu.25DKA	-1.09974	0.624421	Bifunctional inhibitor%2Flipid-transfer protein%2Fseed storage 2S albumin superfamily protein; IPR016140 (Bifunctional inhibitor%2Fplant lipid transfer protein%2Fseed storage helical domain)
Aradu.25DTU	0.581183	1	Protein of unknown function (DUF3511); IPR021899 (Protein of unknown function DUF3511)
Aradu.25F61	-0.729085	1	mitochondrial substrate carrier family protein B-like [Glycine max]; IPR018108 (Mitochondrial substrate%2Fsolute carrier), IPR023395 (Mitochondrial carrier domain)
Aradu.25FFG	0.502105	1	lisH domain and HEAT repeat KIAA1468-like protein; IPR006594 (LisH dimerisation motif), IPR016024 (Armadillo-type fold); GO:0005488 (binding), GO:0005515 (protein binding)
Aradu.25GXB	-1.21141	0.516977	selT-like protein-like [Glycine max]; IPR011893 (Selenoprotein, Rdx type), IPR012336 (Thioredoxin-like fold); GO:0008430 (selenium binding), GO:0045454 (cell redox homeostasis)
Aradu.25I0S	-0.739535	1	uncharacterized protein LOC100777206 isoform X4 [Glycine max]; IPR022227 (Protein of unknown function DUF3754)
Aradu.25J3J	-0.982622	0.677613	DEAD-box ATP-dependent RNA helicase; IPR001650 (Helicase, C-terminal), IPR014001 (Helicase, superfamily 1%2F2, ATP-binding domain), IPR014014 (RNA helicase, DEAD-box type, Q motif), IPR027417 (P-loop containing nucleoside triphosphate hydrolase); GO:0003676 (nucleic acid binding), GO:0004386 (helicase activity), GO:0005524 (ATP binding), GO:0008026 (ATP-dependent helicase activity)
Aradu.25L3E	-0.901172	1	S1 RNA binding domain protein n%3D4 Tax%3Droot RepID%3DB0MWB1_9BACT; IPR012340 (Nucleic acid-binding, OB-fold), IPR013783 (Immunoglobulin-like fold), IPR013784 (Carbohydrate-binding-like fold), IPR019307 (RNA-binding protein AU-1%2FRibonuclease E%2FG); GO:0003723 (RNA binding), GO:0004540 (ribonuclease activity), GO:0006396 (RNA processing), GO:0030246 (carbohydrate binding), GO:2001070 (starch b…
Aradu.25M2V	0.176217	1	DNA methyltransferase 1-associated protein n%3D1 Tax%3DPhaseolus vulgaris RepID%3DT2DMV6_PHAVU
Aradu.25NPV	0.0347542	1	transcription factor bHLH63-like [Glycine max]; IPR011598 (Myc-type, basic helix-loop-helix (bHLH) domain); GO:0046983 (protein dimerization activity)
Aradu.25R1T	0.10519	1	unknown protein
Aradu.25STL	-0.562899	1	GAGA-binding protein isoform X3 [Glycine max]; IPR010409 (GAGA-binding transcriptional activator)
Aradu.25UEB	2.29877	0.0204085	receptor kinase 2; IPR011009 (Protein kinase-like domain), IPR013320 (Concanavalin A-like lectin%2Fglucanase, subgroup); GO:0004672 (protein kinase activity), GO:0005524 (ATP binding), GO:0006468 (protein phosphorylation)
Aradu.25VG6	3.25614	1	SAUR-like auxin-responsive protein family; IPR003676 (Auxin-induced protein, ARG7)
Aradu.25X3Z	-0.395225	1	microtubule-associated protein 65-9; IPR007145 (Microtubule-associated protein, MAP65%2FAse1%2FPRC1); GO:0000226 (microtubule cytoskeleton organization), GO:0000910 (cytokinesis), GO:0008017 (microtubule binding)
Aradu.25XYL	-3.0897	1	MATE efflux family protein; IPR002528 (Multi antimicrobial extrusion protein); GO:0006855 (drug transmembrane transport), GO:0015238 (drug transmembrane transporter activity), GO:0015297 (antiporter activity), GO:0016020 (membrane), GO:0055085 (transmembrane transport)
Aradu.25YD7	-0.708564	1	DNA topoisomerase VI, B subunit; IPR003594 (Histidine kinase-like ATPase, ATP-binding domain), IPR010979 (Ribosomal protein S13-like, H2TH), IPR020568 (Ribosomal protein S5 domain 2-type fold); GO:0003676 (nucleic acid binding), GO:0003677 (DNA binding), GO:0003918 (DNA topoisomerase type II (ATP-hydrolyzing) activity), GO:0005524 (ATP binding), GO:0005694 (chromosome), GO:0006265 (DNA topologica…
Aradu.2613E	-0.142254	1	ubiquitin-conjugating enzyme 13; IPR016135 (Ubiquitin-conjugating enzyme%2FRWD-like); GO:0016881 (acid-amino acid ligase activity)
Aradu.262RH	-0.182473	1	copper%2Fzinc superoxide dismutase 1; IPR001424 (Superoxide dismutase, copper%2Fzinc binding domain); GO:0006801 (superoxide metabolic process), GO:0046872 (metal ion binding), GO:0055114 (oxidation-reduction process)
Aradu.262W4	-0.259614	1	ARID%2FBRIGHT DNA-binding domain; ELM2 domain protein
Aradu.262YC	1.09817	0.606092	LOB domain-containing protein 4; IPR004883 (Lateral organ boundaries, LOB)
Aradu.2638W	-0.451951	1	RING finger protein 5 isoform 2 [Glycine max]; IPR013083 (Zinc finger, RING%2FFYVE%2FPHD-type); GO:0005515 (protein binding), GO:0008270 (zinc ion binding)
Aradu.263CM	-0.376833	1	Pentatricopeptide repeat (PPR-like) superfamily protein; IPR002885 (Pentatricopeptide repeat), IPR011990 (Tetratricopeptide-like helical); GO:0005515 (protein binding)
Aradu.2649Q	-0.0427306	1	unknown protein; IPR024738 (Transcriptional coactivator Hfi1%2FTranscriptional adapter 1); GO:0070461 (SAGA-type complex)
Aradu.26565	-0.238167	1	transcription factor IIB; IPR007714 (Protein of unknown function DUF667)
Aradu.265QA	1.15242	1	armadillo repeat only 1; IPR016024 (Armadillo-type fold); GO:0005488 (binding), GO:0005515 (protein binding)
Aradu.267PI	-0.82581	0.8668	Serine peptidase n%3D1 Tax%3DRhodococcus triatomae BKS 15-14 RepID%3DM2X033_9NOCA; IPR002470 (Peptidase S9A, prolyl oligopeptidase), IPR011042 (Six-bladed beta-propeller, TolB-like), IPR023302 (Peptidase S9A, N-terminal domain); GO:0004252 (serine-type endopeptidase activity), GO:0006508 (proteolysis), GO:0008236 (serine-type peptidase activity), GO:0070008 (serine-type exopeptidase activity)
Aradu.268N3	-0.0810652	1	Thioesterase superfamily protein; IPR006683 (Thioesterase superfamily)
Aradu.269AF	-0.598271	1	serine carboxypeptidase-like 45; IPR001563 (Peptidase S10, serine carboxypeptidase); GO:0004185 (serine-type carboxypeptidase activity), GO:0006508 (proteolysis)
Aradu.26AKA	-1.17265	1	U-box domain-containing protein
Aradu.26E0V	-0.732056	0.977427	ATP-binding ABC transporter; IPR000649 (Initiation factor 2B-related), IPR027363 (Methylthioribose-1-phosphate isomerase-like, N-terminal domain), IPR027417 (P-loop containing nucleoside triphosphate hydrolase); GO:0000166 (nucleotide binding), GO:0005524 (ATP binding), GO:0016887 (ATPase activity), GO:0017111 (nucleoside-triphosphatase activity), GO:0044237 (cellular metabolic process), GO:00442…
Aradu.26GF1	-0.711064	1	ubiquitin-conjugating enzyme 32
Aradu.26IB4	-1.29158	0.648489	DNA replication complex GINS protein; IPR021151 (GINS complex)
Aradu.26JTU	0.0351188	1	Pentatricopeptide repeat (PPR) superfamily protein; IPR002885 (Pentatricopeptide repeat)
Aradu.26MHM	-0.633316	1	cytochrome b5 reductase 4-like isoform X2 [Glycine max]; IPR001199 (Cytochrome b5-like heme%2Fsteroid binding domain); GO:0020037 (heme binding)
Aradu.26MLJ	-0.215096	1	RNA-binding (RRM%2FRBD%2FRNP motifs) family protein; IPR012677 (Nucleotide-binding, alpha-beta plait); GO:0000166 (nucleotide binding), GO:0003676 (nucleic acid binding)
Aradu.26N4W	-0.636992	1	monodehydroascorbate reductase 4; IPR013027 (FAD-dependent pyridine nucleotide-disulphide oxidoreductase), IPR016156 (FAD%2FNAD-linked reductase, dimerisation domain), IPR023753 (Pyridine nucleotide-disulphide oxidoreductase, FAD%2FNAD(P)-binding domain); GO:0016491 (oxidoreductase activity), GO:0045454 (cell redox homeostasis), GO:0050660 (flavin adenine dinucleotide binding), GO:0055114 (oxidat…
Aradu.26P3H	4.7595	3.61101e-06	receptor-like protein kinase 2; IPR001611 (Leucine-rich repeat), IPR003591 (Leucine-rich repeat, typical subtype), IPR011009 (Protein kinase-like domain), IPR013210 (Leucine-rich repeat-containing N-terminal, type 2), IPR013320 (Concanavalin A-like lectin%2Fglucanase, subgroup), IPR025875 (Leucine rich repeat 4); GO:0004672 (protein kinase activity), GO:0005515 (protein binding), GO:0005524 (ATP …
Aradu.26R75	-1.759	0.387778	glycoside hydrolase family 81 protein; IPR005200 (Glycoside hydrolase, family 81); GO:0016998 (cell wall macromolecule catabolic process)
Aradu.26REA	-1.21143	0.563758	DEAD-box ATP-dependent RNA helicase; IPR001650 (Helicase, C-terminal), IPR014001 (Helicase, superfamily 1%2F2, ATP-binding domain), IPR027417 (P-loop containing nucleoside triphosphate hydrolase); GO:0003676 (nucleic acid binding), GO:0004386 (helicase activity), GO:0005524 (ATP binding), GO:0008026 (ATP-dependent helicase activity)
Aradu.26SSY	-0.445472	1	Unknown protein
Aradu.26TCI	-2.48781	0.719898	Unknown protein
Aradu.26U2T	-0.0730839	1	homeobox protein knotted-1-like 3-like isoform X4 [Glycine max]; IPR005539 (ELK), IPR005540 (KNOX1), IPR005541 (KNOX2), IPR009057 (Homeodomain-like); GO:0003677 (DNA binding), GO:0003700 (sequence-specific DNA binding transcription factor activity), GO:0005634 (nucleus), GO:0043565 (sequence-specific DNA binding)
Aradu.26VFS	0.498899	1	translation initiation factor eIF-2B delta subunit; IPR000649 (Initiation factor 2B-related); GO:0044237 (cellular metabolic process)
Aradu.26WM4	-1.91837	0.0525584	monosaccharide transporter [Glycine max]; IPR005828 (General substrate transporter), IPR016196 (Major facilitator superfamily domain, general substrate transporter); GO:0016020 (membrane), GO:0016021 (integral component of membrane), GO:0022857 (transmembrane transporter activity), GO:0022891 (substrate-specific transmembrane transporter activity), GO:0055085 (transmembrane transport)
Aradu.26X49	-0.108149	1	two-component response regulator ARR12-like [Glycine max]; IPR009057 (Homeodomain-like), IPR011006 (CheY-like superfamily), IPR017053 (Response regulator, plant B-type); GO:0000156 (phosphorelay response regulator activity), GO:0000160 (phosphorelay signal transduction system), GO:0003677 (DNA binding), GO:0003682 (chromatin binding)
Aradu.26YWG	0.209879	1	mitogen-activated protein kinase 16-like [Glycine max]
Aradu.270HA	0.117096	1	protein YIF1B-like isoform X3 [Glycine max]; IPR005578 (Hrf1)
Aradu.270YY	-0.333114	1	50S ribosomal protein L35; IPR021137 (Ribosomal protein L35); GO:0003735 (structural constituent of ribosome), GO:0005622 (intracellular), GO:0005840 (ribosome), GO:0006412 (translation)
Aradu.2717A	-0.543878	1	Protein kinase superfamily protein; IPR011009 (Protein kinase-like domain); GO:0004672 (protein kinase activity), GO:0005524 (ATP binding), GO:0006468 (protein phosphorylation)
Aradu.271A7	0.482275	1	Protein kinase superfamily protein; IPR011009 (Protein kinase-like domain); GO:0004672 (protein kinase activity), GO:0005524 (ATP binding), GO:0006468 (protein phosphorylation)
Aradu.272PC	2.36221	1	purine permease 3; IPR000620 (Drug%2Fmetabolite transporter), IPR004853 (Triose-phosphate transporter domain); GO:0016020 (membrane)
Aradu.273ZW	-0.0518758	1	Family of unknown function (DUF577); IPR019339 (CBF1-interacting co-repressor CIR, N-terminal domain)
Aradu.274JC	-0.91512	1	Unknown protein
Aradu.278FZ	-1.32015	0.614595	Unknown protein
Aradu.27A1J	-1.05121	0.608937	CP12 domain-containing protein 2; IPR003823 (Domain of unknown function CP12)
Aradu.27C7S	4.7193	2.22547e-08	beta-fructofuranosidase; cell wall invertase I; fructosidase; IPR001362 (Glycoside hydrolase, family 32), IPR008985 (Concanavalin A-like lectin%2Fglucanases superfamily), IPR023296 (Glycosyl hydrolase, five-bladed beta-propellor domain); GO:0005975 (carbohydrate metabolic process)
Aradu.27DYI	0.842291	0.916555	MLO-like protein 8-like [Glycine max]; IPR004326 (Mlo-related protein); GO:0006952 (defense response), GO:0016021 (integral component of membrane)
Aradu.27E3E	1.27078	0.83203	Family of unknown function (DUF577); IPR019339 (CBF1-interacting co-repressor CIR, N-terminal domain)
Aradu.27E5Y	3.25614	1	Unknown protein
Aradu.27ECU	1.08889	1	RAD3-like DNA-binding helicase protein; IPR006555 (ATP-dependent helicase, C-terminal), IPR013020 (DNA helicase (DNA repair), Rad3 type); GO:0003676 (nucleic acid binding), GO:0003677 (DNA binding), GO:0004003 (ATP-dependent DNA helicase activity), GO:0005524 (ATP binding), GO:0006139 (nucleobase-containing compound metabolic process), GO:0008026 (ATP-dependent helicase activity), GO:0032508 (DNA…
Aradu.27F3R	-2.05615	0.0642148	haloacid dehalogenase (HAD) superfamily protein; IPR010021 (HAD-superfamily phosphatase, YqeG-like), IPR023214 (HAD-like domain)
Aradu.27FU2	-0.118647	1	uncharacterized protein LOC100780230 [Glycine max]
Aradu.27HPS	-0.529633	1	DHHC-type zinc finger protein; IPR001594 (Zinc finger, DHHC-type, palmitoyltransferase); GO:0008270 (zinc ion binding)
Aradu.27M85	-0.159109	1	Pentatricopeptide repeat (PPR) superfamily protein; IPR002885 (Pentatricopeptide repeat), IPR011990 (Tetratricopeptide-like helical), IPR013534 (Starch synthase, catalytic domain); GO:0005515 (protein binding)
Aradu.27SYD	-3.07614	0.0223324	xyloglucan endotransglucosylase%2Fhydrolase 21; IPR008985 (Concanavalin A-like lectin%2Fglucanases superfamily), IPR016455 (Xyloglucan endotransglucosylase%2Fhydrolase); GO:0005618 (cell wall), GO:0005975 (carbohydrate metabolic process), GO:0006073 (cellular glucan metabolic process), GO:0016762 (xyloglucan:xyloglucosyl transferase activity), GO:0048046 (apoplast)
Aradu.27T3V	0.30938	1	receptor-like protein kinase 2; IPR001611 (Leucine-rich repeat), IPR011009 (Protein kinase-like domain), IPR013210 (Leucine-rich repeat-containing N-terminal, type 2), IPR013320 (Concanavalin A-like lectin%2Fglucanase, subgroup); GO:0004672 (protein kinase activity), GO:0005515 (protein binding), GO:0005524 (ATP binding), GO:0006468 (protein phosphorylation)
Aradu.27USA	-0.916857	0.843075	Cyclophilin-like peptidyl-prolyl cis-trans isomerase family protein; IPR002130 (Cyclophilin-type peptidyl-prolyl cis-trans isomerase domain); GO:0003755 (peptidyl-prolyl cis-trans isomerase activity), GO:0006457 (protein folding)
Aradu.27VHF	-0.314209	1	RING finger protein 5-like [Glycine max]; IPR013083 (Zinc finger, RING%2FFYVE%2FPHD-type); GO:0005515 (protein binding), GO:0008270 (zinc ion binding)
Aradu.27WCK	-0.0241425	1	Pentatricopeptide repeat (PPR) superfamily protein; IPR002885 (Pentatricopeptide repeat), IPR011990 (Tetratricopeptide-like helical); GO:0005515 (protein binding)
Aradu.27WDY	-1.99368	0.5671	homolog of separase
Aradu.27X8G	-0.922276	0.819823	alpha%2Fbeta-Hydrolases superfamily protein; IPR003675 (CAAX amino terminal protease); GO:0016020 (membrane)
Aradu.27XB8	-0.292047	1	transportin 1; IPR016024 (Armadillo-type fold); GO:0005488 (binding), GO:0005515 (protein binding), GO:0006886 (intracellular protein transport), GO:0008536 (Ran GTPase binding)
Aradu.27Y2W	0.827368	1	UPF0496 protein At1g20180-like [Glycine max]; IPR007749 (Protein of unknown function DUF677)
Aradu.27YDR	-0.280494	1	Ras-related small GTP-binding family protein; IPR005225 (Small GTP-binding protein domain), IPR006689 (Small GTPase superfamily, ARF%2FSAR type), IPR027417 (P-loop containing nucleoside triphosphate hydrolase); GO:0005525 (GTP binding), GO:0005622 (intracellular), GO:0006886 (intracellular protein transport), GO:0007264 (small GTPase mediated signal transduction)
Aradu.283GD	0.166441	1	1-aminocyclopropane-1-carboxylate oxidase homolog 1-like [Glycine max]; IPR026992 (Non-haem dioxygenase N-terminal domain), IPR027443 (Isopenicillin N synthase-like)
Aradu.283VB	-0.802543	1	pachytene checkpoint protein 2 homolog isoform X1 [Glycine max]; IPR027417 (P-loop containing nucleoside triphosphate hydrolase); GO:0005524 (ATP binding)
Aradu.284GE	2.0485	1	putative clathrin assembly protein At5g35200-like [Glycine max]; IPR003959 (ATPase, AAA-type, core), IPR009651 (Putative methionine gamma-lyase), IPR011417 (AP180 N-terminal homology (ANTH) domain), IPR015421 (Pyridoxal phosphate-dependent transferase, major region, subdomain 1); GO:0003824 (catalytic activity), GO:0005524 (ATP binding), GO:0005543 (phospholipid binding), GO:0005545 (1-phosphatid…
Aradu.286TN	-0.289034	1	myosin-like protein
Aradu.286YF	-0.544372	1	SPIRAL1-like1
Aradu.288JJ	-0.831141	0.950117	aldehyde dehydrogenase family 2 member C4-like [Glycine max]; IPR016161 (Aldehyde%2Fhistidinol dehydrogenase); GO:0008152 (metabolic process), GO:0016491 (oxidoreductase activity), GO:0055114 (oxidation-reduction process)
Aradu.289R9	-3.2112	0.00290931	Protein phosphatase 2C family protein; IPR001932 (Protein phosphatase 2C (PP2C)-like domain), IPR015655 (Protein phosphatase 2C); GO:0003824 (catalytic activity)
Aradu.289SI	-0.275721	1	DNA-directed RNA polymerase; IPR015801 (Copper amine oxidase, N2%2FN3-terminal), IPR021602 (Protein of unknown function DUF3223); GO:0005507 (copper ion binding), GO:0009308 (amine metabolic process), GO:0048038 (quinone binding)
Aradu.28ASR	-1.39278	0.502437	ATP binding%2Fprotein serine%2Fthreonine kinase [Glycine max]; IPR001611 (Leucine-rich repeat), IPR011009 (Protein kinase-like domain), IPR013210 (Leucine-rich repeat-containing N-terminal, type 2), IPR013320 (Concanavalin A-like lectin%2Fglucanase, subgroup); GO:0004672 (protein kinase activity), GO:0004674 (protein serine%2Fthreonine kinase activity), GO:0005515 (protein binding), GO:0005524 (A…
Aradu.28EXN	-2.15028	0.130378	thioredoxin superfamily protein, putative
Aradu.28EZY	0.951634	1	Unknown protein
Aradu.28JA4	-1.60735	0.276094	Ribosome recycling factor; IPR002661 (Ribosome recycling factor), IPR023584 (Ribosome recycling factor domain); GO:0006412 (translation)
Aradu.28KIR	1.02383	0.654961	Sugar transporter SWEET n%3D3 Tax%3DPhaseoleae RepID%3DI1MI63_SOYBN ; GO:0016021 (integral component of membrane)
Aradu.28MTX	-0.935505	0.819823	mini-chromosome maintenance complex-binding protein; IPR019140 (Mini-chromosome maintenance complex-binding protein)
Aradu.28N0X	-2.01311	1	methyltransferase type 11; IPR013216 (Methyltransferase type 11); GO:0008152 (metabolic process), GO:0008168 (methyltransferase activity)
Aradu.28N4I	-0.667088	1	uncharacterized protein LOC100776750 isoform X6 [Glycine max]; IPR007877 (Protein of unknown function DUF707)
Aradu.28NB9	-0.189226	1	Calcium-binding EF-hand family protein; IPR004837 (Sodium%2Fcalcium exchanger membrane region), IPR011992 (EF-hand domain pair); GO:0005509 (calcium ion binding), GO:0016021 (integral component of membrane), GO:0055085 (transmembrane transport)
Aradu.28P5F	6.69559	0.0567968	BON1-associated-like protein; IPR000008 (C2 domain); GO:0005515 (protein binding)
Aradu.28PH8	-1.43614	0.308085	apoptosis antagonizing transcription factor; IPR012617 (Apoptosis-antagonizing transcription factor, C-terminal), IPR025160 (AATF leucine zipper-containing domain); GO:0005634 (nucleus)
Aradu.28PRF	-0.309756	1	lipoyl synthase 2, mitochondrial [Glycine max]; IPR003698 (Lipoyl synthase), IPR007197 (Radical SAM); GO:0003824 (catalytic activity), GO:0009107 (lipoate biosynthetic process), GO:0016992 (lipoate synthase activity), GO:0051536 (iron-sulfur cluster binding)
Aradu.28TIZ	-0.195433	1	cleavage stimulation factor; IPR008847 (Suppressor of forked), IPR011990 (Tetratricopeptide-like helical); GO:0005515 (protein binding), GO:0005622 (intracellular), GO:0005634 (nucleus), GO:0006396 (RNA processing), GO:0006397 (mRNA processing)
Aradu.28WLZ	-0.92082	0.767629	Cell wall protein EXP2 n%3D1 Tax%3DMirabilis jalapa RepID%3DQ84L40_MIRJA; IPR007118 (Expansin%2FLol pI); GO:0005576 (extracellular region), GO:0009664 (plant-type cell wall organization)
Aradu.28YU2	-0.32254	1	ferredoxin-related
Aradu.28ZLL	0.176217	1	DUF674 family protein; IPR007750 (Protein of unknown function DUF674)
Aradu.292D3	-0.918237	0.927592	ATP binding; GTP binding; nucleotide binding; nucleoside-triphosphatases; IPR000767 (Disease resistance protein), IPR027417 (P-loop containing nucleoside triphosphate hydrolase); GO:0000166 (nucleotide binding), GO:0006952 (defense response), GO:0017111 (nucleoside-triphosphatase activity), GO:0043531 (ADP binding)
Aradu.2952M	0.84962	1	uncharacterized protein LOC102664163 isoform X7 [Glycine max]; IPR004252 (Probable transposase, Ptta%2FEn%2FSpm, plant)
Aradu.295V7	2.88035	0.000875137	Transmembrane amino acid transporter family protein; IPR013057 (Amino acid transporter, transmembrane)
Aradu.296NM	0.894894	1	transcriptional corepressor LEUNIG-like isoform X3 [Glycine max]
Aradu.296RJ	-0.618671	1	proline--tRNA ligase-like [Glycine max]; IPR002316 (Proline-tRNA ligase, class IIa), IPR017449 (Prolyl-tRNA synthetase, class II); GO:0000166 (nucleotide binding), GO:0004812 (aminoacyl-tRNA ligase activity), GO:0004827 (proline-tRNA ligase activity), GO:0005524 (ATP binding), GO:0005737 (cytoplasm), GO:0006418 (tRNA aminoacylation for protein translation), GO:0006433 (prolyl-tRNA aminoacylation)
Aradu.296X5	-0.994515	0.723511	Auxin efflux carrier family protein; IPR004776 (Auxin efflux carrier); GO:0016021 (integral component of membrane), GO:0055085 (transmembrane transport)
Aradu.297AK	0.20504	1	uncharacterized protein LOC100778959 isoform X2 [Glycine max]; IPR021910 (Protein of unknown function DUF3522)
Aradu.298KW	1.04397	0.61012	myosin 1; IPR000048 (IQ motif, EF-hand binding site), IPR001609 (Myosin head, motor domain), IPR027401 (Myosin-like IQ motif-containing domain), IPR027417 (P-loop containing nucleoside triphosphate hydrolase); GO:0003774 (motor activity), GO:0005515 (protein binding), GO:0005524 (ATP binding), GO:0016459 (myosin complex)
Aradu.299JM	-1.24056	0.458799	RNA-binding (RRM%2FRBD%2FRNP motifs) family protein; IPR012677 (Nucleotide-binding, alpha-beta plait); GO:0000166 (nucleotide binding), GO:0003676 (nucleic acid binding)
Aradu.29A27	2.61974	0.8668	transcription factor bHLH131-like [Glycine max]; IPR011598 (Myc-type, basic helix-loop-helix (bHLH) domain); GO:0046983 (protein dimerization activity)
Aradu.29AEB	-0.320418	1	acyl-CoA N-acyltransferase (NAT) superfamily protein; IPR016181 (Acyl-CoA N-acyltransferase); GO:0008080 (N-acetyltransferase activity)
Aradu.29B7G	-0.89495	0.820257	rRNA-processing EBP2-like protein; IPR000637 (HMG-I%2FHMG-Y, DNA-binding, conserved site), IPR008610 (Eukaryotic rRNA processing)
Aradu.29C65	1.98979	0.0830691	Unknown protein; IPR028144 (Cysteine-rich transmembrane CYSTM domain)
Aradu.29ET0	-0.772367	1	Protein kinase family protein; IPR000961 (AGC-kinase, C-terminal), IPR011009 (Protein kinase-like domain), IPR011993 (Pleckstrin homology-like domain); GO:0004672 (protein kinase activity), GO:0004674 (protein serine%2Fthreonine kinase activity), GO:0005524 (ATP binding), GO:0006468 (protein phosphorylation)
Aradu.29FBT	0.377816	1	mediator of RNA polymerase II transcription subunit 14; IPR013947 (Mediator complex, subunit Med14); GO:0001104 (RNA polymerase II transcription cofactor activity), GO:0006357 (regulation of transcription from RNA polymerase II promoter), GO:0016592 (mediator complex)
Aradu.29H6W	0.130944	1	RNA polymerase I specific transcription initiation factor RRN3 protein; IPR007991 (RNA polymerase I specific transcription initiation factor RRN3)
Aradu.29HGX	-0.448963	1	probable mediator of RNA polymerase II transcription subunit 26c-like isoform X2 [Glycine max]
Aradu.29IAA	-1.10533	0.555373	tripeptidyl peptidase ii; IPR015500 (Peptidase S8, subtilisin-related), IPR022229 (Peptidase S8A, tripeptidyl peptidase II); GO:0004252 (serine-type endopeptidase activity), GO:0006508 (proteolysis)
Aradu.29M8Y	-0.60863	1	nuclear speckle splicing regulatory protein 1 [Glycine max]
Aradu.29PYU	-1.12819	0.818178	unknown protein
Aradu.29Q86	3.25614	1	sulfate transporter 4; 2
Aradu.29QNA	-1.31178	0.437048	urease accessory protein G; IPR012202 ([NiFe]-hydrogenase%2Furease maturation factor, Ni2-binding GTPase), IPR027417 (P-loop containing nucleoside triphosphate hydrolase); GO:0003924 (GTPase activity), GO:0005524 (ATP binding), GO:0005737 (cytoplasm), GO:0006184 (GTP catabolic process), GO:0016151 (nickel cation binding), GO:0016530 (metallochaperone activity), GO:0042803 (protein homodimerizatio…
Aradu.29R8J	0.270622	1	membrane bound O-acyl transferase (MBOAT) family protein; IPR004299 (Membrane bound O-acyl transferase, MBOAT); GO:0008374 (O-acyltransferase activity)
Aradu.29SDF	3.7203	0.145045	laccase 14; IPR017761 (Laccase); GO:0005507 (copper ion binding), GO:0016491 (oxidoreductase activity), GO:0046274 (lignin catabolic process), GO:0048046 (apoplast), GO:0052716 (hydroquinone:oxygen oxidoreductase activity), GO:0055114 (oxidation-reduction process)
Aradu.29UC6	-0.520301	1	desiccation-related protein PCC13-62-like [Glycine max]
Aradu.29VJC	-1.10759	0.626831	ferredoxin-related; IPR014044 (CAP domain)
Aradu.29VTX	0.866615	0.828597	receptor kinase 2; IPR001611 (Leucine-rich repeat), IPR011009 (Protein kinase-like domain), IPR013320 (Concanavalin A-like lectin%2Fglucanase, subgroup), IPR021720 (Malectin); GO:0004672 (protein kinase activity), GO:0005515 (protein binding), GO:0005524 (ATP binding), GO:0006468 (protein phosphorylation)
Aradu.29WBI	0.205738	1	unknown protein
Aradu.29YG3	-0.576532	1	uncharacterized protein LOC100786747 isoform X1 [Glycine max]
Aradu.2A19B	-0.66691	1	Rhodanese%2FCell cycle control phosphatase superfamily protein; IPR001763 (Rhodanese-like domain)
Aradu.2A19H	-0.828866	0.975188	uncharacterized protein LOC100789849 isoform X1 [Glycine max]
Aradu.2A2BX	-0.709418	1	unknown protein; Has 24 Blast hits to 24 proteins in 9 species: Archae - 0; Bacteria - 0; Metazoa - 0; Fungi - 0; Plants - 24; Viruses - 0; Other Eukaryotes - 0 (source: NCBI BLink).
Aradu.2A606	-3.32377	0.0498545	putative Myb family transcription factor At1g14600-like isoform X2 [Glycine max]; IPR009057 (Homeodomain-like); GO:0003677 (DNA binding), GO:0003682 (chromatin binding)
Aradu.2A7K0	-0.000411409	1	Unknown protein
Aradu.2A8CG	-0.441777	1	ABC transporter A family protein
Aradu.2A8G5	-0.999422	0.950821	Unknown protein
Aradu.2A8ZQ	-0.993488	1	disease resistance protein (TIR-NBS-LRR class), putative; IPR000157 (Toll%2Finterleukin-1 receptor homology (TIR) domain), IPR000767 (Disease resistance protein), IPR027417 (P-loop containing nucleoside triphosphate hydrolase); GO:0005515 (protein binding), GO:0006952 (defense response), GO:0007165 (signal transduction), GO:0043531 (ADP binding)
Aradu.2AL0N	0.795515	0.921864	Sulfate%2Fthiosulfate import ATP-binding protein cysA, putative n%3D1 Tax%3DRicinus communis RepID%3DB9SV28_RICCO; IPR027417 (P-loop containing nucleoside triphosphate hydrolase); GO:0000166 (nucleotide binding), GO:0005524 (ATP binding), GO:0016887 (ATPase activity), GO:0017111 (nucleoside-triphosphatase activity)
Aradu.2AQ0S	-0.322951	1	carbon catabolite repressor-like protein; IPR005135 (Endonuclease%2Fexonuclease%2Fphosphatase)
Aradu.2AU2Z	-0.285038	1	DUF21 domain plant protein; IPR000644 (CBS domain), IPR002550 (Domain of unknown function DUF21); GO:0030554 (adenyl nucleotide binding)
Aradu.2B1UY	-2.00182	0.203117	Unknown protein
Aradu.2B25Z	-4.55702	1	3-hydroxyisobutyryl-CoA hydrolase-like protein
Aradu.2B2N2	-0.92382	0.776702	6-phosphogluconate dehydrogenase family protein; IPR006113 (6-phosphogluconate dehydrogenase, decarboxylating), IPR008927 (6-phosphogluconate dehydrogenase, C-terminal-like), IPR016040 (NAD(P)-binding domain); GO:0004616 (phosphogluconate dehydrogenase (decarboxylating) activity), GO:0006098 (pentose-phosphate shunt), GO:0016491 (oxidoreductase activity), GO:0050661 (NADP binding), GO:0050662 (co…
Aradu.2B3TA	-4.00238	1	allene oxide synthase
Aradu.2B3X9	-0.253877	1	proton pump interactor 1
Aradu.2B68E	-0.774509	1	FAD-dependent oxidoreductase n%3D1 Tax%3DPseudomonas alcaligenes OT 69 RepID%3DU3H2W9_PSEAC
Aradu.2B7I0	-1.11962	1	auxin response factor 18-like [Glycine max]
Aradu.2B9FT	-0.921121	0.802579	5%27-AMP-activated protein kinase-related; IPR014756 (Immunoglobulin E-set)
Aradu.2B9HJ	-0.357969	1	S-adenosyl-L-methionine-dependent methyltransferase; IPR022238 (Uncharacterised protein family, methyltransferase, Williams-Beuren syndrome)
Aradu.2BE4F	-0.326237	1	NC domain-containing protein-related; IPR000064 (Endopeptidase, NLPC%2FP60 domain), IPR007053 (LRAT-like domain)
Aradu.2BH62	-1.77355	0.756099	prefoldin
Aradu.2BI47	-0.56116	1	Peroxidase superfamily protein; IPR010255 (Haem peroxidase); GO:0004601 (peroxidase activity), GO:0006979 (response to oxidative stress), GO:0020037 (heme binding), GO:0055114 (oxidation-reduction process)
Aradu.2BI4W	2.31706	0.0381851	ATP-binding ABC transporter; IPR011527 (ABC transporter type 1, transmembrane domain), IPR027417 (P-loop containing nucleoside triphosphate hydrolase); GO:0000166 (nucleotide binding), GO:0005524 (ATP binding), GO:0006810 (transport), GO:0016021 (integral component of membrane), GO:0016887 (ATPase activity), GO:0017111 (nucleoside-triphosphatase activity), GO:0055085 (transmembrane transport)
Aradu.2C28W	-2.86433	0.0451465	Forkhead-associated (FHA) domain-containing protein; IPR008984 (SMAD%2FFHA domain), IPR025999 (Microspherule protein, N-terminal domain); GO:0005515 (protein binding)
Aradu.2C43K	-1.18834	0.475991	Glutathione S-transferase family protein; IPR010987 (Glutathione S-transferase, C-terminal-like), IPR012336 (Thioredoxin-like fold); GO:0005515 (protein binding)
Aradu.2C46J	0.445228	1	autophagy 2; IPR015412 (Autophagy-related, C-terminal), IPR026849 (Autophagy-related protein 2), IPR026854 (Vacuolar protein sorting-associated protein 13A N-terminal domain); GO:0006914 (autophagy)
Aradu.2C4FK	1.54051	0.201484	arabinogalactan peptide 16 [Glycine max]; IPR009424 (Arabinogalactan peptide, AGP)
Aradu.2C5J4	-1.24089	0.597592	disease resistance protein (TIR-NBS-LRR class), putative; IPR000767 (Disease resistance protein), IPR001611 (Leucine-rich repeat), IPR027417 (P-loop containing nucleoside triphosphate hydrolase); GO:0005515 (protein binding), GO:0006952 (defense response), GO:0043531 (ADP binding)
Aradu.2C6M7	-1.32575	0.395885	DUF3727 family protein; IPR022203 (Protein of unknown function DUF3727)
Aradu.2C8CC	-1.21194	0.916463	Unknown protein
Aradu.2C8QX	0.33331	1	calcium-binding EF hand family protein; IPR011992 (EF-hand domain pair); GO:0005509 (calcium ion binding)
Aradu.2CB86	1.85507	0.10414	protein COBRA-like [Glycine max]; IPR006918 (COBRA, plant); GO:0010215 (cellulose microfibril organization), GO:0016049 (cell growth), GO:0031225 (anchored component of membrane)
Aradu.2CJ0B	0.685872	1	MATE efflux family protein; IPR002528 (Multi antimicrobial extrusion protein); GO:0006855 (drug transmembrane transport), GO:0015238 (drug transmembrane transporter activity), GO:0015297 (antiporter activity), GO:0016020 (membrane), GO:0055085 (transmembrane transport)
Aradu.2CK5F	0.628521	1	signal peptidase complex catalytic subunit SEC11C-like isoform X2 [Glycine max]; IPR001733 (Peptidase S26B, eukaryotic signal peptidase), IPR015927 (Peptidase S24%2FS26A%2FS26B%2FS26C), IPR028360 (Peptidase S24%2FS26, beta-ribbon domain); GO:0006465 (signal peptide processing), GO:0008233 (peptidase activity), GO:0016020 (membrane)
Aradu.2CQ5F	-0.536014	1	dentin sialophosphoprotein-like isoform X4 [Glycine max]; IPR009057 (Homeodomain-like); GO:0003677 (DNA binding)
Aradu.2CQ5P	0.179736	1	ATP-dependent RNA helicase, mitochondrial, putative; IPR001650 (Helicase, C-terminal), IPR027417 (P-loop containing nucleoside triphosphate hydrolase); GO:0003676 (nucleic acid binding), GO:0004386 (helicase activity), GO:0005524 (ATP binding)
Aradu.2D05G	-1.05798	0.741703	Unknown protein
Aradu.2D3LB	1.64705	1	receptor-like serine%2Fthreonine kinase 2; IPR000742 (Epidermal growth factor-like domain), IPR000858 (S-locus glycoprotein), IPR001480 (Bulb-type lectin domain), IPR003609 (Apple-like), IPR011009 (Protein kinase-like domain), IPR013320 (Concanavalin A-like lectin%2Fglucanase, subgroup); GO:0004672 (protein kinase activity), GO:0004674 (protein serine%2Fthreonine kinase activity), GO:0005515 (pro…
Aradu.2D5HC	-0.649242	1	BEL1-like homeodomain protein 1-like isoform X4 [Glycine max]; IPR006563 (POX domain), IPR009057 (Homeodomain-like); GO:0003677 (DNA binding), GO:0003700 (sequence-specific DNA binding transcription factor activity), GO:0043565 (sequence-specific DNA binding)
Aradu.2D6S2	-0.555108	1	heme oxygenase-like, multi-helical protein; IPR016084 (Haem oxygenase-like, multi-helical), IPR023214 (HAD-like domain)
Aradu.2DC8X	-1.57153	0.227648	photosystem I reaction center subunit V; IPR000549 (Photosystem I PsaG%2FPsaK protein), IPR023618 (Photosystem I PsaG%2FPsaK domain); GO:0009522 (photosystem I), GO:0015979 (photosynthesis), GO:0016020 (membrane), GO:0016168 (chlorophyll binding)
Aradu.2DG1V	0.483122	1	ATP-binding ABC transporter; IPR013283 (ABC transporter, ABCE), IPR027417 (P-loop containing nucleoside triphosphate hydrolase); GO:0000166 (nucleotide binding), GO:0005524 (ATP binding), GO:0016887 (ATPase activity), GO:0017111 (nucleoside-triphosphatase activity)
Aradu.2DL3C	-0.497157	1	uncharacterized protein LOC100819317 isoform X1 [Glycine max]
Aradu.2DM5J	1.36596	0.409424	ankyrin repeat-containing protein [Glycine max]; IPR020683 (Ankyrin repeat-containing domain); GO:0005515 (protein binding)
Aradu.2DT79	-0.18416	1	histone H2A 11; IPR009072 (Histone-fold); GO:0000786 (nucleosome), GO:0003677 (DNA binding), GO:0005634 (nucleus), GO:0006334 (nucleosome assembly), GO:0046982 (protein heterodimerization activity)
Aradu.2DT95	-0.378422	1	Protein kinase superfamily protein
Aradu.2E07P	2.79297	0.00783043	uncharacterized protein LOC100820626 isoform X1 [Glycine max]
Aradu.2E0TL	-3.0897	1	phosphoenolpyruvate carboxylase 3; IPR021135 (Phosphoenolpyruvate carboxylase); GO:0003824 (catalytic activity), GO:0006099 (tricarboxylic acid cycle), GO:0008964 (phosphoenolpyruvate carboxylase activity), GO:0015977 (carbon fixation)
Aradu.2E0V8	1.50501	0.208488	Protein kinase superfamily protein; IPR011009 (Protein kinase-like domain); GO:0004672 (protein kinase activity), GO:0005524 (ATP binding), GO:0006468 (protein phosphorylation)
Aradu.2E1F0	-1.69218	0.112628	Protein phosphatase 2C family protein; IPR001932 (Protein phosphatase 2C (PP2C)-like domain), IPR015655 (Protein phosphatase 2C); GO:0003824 (catalytic activity)
Aradu.2E34B	-0.352689	1	EAF3 chromatin modification related protein n%3D3 Tax%3DAspergillus RepID%3DG3Y9H6_ASPNA; IPR008676 (MRG), IPR016197 (Chromo domain-like), IPR025995 (RNA binding activity-knot of a chromodomain), IPR026541 (MRG domain); GO:0005634 (nucleus)
Aradu.2E38F	-0.444357	1	hypothetical protein; IPR027951 (Domain of unknown function DUF4477)
Aradu.2E6PX	1.08889	1	S3 self-incompatibility locus-linked pollen 3.15 protein; IPR002885 (Pentatricopeptide repeat)
Aradu.2E7W8	-1.70051	1	tobamovirus multiplication 1; IPR009457 (Domain of unknown function DUF1084)
Aradu.2EA4R	-0.384976	1	suppressor protein SRP40-like isoform X1 [Glycine max]; IPR019310 (rRNA-processing protein EFG1)
Aradu.2ET9K	0.166441	1	Coatomer, beta%27 subunit
Aradu.2EY6K	-1.61933	0.166964	chaperone protein dnaJ-related
Aradu.2F0CR	-2.01418	0.368874	prefoldin subunit 5; IPR009053 (Prefoldin), IPR011599 (Prefoldin alpha subunit); GO:0006457 (protein folding), GO:0016272 (prefoldin complex), GO:0051082 (unfolded protein binding)
Aradu.2F17T	1.27949	0.406387	la-related protein-like isoform X1 [Glycine max]; IPR011991 (Winged helix-turn-helix DNA-binding domain)
Aradu.2F2TZ	2.26133	0.0164835	uncharacterized protein LOC100795398 isoform X1 [Glycine max]
Aradu.2F47R	-1.09066	1	Unknown protein
Aradu.2F4XL	-0.47177	1	poly(A)-specific ribonuclease PARN-like isoform X3 [Glycine max]; IPR006941 (Ribonuclease CAF1), IPR012337 (Ribonuclease H-like domain); GO:0003676 (nucleic acid binding), GO:0005634 (nucleus)
Aradu.2F4YI	-1.00095	0.781001	uncharacterized protein LOC100785700 isoform X1 [Glycine max]
Aradu.2F8DW	-0.762661	1	uncharacterized protein LOC102664732 isoform X1 [Glycine max]
Aradu.2F99R	-1.54639	0.222031	receptor-like kinase 1; IPR001611 (Leucine-rich repeat), IPR011009 (Protein kinase-like domain), IPR013210 (Leucine-rich repeat-containing N-terminal, type 2), IPR013320 (Concanavalin A-like lectin%2Fglucanase, subgroup), IPR025875 (Leucine rich repeat 4); GO:0004672 (protein kinase activity), GO:0005515 (protein binding), GO:0005524 (ATP binding), GO:0006468 (protein phosphorylation)
Aradu.2FA2A	-2.14772	0.105963	NRAMP metal ion transporter 6; IPR001046 (Natural resistance-associated macrophage like); GO:0005215 (transporter activity), GO:0006810 (transport), GO:0016020 (membrane)
Aradu.2FM0G	-0.411828	1	FAD%2FNAD(P)-binding oxidoreductase family protein; IPR003042 (Aromatic-ring hydroxylase-like), IPR006076 (FAD dependent oxidoreductase); GO:0008152 (metabolic process), GO:0016491 (oxidoreductase activity), GO:0055114 (oxidation-reduction process)
Aradu.2FW6S	-4.55702	1	UDP-3-O-[3-hydroxymyristoyl] N-acetylglucosamine deacetylase; IPR004463 (UDP-3-O-acyl N-acetylglucosamine deacetylase); GO:0008759 (UDP-3-O-[3-hydroxymyristoyl] N-acetylglucosamine deacetylase activity), GO:0009245 (lipid A biosynthetic process)
Aradu.2G1E1	0.413133	1	strictosidine synthase-like 3; IPR011042 (Six-bladed beta-propeller, TolB-like); GO:0009058 (biosynthetic process), GO:0016844 (strictosidine synthase activity)
Aradu.2G3YM	-0.726414	1	AP-3 complex subunit beta-2 n%3D2 Tax%3DPapilionoideae RepID%3DG7KBR5_MEDTR; IPR002553 (Clathrin%2Fcoatomer adaptor, adaptin-like, N-terminal), IPR016024 (Armadillo-type fold), IPR026739 (AP complex subunit beta); GO:0005488 (binding), GO:0006886 (intracellular protein transport), GO:0016192 (vesicle-mediated transport), GO:0030117 (membrane coat), GO:0030123 (AP-3 adaptor complex)
Aradu.2G5Z9	-1.03159	0.819823	lysosomal pro-X carboxypeptidase-like protein; IPR008758 (Peptidase S28); GO:0006508 (proteolysis), GO:0008236 (serine-type peptidase activity)
Aradu.2G7I4	-0.487417	1	40s ribosomal protein SA; IPR001865 (Ribosomal protein S2), IPR023591 (Ribosomal protein S2, flavodoxin-like domain); GO:0003735 (structural constituent of ribosome), GO:0005622 (intracellular), GO:0005840 (ribosome), GO:0006412 (translation), GO:0015935 (small ribosomal subunit)
Aradu.2G9F1	-1.60817	0.212707	F-box family protein; IPR001810 (F-box domain); GO:0005515 (protein binding)
Aradu.2GB7A	0.734656	1	oxidoreductase, 2OG-Fe(II) oxygenase family protein; IPR005123 (Oxoglutarate%2Firon-dependent dioxygenase), IPR027450 (Alpha-ketoglutarate-dependent dioxygenase AlkB-like); GO:0016491 (oxidoreductase activity), GO:0055114 (oxidation-reduction process)
Aradu.2GD30	-1.09066	1	exocyst subunit exo70 family protein B1; IPR004140 (Exocyst complex protein Exo70), IPR016159 (Cullin repeat-like-containing domain); GO:0000145 (exocyst), GO:0006887 (exocytosis)
Aradu.2GH2J	-0.858022	1	Unknown protein
Aradu.2GH9Y	0.565407	1	glutamate decarboxylase; IPR002129 (Pyridoxal phosphate-dependent decarboxylase), IPR015424 (Pyridoxal phosphate-dependent transferase); GO:0003824 (catalytic activity), GO:0004351 (glutamate decarboxylase activity), GO:0006536 (glutamate metabolic process), GO:0016831 (carboxy-lyase activity), GO:0019752 (carboxylic acid metabolic process), GO:0030170 (pyridoxal phosphate binding)
Aradu.2GI2F	2.08852	0.169675	ORF61c n%3D1 Tax%3DPinus koraiensis RepID%3DA4QMC1_PINKO
Aradu.2GI7U	-0.934299	1	1-aminocyclopropane-1-carboxylate oxidase homolog 12-like [Glycine max]; IPR005123 (Oxoglutarate%2Firon-dependent dioxygenase), IPR027443 (Isopenicillin N synthase-like); GO:0016491 (oxidoreductase activity), GO:0055114 (oxidation-reduction process)
Aradu.2GN4D	0.40569	1	urease accessory protein F; IPR001305 (Heat shock protein DnaJ, cysteine-rich domain); GO:0031072 (heat shock protein binding), GO:0051082 (unfolded protein binding)
Aradu.2H1GD	-2.05902	0.028381	2-oxoglutarate (2OG) and Fe(II)-dependent oxygenase superfamily protein; IPR002283 (Isopenicillin N synthase), IPR026992 (Non-haem dioxygenase N-terminal domain), IPR027443 (Isopenicillin N synthase-like); GO:0005506 (iron ion binding), GO:0016491 (oxidoreductase activity), GO:0055114 (oxidation-reduction process)
Aradu.2H1TE	0.163386	1	Protein kinase superfamily protein; IPR011009 (Protein kinase-like domain), IPR028324 (Serine%2Fthreonine-protein kinase CTR1); GO:0004672 (protein kinase activity), GO:0005524 (ATP binding), GO:0006468 (protein phosphorylation)
Aradu.2H2I5	-1.05617	0.635169	cysteine synthase D1; IPR005856 (Cysteine synthase K%2FM); GO:0004124 (cysteine synthase activity), GO:0006535 (cysteine biosynthetic process from serine)
Aradu.2H4CC	-1.55119	0.342239	uncharacterized protein LOC100807597 [Glycine max]; IPR006867 (Domain of unknown function DUF632), IPR006868 (Domain of unknown function DUF630)
Aradu.2H5EB	0.166441	1	zinc finger CCCH domain-containing protein 48-like isoform X2 [Glycine max]; IPR000571 (Zinc finger, CCCH-type), IPR015943 (WD40%2FYVTN repeat-like-containing domain), IPR020472 (G-protein beta WD-40 repeat); GO:0005515 (protein binding), GO:0046872 (metal ion binding)
Aradu.2H5VI	-0.0844734	1	hydrolases, acting on acid anhydrides, in phosphorus-containing anhydrides; ATP-dependent helicases; nucleic acid binding; ATP binding; RNA binding; helicases; IPR002728 (Diphthamide synthesis, DPH1%2FDPH2), IPR014001 (Helicase, superfamily 1%2F2, ATP-binding domain), IPR027417 (P-loop containing nucleoside triphosphate hydrolase); GO:0003676 (nucleic acid binding), GO:0005524 (ATP binding), GO:0…
Aradu.2H7DH	-0.0273499	1	MYB transcription factor MYB92 [Glycine max]; IPR009057 (Homeodomain-like); GO:0003677 (DNA binding), GO:0003682 (chromatin binding)
Aradu.2H84W	-0.545551	1	trafficking protein particle complex subunit-like protein; IPR021773 (Foie gras liver health family 1), IPR022233 (TRAPP II complex, TRAPPC10)
Aradu.2H96K	0.611828	1	endo-1,4-beta-glucanase; IPR001701 (Glycoside hydrolase, family 9), IPR008928 (Six-hairpin glycosidase-like); GO:0003824 (catalytic activity), GO:0005975 (carbohydrate metabolic process)
Aradu.2HC2B	-0.362829	1	hypothetical protein
Aradu.2HJ80	-0.880543	0.819823	COP9 signalosome complex subunit 5; IPR000555 (JAB1%2FMPN%2FMOV34 metalloenzyme domain); GO:0005515 (protein binding)
Aradu.2HR11	1.08889	1	ribosomal protein L18; IPR000039 (Ribosomal protein L18e); GO:0003735 (structural constituent of ribosome), GO:0005622 (intracellular), GO:0005840 (ribosome), GO:0006412 (translation)
Aradu.2HT1T	-0.605756	1	cation%2FH+ exchanger 2; IPR006153 (Cation%2FH+ exchanger); GO:0006812 (cation transport), GO:0015299 (solute:hydrogen antiporter activity), GO:0016021 (integral component of membrane), GO:0055085 (transmembrane transport)
Aradu.2I1UD	-4.55702	1	Heavy metal transport%2Fdetoxification superfamily protein; IPR006121 (Heavy metal-associated domain, HMA); GO:0030001 (metal ion transport), GO:0046872 (metal ion binding)
Aradu.2I26G	-2.56356	0.0129561	Cytochrome P450 superfamily protein; IPR001128 (Cytochrome P450); GO:0005506 (iron ion binding), GO:0020037 (heme binding), GO:0055114 (oxidation-reduction process)
Aradu.2I32N	-1.79265	0.0797177	Adenylyl-sulfate reductase n%3D3 Tax%3DSolanaceae RepID%3DQ672Q8_SOLLC; IPR004508 (Thioredoxin-independent 5%27-adenylylsulphate reductase), IPR012336 (Thioredoxin-like fold); GO:0003824 (catalytic activity), GO:0008152 (metabolic process), GO:0019419 (sulfate reduction), GO:0045454 (cell redox homeostasis), GO:0055114 (oxidation-reduction process)
Aradu.2I4DN	-0.646576	1	60S ribosomal protein L37a-2; IPR002674 (Ribosomal protein L37ae), IPR011332 (Zinc-binding ribosomal protein); GO:0003735 (structural constituent of ribosome), GO:0005622 (intracellular), GO:0005840 (ribosome), GO:0006412 (translation)
Aradu.2I4G0	0.0710276	1	PGR5-like B
Aradu.2I595	-2.41772	0.0236506	uncharacterized protein LOC100783158 [Glycine max]
Aradu.2I708	-0.861607	0.916463	PI-PLC X domain-containing protein At5g67130-like [Glycine max]; IPR017946 (PLC-like phosphodiesterase, TIM beta%2Falpha-barrel domain); GO:0006629 (lipid metabolic process), GO:0008081 (phosphoric diester hydrolase activity)
Aradu.2IG4B	-0.934299	1	DNA-binding protein, putative
Aradu.2II5H	0.638092	1	Unknown protein
Aradu.2IP37	-0.410981	1	WD repeat-containing protein 61-like isoform 1 [Glycine max]; IPR015943 (WD40%2FYVTN repeat-like-containing domain); GO:0005515 (protein binding)
Aradu.2IP8A	2.0485	1	ATP binding protein, putative n%3D1 Tax%3DRicinus communis RepID%3DB9S2R0_RICCO; IPR000742 (Epidermal growth factor-like domain), IPR011009 (Protein kinase-like domain), IPR013320 (Concanavalin A-like lectin%2Fglucanase, subgroup), IPR025287 (Wall-associated receptor kinase galacturonan-binding domain); GO:0004672 (protein kinase activity), GO:0005509 (calcium ion binding), GO:0005515 (protein bi…
Aradu.2IP8U	3.25614	1	Disease resistance protein (TIR-NBS-LRR class) family; IPR001611 (Leucine-rich repeat); GO:0005515 (protein binding)
Aradu.2J2GA	1.08661	0.575802	lysine-ketoglutarate reductase%2Fsaccharopine dehydrogenase; IPR005097 (Saccharopine dehydrogenase %2F Homospermidine synthase), IPR007545 (LOR%2FSDH bifunctional enzyme, conserved domain), IPR007698 (Alanine dehydrogenase%2FPNT, NAD(H)-binding domain), IPR007886 (Alanine dehydrogenase%2Fpyridine nucleotide transhydrogenase, N-terminal); GO:0016491 (oxidoreductase activity), GO:0055114 (oxidation…
Aradu.2J2S3	-1.50293	0.292786	1-aminocyclopropane-1-carboxylate oxidase homolog 1-like [Glycine max]; IPR005123 (Oxoglutarate%2Firon-dependent dioxygenase), IPR026992 (Non-haem dioxygenase N-terminal domain), IPR027443 (Isopenicillin N synthase-like); GO:0016491 (oxidoreductase activity), GO:0055114 (oxidation-reduction process)
Aradu.2J2S8	-0.219897	1	RNA-binding protein Luc7-like 2, putative, expressed n%3D6 Tax%3DOryza RepID%3DQ10AS2_ORYSJ; IPR004882 (Luc7-related); GO:0003729 (mRNA binding), GO:0005685 (U1 snRNP), GO:0006376 (mRNA splice site selection)
Aradu.2J33I	-2.34113	0.0262606	cytokinin oxidase%2Fdehydrogenase 1; IPR016164 (FAD-linked oxidase-like, C-terminal), IPR016166 (FAD-binding, type 2), IPR016170 (Vanillyl-alcohol oxidase%2FCytokinin dehydrogenase C-terminal domain); GO:0003824 (catalytic activity), GO:0008762 (UDP-N-acetylmuramate dehydrogenase activity), GO:0009690 (cytokinin metabolic process), GO:0016491 (oxidoreductase activity), GO:0019139 (cytokinin dehyd…
Aradu.2J3VX	-1.192	0.681737	putative protein kinase 1; IPR011009 (Protein kinase-like domain); GO:0004672 (protein kinase activity), GO:0005524 (ATP binding), GO:0006468 (protein phosphorylation)
Aradu.2J4YI	-0.131057	1	protein YLS7-like [Glycine max]; IPR025846 (PMR5 N-terminal domain), IPR026057 (PC-Esterase)
Aradu.2J5P9	-3.0897	1	1-aminocyclopropane-1-carboxylate oxidase homolog 1-like [Glycine max]; IPR005123 (Oxoglutarate%2Firon-dependent dioxygenase), IPR027443 (Isopenicillin N synthase-like); GO:0016491 (oxidoreductase activity), GO:0055114 (oxidation-reduction process)
Aradu.2J678	1.95574	0.231444	hexokinase-like 1; IPR001312 (Hexokinase); GO:0005524 (ATP binding), GO:0005975 (carbohydrate metabolic process)
Aradu.2J762	0.608418	1	Mechanosensitive ion channel protein; IPR006685 (Mechanosensitive ion channel MscS); GO:0016020 (membrane), GO:0055085 (transmembrane transport)
Aradu.2J85Y	-0.858089	0.882241	Transducin%2FWD40 repeat-like superfamily protein; IPR015943 (WD40%2FYVTN repeat-like-containing domain), IPR020472 (G-protein beta WD-40 repeat); GO:0005515 (protein binding)
Aradu.2J8II	-0.436817	1	Unknown protein
Aradu.2J95E	0.233196	1	CTP synthase family protein; IPR004468 (CTP synthase), IPR027417 (P-loop containing nucleoside triphosphate hydrolase); GO:0003883 (CTP synthase activity), GO:0006221 (pyrimidine nucleotide biosynthetic process)
Aradu.2J9A4	0.122793	1	copper-transporting ATPase RAN1-like [Glycine max]; IPR001757 (Cation-transporting P-type ATPase), IPR023214 (HAD-like domain); GO:0000166 (nucleotide binding), GO:0005507 (copper ion binding), GO:0006812 (cation transport), GO:0006825 (copper ion transport), GO:0016021 (integral component of membrane), GO:0019829 (cation-transporting ATPase activity), GO:0030001 (metal ion transport), GO:0043682…
Aradu.2JA77	0.185287	1	Protein kinase superfamily protein; IPR011009 (Protein kinase-like domain); GO:0004672 (protein kinase activity), GO:0005524 (ATP binding), GO:0006468 (protein phosphorylation)
Aradu.2JP0X	-1.35323	0.351353	plant-specific B3-DNA-binding domain protein; IPR015300 (DNA-binding pseudobarrel domain); GO:0003677 (DNA binding)
Aradu.2JQ32	-0.596929	1	cysteine-rich receptor-like protein kinase 10-like [Glycine max]; IPR002902 (Gnk2-homologous domain)
Aradu.2JT32	-1.61447	0.278041	Dof-type zinc finger DNA-binding family protein; IPR003851 (Zinc finger, Dof-type); GO:0003677 (DNA binding)
Aradu.2K04Y	-0.605756	1	seed maturation protein; IPR005513 (Late embryogenesis abundant protein, LEA-25%2FLEA-D113); GO:0009790 (embryo development)
Aradu.2K11I	1.3378	0.488175	heat shock transcription factor A3; IPR011991 (Winged helix-turn-helix DNA-binding domain), IPR027725 (Heat shock transcription factor family); GO:0003700 (sequence-specific DNA binding transcription factor activity), GO:0005634 (nucleus), GO:0009408 (response to heat), GO:0043565 (sequence-specific DNA binding)
Aradu.2K3I2	-1.23607	0.844044	integrator complex subunit 4-like isoform X1 [Glycine max]; IPR016024 (Armadillo-type fold), IPR023410 (14-3-3 domain); GO:0005488 (binding)
Aradu.2K5UT	-2.37078	0.0149641	receptor-like protein kinase 2; IPR001611 (Leucine-rich repeat), IPR003591 (Leucine-rich repeat, typical subtype), IPR011009 (Protein kinase-like domain), IPR013210 (Leucine-rich repeat-containing N-terminal, type 2), IPR013320 (Concanavalin A-like lectin%2Fglucanase, subgroup), IPR025875 (Leucine rich repeat 4); GO:0004672 (protein kinase activity), GO:0005515 (protein binding), GO:0005524 (ATP …
Aradu.2K88G	-0.724444	1	30S ribosomal S16-like protein; IPR000307 (Ribosomal protein S16), IPR023803 (Ribosomal protein S16 domain); GO:0003735 (structural constituent of ribosome), GO:0005622 (intracellular), GO:0005840 (ribosome), GO:0006412 (translation)
Aradu.2KP6G	-3.17866	0.0307756	nodulin MtN21 %2FEamA-like transporter family protein; IPR000620 (Drug%2Fmetabolite transporter); GO:0016020 (membrane)
Aradu.2KV4N	0.18045	1	pfkB-like carbohydrate kinase family protein; IPR002139 (Ribokinase); GO:0004747 (ribokinase activity), GO:0006014 (D-ribose metabolic process)
Aradu.2L0NM	-0.543878	1	PolI-like B DNA polymerase; IPR002298 (DNA polymerase A); GO:0003677 (DNA binding), GO:0003887 (DNA-directed DNA polymerase activity), GO:0006260 (DNA replication)
Aradu.2L1WI	0.389128	1	RING%2FFYVE%2FPHD-type zinc finger family protein; IPR007461 (Ysc84 actin-binding domain), IPR013083 (Zinc finger, RING%2FFYVE%2FPHD-type); GO:0046872 (metal ion binding)
Aradu.2L2SE	-2.53056	0.0297928	cation%2FH+ exchanger 20; IPR006153 (Cation%2FH+ exchanger); GO:0006812 (cation transport), GO:0015299 (solute:hydrogen antiporter activity), GO:0016021 (integral component of membrane), GO:0055085 (transmembrane transport)
Aradu.2L5B8	-0.800861	1	protein n%3D1 Tax%3DOryza sativa subsp. japonica RepID%3DQ0JGR5_ORYSJ
Aradu.2L8S7	-0.123656	1	uncharacterized protein LOC100807087 isoform X1 [Glycine max]; IPR008979 (Galactose-binding domain-like), IPR016024 (Armadillo-type fold); GO:0005488 (binding)
Aradu.2LE9C	-0.699633	1	tetratricopeptide repeat protein 1-like isoform X1 [Glycine max]; IPR011990 (Tetratricopeptide-like helical); GO:0005515 (protein binding)
Aradu.2LG7E	-0.560342	1	uncharacterized protein DDB_G0271670-like [Glycine max]
Aradu.2LH1B	2.30388	0.0163897	ATP-dependent chaperone ClpB; IPR001270 (ClpA%2FB family), IPR004176 (Clp, N-terminal), IPR019489 (Clp ATPase, C-terminal), IPR023150 (Double Clp-N motif), IPR027417 (P-loop containing nucleoside triphosphate hydrolase); GO:0000166 (nucleotide binding), GO:0005524 (ATP binding), GO:0017111 (nucleoside-triphosphatase activity), GO:0019538 (protein metabolic process)
Aradu.2LH1T	-0.0754763	1	disease resistance protein; IPR000767 (Disease resistance protein), IPR027417 (P-loop containing nucleoside triphosphate hydrolase); GO:0006952 (defense response), GO:0043531 (ADP binding)
Aradu.2LP8R	0.166441	1	Unknown protein
Aradu.2M0W2	0.535428	1	DNA ligase IV; IPR000977 (DNA ligase, ATP-dependent), IPR001357 (BRCT domain), IPR012340 (Nucleic acid-binding, OB-fold); GO:0003677 (DNA binding), GO:0003910 (DNA ligase (ATP) activity), GO:0005524 (ATP binding), GO:0006260 (DNA replication), GO:0006281 (DNA repair), GO:0006310 (DNA recombination)
Aradu.2M17J	-1.0656	0.687259	E3 SUMO-protein ligase SIZ1-like isoform X1 [Glycine max]; IPR003034 (SAP domain), IPR004181 (Zinc finger, MIZ-type), IPR013083 (Zinc finger, RING%2FFYVE%2FPHD-type); GO:0003676 (nucleic acid binding), GO:0005515 (protein binding), GO:0008270 (zinc ion binding)
Aradu.2M3LR	-3.0897	1	Phosphorylase superfamily protein; IPR018017 (Nucleoside phosphorylase); GO:0003824 (catalytic activity), GO:0009116 (nucleoside metabolic process)
Aradu.2M4SU	-0.880318	0.896168	ATP-dependent RNA helicase, putative; IPR001650 (Helicase, C-terminal), IPR007502 (Helicase-associated domain), IPR011709 (Domain of unknown function DUF1605), IPR014001 (Helicase, superfamily 1%2F2, ATP-binding domain), IPR014720 (Double-stranded RNA-binding domain), IPR027417 (P-loop containing nucleoside triphosphate hydrolase); GO:0003676 (nucleic acid binding), GO:0004386 (helicase activity)…
Aradu.2M68Q	0.490018	1	CPR5, putative
Aradu.2MF5E	1.13582	1	B3 DNA-binding domain protein; IPR015300 (DNA-binding pseudobarrel domain); GO:0003677 (DNA binding)
Aradu.2MH6H	-0.746236	1	phosphatidylinositol 3,4,5-trisphosphate 3-phosphatase and dual-specificity protein phosphatase PTEN-like isoform X2 [Glycine max]
Aradu.2ML3S	-0.403035	1	3-phosphoserine phosphatase; IPR006383 (HAD-superfamily hydrolase, subfamily IB, PSPase-like), IPR023190 (Phosphoserine phosphatase, domain 2), IPR023214 (HAD-like domain); GO:0004647 (phosphoserine phosphatase activity), GO:0006564 (L-serine biosynthetic process), GO:0008152 (metabolic process), GO:0016791 (phosphatase activity)
Aradu.2ML72	-1.09066	1	Cytochrome P450 superfamily protein; IPR001128 (Cytochrome P450); GO:0005506 (iron ion binding), GO:0020037 (heme binding), GO:0055114 (oxidation-reduction process)
Aradu.2MS4E	-0.746236	1	probable acetyl-CoA acetyltransferase, cytosolic 2 isoform X3 [Glycine max]; IPR002155 (Thiolase), IPR016039 (Thiolase-like); GO:0003824 (catalytic activity), GO:0008152 (metabolic process)
Aradu.2N212	-4.95665	0.821908	Unknown protein
Aradu.2N2A9	-4.00238	1	Unknown protein
Aradu.2N3K8	-1.17265	1	transcription initiation factor TFIID subunit; IPR003195 (Transcription initiation factor IID, 18kDa subunit); GO:0006366 (transcription from RNA polymerase II promoter), GO:0046982 (protein heterodimerization activity)
Aradu.2N3VR	-0.649184	1	calmodulin-binding heat-shock protein; IPR002921 (Lipase, class 3), IPR005592 (Mono-%2Fdi-acylglycerol lipase, N-terminal); GO:0004806 (triglyceride lipase activity), GO:0006629 (lipid metabolic process), GO:0016042 (lipid catabolic process)
Aradu.2N6VK	0.734376	1	Sodium%2Fhydrogen exchanger, putative, expressed n%3D15 Tax%3DTriticeae RepID%3DD8L9T1_WHEAT; IPR018422 (Cation%2FH+ exchanger, CPA1 family); GO:0006812 (cation transport), GO:0015299 (solute:hydrogen antiporter activity), GO:0016021 (integral component of membrane)
Aradu.2N8AH	0.462337	1	ubiquitin interaction motif-containing protein; IPR003903 (Ubiquitin interacting motif), IPR011992 (EF-hand domain pair), IPR025257 (Domain of unknown function DUF4205); GO:0005509 (calcium ion binding)
Aradu.2N8X0	-1.2987	0.83203	uncharacterized protein LOC100779101 isoform X1 [Glycine max]
Aradu.2NE99	1.61467	0.856631	triose-phosphate transporter family protein
Aradu.2NG9A	-0.388088	1	F-box%2FRNI%2FFBD-like domain protein; IPR006566 (FBD domain)
Aradu.2NI45	-0.633056	1	trehalose-6-phosphate phosphatase; IPR006379 (HAD-superfamily hydrolase, subfamily IIB), IPR023214 (HAD-like domain); GO:0003824 (catalytic activity), GO:0005992 (trehalose biosynthetic process), GO:0008152 (metabolic process)
Aradu.2NP64	-1.9867	0.0410376	phosphofructokinase 3; IPR000023 (Phosphofructokinase domain), IPR012004 (Pyrophosphate-dependent phosphofructokinase TP0108), IPR022953 (Phosphofructokinase); GO:0003872 (6-phosphofructokinase activity), GO:0005524 (ATP binding), GO:0005945 (6-phosphofructokinase complex), GO:0006002 (fructose 6-phosphate metabolic process), GO:0006096 (glycolysis)
Aradu.2NS25	-0.683578	1	uncharacterized protein LOC100796237 isoform X2 [Glycine max]; IPR012337 (Ribonuclease H-like domain); GO:0003676 (nucleic acid binding)
Aradu.2NY77	-1.06626	0.617307	SWI%2FSNF complex component SNF12 homolog isoform X2 [Glycine max]; IPR003121 (SWIB%2FMDM2 domain); GO:0005515 (protein binding)
Aradu.2P1ME	-0.407923	1	unknown protein; LOCATED IN: chloroplast; EXPRESSED IN: 23 plant structures; EXPRESSED DURING: 15 growth stages; Has 30 Blast hits to 30 proteins in 13 species: Archae - 0; Bacteria - 0; Metazoa - 0; Fungi - 0; Plants - 30; Viruses - 0; Other Eukaryotes - 0 (source: NCBI BLink).
Aradu.2P1NS	-0.666871	1	pathogenesis-like protein
Aradu.2P2AZ	-3.0897	1	replication protein A 70 kDa DNA-binding subunit C-like [Glycine max]; IPR012340 (Nucleic acid-binding, OB-fold)
Aradu.2P39R	-0.46442	1	HUA2-like protein 3-like isoform X2 [Glycine max]; IPR000313 (PWWP domain), IPR006569 (CID domain)
Aradu.2P8HG	-1.17048	0.538431	short-chain dehydrogenase%2Freductase; IPR002347 (Glucose%2Fribitol dehydrogenase); GO:0008152 (metabolic process), GO:0016491 (oxidoreductase activity)
Aradu.2P97F	-0.76876	0.927592	translocase of chloroplast 132, chloroplastic-like [Glycine max]; IPR005690 (Chloroplast protein import component Toc86%2F159), IPR024283 (Domain of unknown function DUF3406, chloroplast translocase), IPR027417 (P-loop containing nucleoside triphosphate hydrolase); GO:0005525 (GTP binding)
Aradu.2P9P8	-0.21549	1	DNA (cytosine-5)-methyltransferase CMT3-like protein; IPR001025 (Bromo adjacent homology (BAH) domain), IPR001525 (C-5 cytosine methyltransferase), IPR016197 (Chromo domain-like); GO:0003677 (DNA binding), GO:0003682 (chromatin binding), GO:0006306 (DNA methylation), GO:0008168 (methyltransferase activity)
Aradu.2PP17	-1.16451	0.723511	HhH-GPD base excision DNA repair family protein; IPR011257 (DNA glycosylase), IPR023170 (Helix-turn-helix, base-excision DNA repair, C-terminal); GO:0003824 (catalytic activity), GO:0006281 (DNA repair), GO:0006284 (base-excision repair)
Aradu.2PR08	-0.675846	1	DEAD-box ATP-dependent RNA helicase 53-like [Glycine max]; IPR000999 (Ribonuclease III domain), IPR001650 (Helicase, C-terminal), IPR003100 (Argonaute%2FDicer protein, PAZ domain), IPR014001 (Helicase, superfamily 1%2F2, ATP-binding domain), IPR014720 (Double-stranded RNA-binding domain), IPR027417 (P-loop containing nucleoside triphosphate hydrolase); GO:0003676 (nucleic acid binding), GO:000372…
Aradu.2PT1E	-1.03159	0.819823	nucleotide-diphospho-sugar transferase domain protein; IPR025993 (Ceramide glucosyltransferase)
Aradu.2PY3I	0.272612	1	unknown protein; FUNCTIONS IN: molecular_function unknown; INVOLVED IN: biological_process unknown; LOCATED IN: cellular_component unknown; EXPRESSED IN: leaf whorl, sepal, male gametophyte, root, flower; EXPRESSED DURING: M germinated pollen stage, 4 anthesis, petal differentiation and expansion stage.
Aradu.2Q1R6	-0.340305	1	Polynucleotidyl transferase, ribonuclease H-like superfamily protein; IPR012337 (Ribonuclease H-like domain); GO:0003676 (nucleic acid binding), GO:0004527 (exonuclease activity)
Aradu.2Q1S0	0.725181	0.997307	receptor kinase 1; IPR011009 (Protein kinase-like domain), IPR013320 (Concanavalin A-like lectin%2Fglucanase, subgroup); GO:0004672 (protein kinase activity), GO:0005524 (ATP binding), GO:0006468 (protein phosphorylation)
Aradu.2Q2R1	0.581183	1	UDP-glucose 6-dehydrogenase family protein; IPR017476 (UDP-glucose%2FGDP-mannose dehydrogenase); GO:0003979 (UDP-glucose 6-dehydrogenase activity), GO:0051287 (NAD binding), GO:0055114 (oxidation-reduction process)
Aradu.2Q562	0.162527	1	3-isopropylmalate dehydratase, large subunit; IPR015937 (Aconitase%2Fisopropylmalate dehydratase); GO:0003994 (aconitate hydratase activity), GO:0006099 (tricarboxylic acid cycle), GO:0008152 (metabolic process)
Aradu.2Q6QB	-0.268725	1	Cyclin B2; 3; IPR014400 (Cyclin A%2FB%2FD%2FE%2FF); GO:0000079 (regulation of cyclin-dependent protein serine%2Fthreonine kinase activity), GO:0005634 (nucleus), GO:0019901 (protein kinase binding), GO:0051726 (regulation of cell cycle)
Aradu.2Q6VD	0.00560345	1	Ufm1-specific protease; IPR012462 (Peptidase C78, ubiquitin fold modifier-specific peptidase 1%2F 2)
Aradu.2Q786	-0.676768	1	phosphatidylinositol 4-phosphate 5-kinase 5-like [Glycine max]; IPR001487 (Bromodomain), IPR002498 (Phosphatidylinositol-4-phosphate 5-kinase, core), IPR003311 (AUX%2FIAA protein), IPR023610 (Phosphatidylinositol-4-phosphate 5-kinase), IPR027483 (Phosphatidylinositol-4-phosphate 5-kinase, C-terminal); GO:0005515 (protein binding), GO:0005634 (nucleus), GO:0016307 (phosphatidylinositol phosphate k…
Aradu.2Q7FP	-0.0221989	1	cytochrome oxidase complex assembly protein; IPR014807 (Cytochrome oxidase assembly protein 1)
Aradu.2Q7VA	0.0656092	1	Dormancy%2Fauxin associated family protein; IPR008406 (Dormancyauxin associated)
Aradu.2Q8HZ	-1.37715	0.843883	CLAVATA3%2FESR (CLE)-related protein 25-like [Glycine max]
Aradu.2Q99X	-0.219897	1	unknown protein
Aradu.2Q9YT	-1.21563	0.463386	3-beta-hydroxy-delta5-steroid dehydrogenase; IPR001509 (NAD-dependent epimerase%2Fdehydratase), IPR016040 (NAD(P)-binding domain); GO:0003824 (catalytic activity), GO:0003854 (3-beta-hydroxy-delta5-steroid dehydrogenase activity), GO:0006694 (steroid biosynthetic process), GO:0044237 (cellular metabolic process), GO:0050662 (coenzyme binding), GO:0055114 (oxidation-reduction process)
Aradu.2QN43	2.86156	0.000946514	NAD(P)-binding Rossmann-fold superfamily protein; IPR002347 (Glucose%2Fribitol dehydrogenase); GO:0008152 (metabolic process), GO:0016491 (oxidoreductase activity)
Aradu.2QN9E	-3.0897	1	Rab5-interacting family protein; IPR008504 (ER membrane protein complex subunit 6); GO:0005783 (endoplasmic reticulum), GO:0016021 (integral component of membrane), GO:0072546 (ER membrane protein complex)
Aradu.2QP6S	-2.12178	0.143579	unknown protein
Aradu.2QR5U	-1.34745	1	trihelix transcription factor [Glycine max]; IPR017877 (Myb-like domain)
Aradu.2QS2R	-0.148193	1	UDP-glucuronate:xylan alpha-glucuronosyltransferase 1-like [Glycine max]; IPR002495 (Glycosyl transferase, family 8)
Aradu.2QX0T	3.7213	5.9022e-06	O-methyltransferase family protein; IPR016461 (Caffeate O-methyltransferase (COMT) family); GO:0008168 (methyltransferase activity), GO:0008171 (O-methyltransferase activity), GO:0046983 (protein dimerization activity)
Aradu.2R2WH	-0.659468	1	mitotic spindle assembly checkpoint protein, putative; IPR008672 (Spindle assembly checkpoint component Mad1); GO:0007094 (mitotic spindle assembly checkpoint)
Aradu.2R5AF	-0.244489	1	alcohol dehydrogenase 1; IPR002085 (Alcohol dehydrogenase superfamily, zinc-type), IPR011032 (GroES (chaperonin 10)-like), IPR013149 (Alcohol dehydrogenase, C-terminal), IPR016040 (NAD(P)-binding domain); GO:0008270 (zinc ion binding), GO:0016491 (oxidoreductase activity), GO:0055114 (oxidation-reduction process)
Aradu.2R68R	-1.55629	0.222708	uncharacterized protein LOC100815968 [Glycine max]; IPR006936 (Domain of unknown function DUF640)
Aradu.2R7GN	-0.746236	1	disease resistance protein; IPR000767 (Disease resistance protein), IPR027417 (P-loop containing nucleoside triphosphate hydrolase); GO:0006952 (defense response), GO:0043531 (ADP binding)
Aradu.2R7ZS	-3.0897	1	Unknown protein
Aradu.2R9BM	-1.38054	0.756099	Plastid-lipid associated protein PAP %2F fibrillin family protein; IPR006843 (Plastid lipid-associated protein%2Ffibrillin conserved domain); GO:0005198 (structural molecule activity), GO:0009507 (chloroplast)
Aradu.2R9F5	-2.99429	0.473982	Clathrin, heavy chain; IPR016341 (Clathrin, heavy chain); GO:0005198 (structural molecule activity), GO:0005488 (binding), GO:0005515 (protein binding), GO:0006886 (intracellular protein transport), GO:0016192 (vesicle-mediated transport), GO:0030130 (clathrin coat of trans-Golgi network vesicle), GO:0030132 (clathrin coat of coated pit)
Aradu.2RC64	-0.0216238	1	vacuolar cation%2Fproton exchanger 3; IPR004713 (Calcium%2Fproton exchanger); GO:0006812 (cation transport), GO:0006816 (calcium ion transport), GO:0008324 (cation transmembrane transporter activity), GO:0015369 (calcium:hydrogen antiporter activity), GO:0016021 (integral component of membrane), GO:0055085 (transmembrane transport)
Aradu.2RF5C	0.166441	1	Unknown protein
Aradu.2RJ2G	-4.55702	1	beta-galactosidase 7; IPR001944 (Glycoside hydrolase, family 35), IPR017853 (Glycoside hydrolase, superfamily); GO:0005975 (carbohydrate metabolic process)
Aradu.2RN1W	1.17831	0.797252	aldose 1-epimerase family protein; IPR008183 (Aldose 1-%2FGlucose-6-phosphate 1-epimerase), IPR011013 (Galactose mutarotase-like domain); GO:0003824 (catalytic activity), GO:0005975 (carbohydrate metabolic process), GO:0016853 (isomerase activity), GO:0030246 (carbohydrate binding)
Aradu.2RS8H	0.387708	1	high-affinity nickel-transport family protein; IPR011541 (Nickel%2Fcobalt transporter, high-affinity); GO:0006824 (cobalt ion transport), GO:0015087 (cobalt ion transmembrane transporter activity), GO:0015099 (nickel cation transmembrane transporter activity), GO:0015675 (nickel cation transport), GO:0016021 (integral component of membrane), GO:0046872 (metal ion binding), GO:0055085 (transmembra…
Aradu.2RW34	-0.654644	1	subtilisin-like serine protease 2; IPR015500 (Peptidase S8, subtilisin-related); GO:0004252 (serine-type endopeptidase activity), GO:0006508 (proteolysis), GO:0042802 (identical protein binding), GO:0043086 (negative regulation of catalytic activity)
Aradu.2S12F	-1.10542	0.8668	Cobalamin biosynthesis CobW-like protein; IPR003495 (CobW%2FHypB%2FUreG domain), IPR011629 (Cobalamin (vitamin B12) biosynthesis CobW-like, C-terminal), IPR027417 (P-loop containing nucleoside triphosphate hydrolase)
Aradu.2S1CX	-0.668648	1	ATP-binding cassette transport family protein n%3D1 Tax%3DPopulus trichocarpa RepID%3DB9HZ05_POPTR; IPR011527 (ABC transporter type 1, transmembrane domain), IPR027417 (P-loop containing nucleoside triphosphate hydrolase); GO:0005524 (ATP binding), GO:0006810 (transport), GO:0016021 (integral component of membrane), GO:0016887 (ATPase activity), GO:0055085 (transmembrane transport)
Aradu.2S2J8	-1.26481	0.522549	RNA-binding protein with multiple splicing protein; IPR012677 (Nucleotide-binding, alpha-beta plait), IPR024888 (U1 small nuclear ribonucleoprotein A%2FU2 small nuclear ribonucleoprotein B%27%27); GO:0000166 (nucleotide binding), GO:0017069 (snRNA binding)
Aradu.2S48G	-4.00238	1	Predicted AT-hook DNA-binding family protein; IPR005175 (Domain of unknown function DUF296)
Aradu.2S5CB	2.1302	0.151439	probable WRKY transcription factor 33 [Glycine max]; IPR003657 (DNA-binding WRKY); GO:0003700 (sequence-specific DNA binding transcription factor activity), GO:0043565 (sequence-specific DNA binding)
Aradu.2S5VQ	0.672148	1	UPF0420 C16orf58-like protein; IPR006968 (Vitamin B6 photo-protection and homoeostasis)
Aradu.2SC4B	-1.83632	0.287241	aluminum-activated malate transporter 1; IPR020966 (Aluminum-activated malate transporter); GO:0015743 (malate transport)
Aradu.2SK6X	2.09088	0.0281299	probable galacturonosyltransferase 15-like [Glycine max]; IPR002495 (Glycosyl transferase, family 8)
Aradu.2SV86	-0.73495	1	GTP-binding protein n%3D8 Tax%3DBacillus RepID%3DA8FFF3_BACP2; IPR006073 (GTP binding domain), IPR027417 (P-loop containing nucleoside triphosphate hydrolase); GO:0005525 (GTP binding)
Aradu.2SV9K	0.236221	1	Protein kinase superfamily protein; IPR011009 (Protein kinase-like domain); GO:0004672 (protein kinase activity), GO:0004674 (protein serine%2Fthreonine kinase activity), GO:0005524 (ATP binding), GO:0006468 (protein phosphorylation)
Aradu.2T164	-0.316089	1	Unknown protein
Aradu.2T2KV	-0.378422	1	crossover junction endonuclease MUS81-like protein
Aradu.2T2XJ	0.0556538	1	TPX2 (targeting protein for Xklp2) protein family; IPR009675 (TPX2), IPR027329 (TPX2, C-terminal domain); GO:0005819 (spindle), GO:0005874 (microtubule), GO:0007067 (mitosis)
Aradu.2T5ER	0.166441	1	citrate synthase 2; IPR002020 (Citrate synthase-like); GO:0044262 (cellular carbohydrate metabolic process)
Aradu.2T7KL	-0.635982	1	bZIP transcription factor bZIP109 isoform X1 [Glycine max]; IPR012458 (Protein of unknown function DUF1664)
Aradu.2T85U	-0.532504	1	homeobox-leucine zipper protein ANTHOCYANINLESS 2-like isoform X2 [Glycine max]; IPR002913 (START domain), IPR009057 (Homeodomain-like); GO:0003677 (DNA binding), GO:0003700 (sequence-specific DNA binding transcription factor activity), GO:0005634 (nucleus), GO:0008289 (lipid binding), GO:0043565 (sequence-specific DNA binding)
Aradu.2T8IF	-1.47731	0.34953	uncharacterized protein LOC100808760 isoform X1 [Glycine max]; IPR007700 (Protein of unknown function DUF668), IPR021864 (Protein of unknown function DUF3475)
Aradu.2T909	-0.589048	1	Nucleic acid-binding, OB-fold-like protein; IPR012340 (Nucleic acid-binding, OB-fold)
Aradu.2TC73	-0.0362349	1	uncharacterized protein LOC100797300 isoform X1 [Glycine max]
Aradu.2TG90	0.559682	1	Glutathione S-transferase family protein; IPR010987 (Glutathione S-transferase, C-terminal-like), IPR012336 (Thioredoxin-like fold); GO:0005515 (protein binding)
Aradu.2TK6V	0.9001	0.800602	choline-phosphate cytidylyltransferase; IPR014729 (Rossmann-like alpha%2Fbeta%2Falpha sandwich fold); GO:0003824 (catalytic activity), GO:0009058 (biosynthetic process)
Aradu.2U0G8	-0.817579	0.887738	lysosomal Pro-X carboxypeptidase-like [Glycine max]; IPR008758 (Peptidase S28); GO:0006508 (proteolysis), GO:0008236 (serine-type peptidase activity)
Aradu.2U1V2	-4.59977	6.80354e-08	2-oxoglutarate (2OG) and Fe(II)-dependent oxygenase superfamily protein; IPR005123 (Oxoglutarate%2Firon-dependent dioxygenase), IPR026992 (Non-haem dioxygenase N-terminal domain), IPR027443 (Isopenicillin N synthase-like); GO:0016491 (oxidoreductase activity), GO:0055114 (oxidation-reduction process)
Aradu.2U2Q6	-0.616129	1	ribosomal protein L34; IPR008195 (Ribosomal protein L34Ae); GO:0003735 (structural constituent of ribosome), GO:0005622 (intracellular), GO:0005840 (ribosome), GO:0006412 (translation)
Aradu.2U645	-0.271765	1	disease resistance protein; IPR000767 (Disease resistance protein), IPR027417 (P-loop containing nucleoside triphosphate hydrolase); GO:0006952 (defense response), GO:0043531 (ADP binding)
Aradu.2U7DH	0.186876	1	F-box%2Fkelch-repeat protein SKIP25-like [Glycine max]; IPR015916 (Galactose oxidase, beta-propeller)
Aradu.2U7LY	-1.11223	1	protein notum homolog isoform X1 [Glycine max]; IPR004963 (Protein notum homologue)
Aradu.2UC0C	-0.773209	0.937455	peptidyl-prolyl cis-trans isomerase; IPR002130 (Cyclophilin-type peptidyl-prolyl cis-trans isomerase domain); GO:0003755 (peptidyl-prolyl cis-trans isomerase activity), GO:0006457 (protein folding)
Aradu.2UI08	0.999512	0.651968	Protein kinase superfamily protein; IPR011009 (Protein kinase-like domain); GO:0004672 (protein kinase activity), GO:0006468 (protein phosphorylation)
Aradu.2UZ0C	-0.420596	1	Pseudouridine synthase family protein; IPR001406 (Pseudouridine synthase I, TruA), IPR020103 (Pseudouridine synthase, catalytic domain); GO:0001522 (pseudouridine synthesis), GO:0003723 (RNA binding), GO:0009451 (RNA modification), GO:0009982 (pseudouridine synthase activity)
Aradu.2V08S	-0.213902	1	neutral ceramidase-like isoform 1 [Glycine max]; IPR006823 (Neutral%2Falkaline nonlysosomal ceramidase)
Aradu.2V0VG	-0.605756	1	Uncharacterised conserved protein UCP015417, vWA; IPR011205 (Uncharacterised conserved protein UCP015417, vWA), IPR024553 (Domain of unknown function DUF2828)
Aradu.2V16M	-0.378422	1	nucleosome assembly protein 1 [Glycine max]; IPR002164 (Nucleosome assembly protein (NAP)); GO:0005634 (nucleus), GO:0006334 (nucleosome assembly)
Aradu.2V34U	1.59925	0.161008	beta glucosidase 46; IPR001360 (Glycoside hydrolase, family 1), IPR017853 (Glycoside hydrolase, superfamily); GO:0005975 (carbohydrate metabolic process)
Aradu.2V3B1	-0.254396	1	Oxidoreductase, short chain dehydrogenase%2Freductase family n%3D1 Tax%3DColeofasciculus chthonoplastes PCC 7420 RepID%3DB4VLF9_9CYAN; IPR002347 (Glucose%2Fribitol dehydrogenase); GO:0008152 (metabolic process), GO:0016491 (oxidoreductase activity)
Aradu.2V3YU	-0.594509	1	aminoacyl-tRNA synthetase; IPR004022 (DDT domain)
Aradu.2V49U	-5.52604	0.473987	C2-H2 zinc finger protein [Glycine max]; IPR013087 (Zinc finger C2H2-type%2Fintegrase DNA-binding domain); GO:0003676 (nucleic acid binding), GO:0046872 (metal ion binding)
Aradu.2V4EQ	1.20171	0.558174	WRKY family transcription factor; IPR003657 (DNA-binding WRKY); GO:0003700 (sequence-specific DNA binding transcription factor activity), GO:0043565 (sequence-specific DNA binding)
Aradu.2V69M	0.0802705	1	chromodomain-helicase-DNA-binding protein 1-like isoform X2 [Glycine max]; IPR000330 (SNF2-related), IPR001650 (Helicase, C-terminal), IPR009057 (Homeodomain-like), IPR013083 (Zinc finger, RING%2FFYVE%2FPHD-type), IPR016197 (Chromo domain-like), IPR027417 (P-loop containing nucleoside triphosphate hydrolase); GO:0003676 (nucleic acid binding), GO:0003677 (DNA binding), GO:0004386 (helicase activi…
Aradu.2V8U8	-0.91299	0.756099	Argonaute family protein; IPR003100 (Argonaute%2FDicer protein, PAZ domain), IPR012337 (Ribonuclease H-like domain), IPR014811 (Domain of unknown function DUF1785); GO:0003676 (nucleic acid binding), GO:0005515 (protein binding)
Aradu.2V9Y1	-4.95665	0.821908	unknown protein; FUNCTIONS IN: molecular_function unknown; INVOLVED IN: N-terminal protein myristoylation; LOCATED IN: cellular_component unknown; IPR025322 (Protein of unknown function DUF4228, plant)
Aradu.2V9YD	-0.480251	1	dehydration-responsive protein RD22; IPR004873 (BURP domain)
Aradu.2VA30	0.179736	1	polygalacturonase non-catalytic protein; IPR004873 (BURP domain)
Aradu.2VA5N	-0.435397	1	ribosomal protein S15A; IPR000630 (Ribosomal protein S8); GO:0003735 (structural constituent of ribosome), GO:0005840 (ribosome), GO:0006412 (translation)
Aradu.2VD1T	-0.927479	0.790185	inorganic pyrophosphatase; IPR007770 (Protein of unknown function DUF679), IPR008162 (Inorganic pyrophosphatase); GO:0000287 (magnesium ion binding), GO:0004427 (inorganic diphosphatase activity), GO:0005737 (cytoplasm), GO:0006796 (phosphate-containing compound metabolic process)
Aradu.2VF38	-1.3848	0.74966	probable pectinesterase%2Fpectinesterase inhibitor 40-like [Glycine max]; IPR006501 (Pectinesterase inhibitor domain), IPR011050 (Pectin lyase fold%2Fvirulence factor); GO:0004857 (enzyme inhibitor activity), GO:0005618 (cell wall), GO:0030599 (pectinesterase activity), GO:0042545 (cell wall modification)
Aradu.2VJ1E	-0.548706	1	fatty acid hydroxylase 1; IPR006694 (Fatty acid hydroxylase); GO:0005506 (iron ion binding), GO:0006633 (fatty acid biosynthetic process), GO:0016491 (oxidoreductase activity), GO:0055114 (oxidation-reduction process)
Aradu.2VT95	-4.00238	1	Pentatricopeptide repeat (PPR) superfamily protein; IPR002885 (Pentatricopeptide repeat), IPR011990 (Tetratricopeptide-like helical); GO:0005515 (protein binding)
Aradu.2W1FL	0.200402	1	Unknown protein
Aradu.2W21G	-0.755447	0.990886	putative E3 ubiquitin-protein ligase RF298-like isoform X1 [Glycine max]; IPR013083 (Zinc finger, RING%2FFYVE%2FPHD-type)
Aradu.2W2JL	-0.876477	0.92195	Core-2%2FI-branching beta-1,6-N-acetylglucosaminyltransferase family protein; IPR003406 (Glycosyl transferase, family 14); GO:0008375 (acetylglucosaminyltransferase activity), GO:0016020 (membrane)
Aradu.2W3AB	-0.526063	1	N-terminal nucleophile aminohydrolases (Ntn hydrolases) superfamily protein; IPR000246 (Peptidase T2, asparaginase 2); GO:0016787 (hydrolase activity)
Aradu.2W3KP	-1.70051	1	peptidyl-prolyl cis-trans isomerase D; IPR000569 (HECT), IPR002130 (Cyclophilin-type peptidyl-prolyl cis-trans isomerase domain), IPR019144 (Membralin), IPR023114 (Elongated TPR repeat-containing domain); GO:0003755 (peptidyl-prolyl cis-trans isomerase activity), GO:0004842 (ubiquitin-protein ligase activity), GO:0006457 (protein folding)
Aradu.2W51Q	-0.699762	1	malonyl CoA-acyl carrier transacylase; IPR004410 (Malonyl CoA-acyl carrier protein transacylase, FabD-type), IPR016035 (Acyl transferase%2Facyl hydrolase%2Flysophospholipase); GO:0003824 (catalytic activity), GO:0004314 ([acyl-carrier-protein] S-malonyltransferase activity), GO:0008152 (metabolic process), GO:0016740 (transferase activity)
Aradu.2W57A	-0.378422	1	Argonaute family protein; IPR003100 (Argonaute%2FDicer protein, PAZ domain); GO:0005515 (protein binding)
Aradu.2W676	1.01192	0.92195	Peroxidase superfamily protein; IPR010255 (Haem peroxidase); GO:0004601 (peroxidase activity), GO:0006979 (response to oxidative stress), GO:0020037 (heme binding), GO:0055114 (oxidation-reduction process)
Aradu.2W73N	0.00659053	1	nucleolar complex-associated protein
Aradu.2W8YR	-4.55702	1	Cytochrome P450 superfamily protein; IPR001128 (Cytochrome P450); GO:0005506 (iron ion binding), GO:0020037 (heme binding), GO:0055114 (oxidation-reduction process)
Aradu.2WS3X	0.166441	1	receptor kinase 3; IPR011009 (Protein kinase-like domain); GO:0004672 (protein kinase activity), GO:0005524 (ATP binding), GO:0006468 (protein phosphorylation)
Aradu.2X0TU	4.28382	1.69009e-07	scarecrow-like transcription factor PAT1-like [Glycine max]; IPR005202 (Transcription factor GRAS)
Aradu.2X0ZQ	0.405506	1	dynamin-like 3; IPR000375 (Dynamin central domain), IPR001401 (Dynamin, GTPase domain), IPR003130 (Dynamin GTPase effector), IPR011993 (Pleckstrin homology-like domain), IPR022812 (Dynamin superfamily), IPR027417 (P-loop containing nucleoside triphosphate hydrolase); GO:0003924 (GTPase activity), GO:0005525 (GTP binding)
Aradu.2X14D	-0.228044	1	Cytochrome P450 superfamily protein; IPR001128 (Cytochrome P450); GO:0005506 (iron ion binding), GO:0020037 (heme binding), GO:0055114 (oxidation-reduction process)
Aradu.2X2L9	-0.565964	1	peptidyl-tRNA hydrolase ICT1, mitochondrial-like isoform X2 [Glycine max]; IPR000352 (Peptide chain release factor class I%2Fclass II); GO:0003747 (translation release factor activity), GO:0006415 (translational termination)
Aradu.2X47D	4.64193	1.8426e-08	terpene synthase 14; IPR008930 (Terpenoid cyclases%2Fprotein prenyltransferase alpha-alpha toroid), IPR008949 (Terpenoid synthase); GO:0000287 (magnesium ion binding), GO:0008152 (metabolic process), GO:0010333 (terpene synthase activity), GO:0016829 (lyase activity)
Aradu.2X4SQ	-0.635073	1	zinc finger CCCH domain-containing protein 37-like [Glycine max]; IPR000571 (Zinc finger, CCCH-type); GO:0046872 (metal ion binding)
Aradu.2X4WG	-3.0897	1	2-oxoglutarate (2OG) and Fe(II)-dependent oxygenase superfamily protein; IPR002283 (Isopenicillin N synthase), IPR026992 (Non-haem dioxygenase N-terminal domain), IPR027443 (Isopenicillin N synthase-like); GO:0005506 (iron ion binding), GO:0016491 (oxidoreductase activity), GO:0055114 (oxidation-reduction process)
Aradu.2X54C	-1.44774	0.292786	MATE efflux family protein; IPR002528 (Multi antimicrobial extrusion protein); GO:0006855 (drug transmembrane transport), GO:0015238 (drug transmembrane transporter activity), GO:0015297 (antiporter activity), GO:0016020 (membrane), GO:0055085 (transmembrane transport)
Aradu.2X6EM	-0.270289	1	inositol-tetrakisphosphate 1-kinase 4-like isoform X1 [Glycine max]; IPR008656 (Inositol-tetrakisphosphate 1-kinase); GO:0000287 (magnesium ion binding), GO:0005524 (ATP binding), GO:0005622 (intracellular), GO:0032957 (inositol trisphosphate metabolic process), GO:0047325 (inositol tetrakisphosphate 1-kinase activity)
Aradu.2X718	-2.18463	0.41453	aldo%2Fketo reductase family oxidoreductase; IPR001395 (Aldo%2Fketo reductase), IPR023210 (NADP-dependent oxidoreductase domain); GO:0016491 (oxidoreductase activity), GO:0055114 (oxidation-reduction process)
Aradu.2X7F8	1.16092	1	organ-specific protein S2-like isoform X2 [Glycine max]; IPR024489 (Organ specific protein)
Aradu.2XA08	-1.22324	0.651968	ATP binding microtubule motor family protein; IPR001752 (Kinesin, motor domain), IPR027417 (P-loop containing nucleoside triphosphate hydrolase), IPR027640 (Kinesin-like protein); GO:0003777 (microtubule motor activity), GO:0005524 (ATP binding), GO:0005871 (kinesin complex), GO:0007018 (microtubule-based movement), GO:0008017 (microtubule binding)
Aradu.2XA56	3.25614	1	chromodomain-helicase-DNA-binding protein 1-like isoform X2 [Glycine max]; IPR001650 (Helicase, C-terminal), IPR027417 (P-loop containing nucleoside triphosphate hydrolase); GO:0003676 (nucleic acid binding), GO:0004386 (helicase activity), GO:0005524 (ATP binding)
Aradu.2XB95	0.129746	1	Transcription elongation factor Spt5; IPR008991 (Translation protein SH3-like domain), IPR017071 (Transcription elongation factor Spt5); GO:0006357 (regulation of transcription from RNA polymerase II promoter)
Aradu.2XF2V	-0.322938	1	phosphomannomutase; IPR006379 (HAD-superfamily hydrolase, subfamily IIB), IPR023214 (HAD-like domain); GO:0003824 (catalytic activity), GO:0004615 (phosphomannomutase activity), GO:0005737 (cytoplasm), GO:0008152 (metabolic process), GO:0019307 (mannose biosynthetic process)
Aradu.2XN5R	-0.963597	0.719898	cytokinin oxidase%2Fdehydrogenase 6; IPR016164 (FAD-linked oxidase-like, C-terminal), IPR016166 (FAD-binding, type 2), IPR016170 (Vanillyl-alcohol oxidase%2FCytokinin dehydrogenase C-terminal domain); GO:0003824 (catalytic activity), GO:0008762 (UDP-N-acetylmuramate dehydrogenase activity), GO:0009690 (cytokinin metabolic process), GO:0016491 (oxidoreductase activity), GO:0019139 (cytokinin dehyd…
Aradu.2XW42	5.29666	0.000662704	Protein kinase family protein; IPR011009 (Protein kinase-like domain), IPR013320 (Concanavalin A-like lectin%2Fglucanase, subgroup), IPR025287 (Wall-associated receptor kinase galacturonan-binding domain); GO:0004672 (protein kinase activity), GO:0005524 (ATP binding), GO:0006468 (protein phosphorylation), GO:0030247 (polysaccharide binding)
Aradu.2Y12I	0.734376	1	receptor-like protein kinase 2; IPR001611 (Leucine-rich repeat), IPR011009 (Protein kinase-like domain); GO:0004672 (protein kinase activity), GO:0005515 (protein binding), GO:0005524 (ATP binding), GO:0006468 (protein phosphorylation)
Aradu.2Y4H2	-0.58878	1	N-acylphosphatidylethanolamine synthase-like isoform X1 [Glycine max]; IPR000872 (Tafazzin); GO:0008152 (metabolic process)
Aradu.2Y5KL	0.721507	1	2-oxoglutarate (2OG) and Fe(II)-dependent oxygenase superfamily protein; IPR005123 (Oxoglutarate%2Firon-dependent dioxygenase), IPR026992 (Non-haem dioxygenase N-terminal domain), IPR027443 (Isopenicillin N synthase-like); GO:0016491 (oxidoreductase activity), GO:0055114 (oxidation-reduction process)
Aradu.2Y8IU	-4.55702	1	NADP-dependent alkenal double bond reductase; IPR002085 (Alcohol dehydrogenase superfamily, zinc-type), IPR016040 (NAD(P)-binding domain), IPR020843 (Polyketide synthase, enoylreductase); GO:0008270 (zinc ion binding), GO:0016491 (oxidoreductase activity), GO:0055114 (oxidation-reduction process)
Aradu.2Y8J5	0.228208	1	uncharacterized protein LOC100814401 isoform X1 [Glycine max]
Aradu.2YA2B	-0.0448772	1	Unknown protein
Aradu.2YF2R	-0.0256769	1	winged-helix DNA-binding transcription factor family protein; IPR005819 (Histone H5); GO:0000786 (nucleosome), GO:0003677 (DNA binding), GO:0005634 (nucleus), GO:0006334 (nucleosome assembly)
Aradu.2YJ98	-0.59641	1	D-isomer specific 2-hydroxyacid dehydrogenase NAD-binding n%3D21 Tax%3DRhizobium RepID%3DC6BAQ7_RHILS; IPR006139 (D-isomer specific 2-hydroxyacid dehydrogenase, catalytic domain), IPR016040 (NAD(P)-binding domain); GO:0008152 (metabolic process), GO:0048037 (cofactor binding), GO:0051287 (NAD binding), GO:0055114 (oxidation-reduction process)
Aradu.2YS2L	2.36221	1	Unknown protein
Aradu.2YY9U	-0.54513	1	nuclear pore complex protein Nup160-like isoform X1 [Glycine max]; IPR015943 (WD40%2FYVTN repeat-like-containing domain), IPR021717 (Nucleoporin Nup120%2F160); GO:0005515 (protein binding)
Aradu.2Z03S	-2.89162	0.0202839	myb family transcription factor APL-like isoform X1 [Glycine max]; IPR009057 (Homeodomain-like); GO:0003677 (DNA binding), GO:0003682 (chromatin binding)
Aradu.2Z0GA	-0.518657	1	Unknown protein
Aradu.2Z4NE	-1.56536	1	Peroxidase superfamily protein; IPR010255 (Haem peroxidase); GO:0004601 (peroxidase activity), GO:0006979 (response to oxidative stress), GO:0020037 (heme binding), GO:0055114 (oxidation-reduction process)
Aradu.2Z4VA	6.11757	0.260562	Dynein light chain type 1 family protein; IPR001372 (Dynein light chain, type 1%2F2); GO:0005875 (microtubule associated complex), GO:0007017 (microtubule-based process)
Aradu.2Z71Q	-1.08025	1	Acyl-CoA N-acyltransferases (NAT) superfamily protein; IPR016181 (Acyl-CoA N-acyltransferase); GO:0008080 (N-acetyltransferase activity)
Aradu.2Z821	-0.378422	1	cationic amino acid transporter 5; IPR002293 (Amino acid%2Fpolyamine transporter I); GO:0003333 (amino acid transmembrane transport), GO:0015171 (amino acid transmembrane transporter activity), GO:0016020 (membrane)
Aradu.2Z89F	0.217017	1	probable galacturonosyltransferase 12-like [Glycine max]; IPR002495 (Glycosyl transferase, family 8)
Aradu.2Z8KF	0.179736	1	threonine dehydratase biosynthetic protein; IPR001721 (ACT-like domain)
Aradu.2Z8XP	-0.95574	1	protein TPX2-like isoform X2 [Glycine max]; IPR009675 (TPX2), IPR027329 (TPX2, C-terminal domain), IPR027330 (TPX2 central domain); GO:0005819 (spindle), GO:0005874 (microtubule), GO:0007067 (mitosis)
Aradu.2Z92T	-1.19616	0.626831	Core-2%2FI-branching beta-1,6-N-acetylglucosaminyltransferase family protein; IPR003406 (Glycosyl transferase, family 14); GO:0008375 (acetylglucosaminyltransferase activity), GO:0016020 (membrane)
Aradu.2ZA2R	0.206638	1	uncharacterized protein LOC100787145 isoform X9 [Glycine max]
Aradu.2ZK8F	-1.23297	0.453162	ETO1-like protein 1-like isoform X1 [Glycine max]; IPR011333 (BTB%2FPOZ fold), IPR011990 (Tetratricopeptide-like helical); GO:0005515 (protein binding)
Aradu.2ZM68	7.35342	0.00868901	Protein phosphatase 2C family protein; IPR001932 (Protein phosphatase 2C (PP2C)-like domain), IPR015655 (Protein phosphatase 2C), IPR025724 (GAG-pre-integrase domain); GO:0003824 (catalytic activity)
Aradu.2ZP0Z	0.599835	1	ADP,ATP carrier protein 1, mitochondrial [Glycine max]; IPR002067 (Mitochondrial carrier protein), IPR023395 (Mitochondrial carrier domain); GO:0005215 (transporter activity), GO:0005743 (mitochondrial inner membrane), GO:0006810 (transport), GO:0055085 (transmembrane transport)
Aradu.2ZT9L	0.19303	1	zinc finger CCCH domain-containing protein 17-like [Glycine max]; IPR000571 (Zinc finger, CCCH-type), IPR026290 (Putative E3 ubiquitin-protein ligase, makorin-related); GO:0046872 (metal ion binding)
Aradu.300HC	-0.312551	1	growth-regulating factor 9; IPR014977 (WRC), IPR014978 (Glutamine-Leucine-Glutamine, QLQ); GO:0005524 (ATP binding), GO:0005634 (nucleus)
Aradu.301B3	0.792351	0.902684	dihydrosphingosine 1-phosphate phosphatase C823.11-like [Glycine max]; IPR000326 (Phosphatidic acid phosphatase type 2%2Fhaloperoxidase); GO:0003824 (catalytic activity), GO:0016020 (membrane)
Aradu.301P6	0.359281	1	lipid transfer protein; IPR000528 (Plant lipid transfer protein%2FPar allergen), IPR016140 (Bifunctional inhibitor%2Fplant lipid transfer protein%2Fseed storage helical domain); GO:0006869 (lipid transport), GO:0008289 (lipid binding)
Aradu.302GN	0.951634	1	Iron ion binding %2F oxidoreductase%2F oxidoreductase protein n%3D1 Tax%3DGenlisea aurea RepID%3DS8C9J7_9LAMI; IPR005123 (Oxoglutarate%2Firon-dependent dioxygenase); GO:0005506 (iron ion binding), GO:0016491 (oxidoreductase activity), GO:0031418 (L-ascorbic acid binding), GO:0055114 (oxidation-reduction process)
Aradu.3033B	-1.14887	0.621917	tRNA nucleotidyltransferase%2Fpoly(A) polymerase; IPR002646 (Poly A polymerase, head domain); GO:0003723 (RNA binding), GO:0006396 (RNA processing), GO:0016779 (nucleotidyltransferase activity)
Aradu.305W9	1.95934	0.588967	Protein kinase superfamily protein; IPR003591 (Leucine-rich repeat, typical subtype), IPR011009 (Protein kinase-like domain), IPR013210 (Leucine-rich repeat-containing N-terminal, type 2), IPR013320 (Concanavalin A-like lectin%2Fglucanase, subgroup); GO:0004672 (protein kinase activity), GO:0004674 (protein serine%2Fthreonine kinase activity), GO:0005524 (ATP binding), GO:0006468 (protein phospho…
Aradu.3077T	-0.598442	1	Unknown protein
Aradu.309HJ	1.54081	0.46496	uncharacterized protein At1g04910-like [Glycine max]; IPR019378 (GDP-fucose protein O-fucosyltransferase)
Aradu.30BBS	-4.00238	1	Unknown protein
Aradu.30DEE	-0.48837	1	ARM repeat superfamily protein; IPR016024 (Armadillo-type fold); GO:0005488 (binding)
Aradu.30DN1	-1.56488	0.254115	Mitochondrial import inner membrane translocase subunit Tim17%2FTim22%2FTim23 family protein; IPR003397 (Mitochondrial inner membrane translocase subunit Tim17%2FTim22%2FTim23%2Fperoxisomal protein PMP24)
Aradu.30FAV	0.664318	1	probable galacturonosyltransferase 14-like [Glycine max]; IPR002495 (Glycosyl transferase, family 8)
Aradu.30I58	2.60953	0.00272446	Unknown protein
Aradu.30IDQ	0.206963	1	Histone superfamily protein; IPR000164 (Histone H3), IPR009072 (Histone-fold); GO:0000786 (nucleosome), GO:0003677 (DNA binding), GO:0006334 (nucleosome assembly), GO:0046982 (protein heterodimerization activity)
Aradu.30IM4	-1.79408	0.103407	Regulator of chromosome condensation (RCC1) family protein; IPR009091 (Regulator of chromosome condensation 1%2Fbeta-lactamase-inhibitor protein II)
Aradu.30JD5	-0.149538	1	Protein kinase superfamily protein; IPR011009 (Protein kinase-like domain); GO:0004672 (protein kinase activity), GO:0005524 (ATP binding), GO:0006468 (protein phosphorylation)
Aradu.30JS6	0.176217	1	Uncharacterised conserved protein UCP015417, vWA; IPR024553 (Domain of unknown function DUF2828)
Aradu.30K9R	1.13814	0.680496	Rhodospirillum photometricum DSM 122 draft genome sequence n%3D2 Tax%3DRhodospirillum photometricum DSM 122 RepID%3DH6SIB1_RHOPH
Aradu.30LB3	-1.34745	1	beta glucosidase 11; IPR001360 (Glycoside hydrolase, family 1), IPR017853 (Glycoside hydrolase, superfamily); GO:0005975 (carbohydrate metabolic process)
Aradu.30M10	-1.90988	0.0978797	unknown protein; FUNCTIONS IN: molecular_function unknown; INVOLVED IN: N-terminal protein myristoylation; IPR025322 (Protein of unknown function DUF4228, plant)
Aradu.30RBD	-0.745677	0.998813	F-box-like protein; IPR001810 (F-box domain); GO:0005515 (protein binding)
Aradu.30RPU	-5.26926	0.626831	myb transcription factor; IPR009057 (Homeodomain-like); GO:0003677 (DNA binding), GO:0003682 (chromatin binding)
Aradu.30S8W	-0.172641	1	NAC domain protein,; IPR003441 (NAC domain); GO:0003677 (DNA binding)
Aradu.30UVN	-1.08025	1	CLP protease proteolytic subunit 3; IPR023562 (Clp protease proteolytic subunit %2FTranslocation-enhancing protein TepA); GO:0004252 (serine-type endopeptidase activity), GO:0006508 (proteolysis)
Aradu.30WHV	1.66058	0.232797	uncharacterized protein LOC102662841 [Glycine max]; IPR021775 (Protein of unknown function DUF3339)
Aradu.30XLB	-0.809771	1	Diacylglycerol kinase family protein; IPR001206 (Diacylglycerol kinase, catalytic domain), IPR016064 (ATP-NAD kinase-like domain); GO:0003951 (NAD+ kinase activity), GO:0004143 (diacylglycerol kinase activity), GO:0007205 (protein kinase C-activating G-protein coupled receptor signaling pathway), GO:0008152 (metabolic process)
Aradu.3127Y	-0.641295	1	eukaryotic translation initiation factor 3 subunit L-like [Glycine max]; IPR019382 (Translation initiation factor 3 complex subunit L); GO:0003743 (translation initiation factor activity), GO:0005737 (cytoplasm), GO:0005852 (eukaryotic translation initiation factor 3 complex)
Aradu.31356	0.351017	1	Unknown protein
Aradu.315HW	1.21349	0.445272	TGACG-sequence-specific DNA-binding protein TGA-1B-like [Glycine max]; IPR004827 (Basic-leucine zipper domain), IPR012900 (G-box binding, MFMR); GO:0003677 (DNA binding), GO:0003700 (sequence-specific DNA binding transcription factor activity), GO:0005634 (nucleus), GO:0043565 (sequence-specific DNA binding)
Aradu.316F6	0.592336	1	Single-stranded nucleic acid binding R3H protein; IPR001374 (Single-stranded nucleic acid binding R3H), IPR024771 (SUZ domain); GO:0003676 (nucleic acid binding)
Aradu.31AY0	3.25614	1	receptor kinase 3; IPR011009 (Protein kinase-like domain), IPR013320 (Concanavalin A-like lectin%2Fglucanase, subgroup)
Aradu.31BGP	-4.00238	1	unknown protein; FUNCTIONS IN: molecular_function unknown; INVOLVED IN: biological_process unknown; LOCATED IN: chloroplast thylakoid membrane, chloroplast; EXPRESSED IN: 22 plant structures; EXPRESSED DURING: 13 growth stages; Has 11 Blast hits to 11 proteins in 5 species: Archae - 0; Bacteria - 0; Metazoa - 0; Fungi - 0; Plants - 11; Viruses - 0; Other Eukaryotes - 0 (source: NCBI BLink).
Aradu.31EAH	-0.131057	1	disease resistance protein RPM1-like [Glycine max]
Aradu.31FSG	-0.950725	0.756099	sugar porter (SP) family MFS transporter; IPR005828 (General substrate transporter), IPR016196 (Major facilitator superfamily domain, general substrate transporter); GO:0005215 (transporter activity), GO:0006810 (transport), GO:0016020 (membrane), GO:0016021 (integral component of membrane), GO:0022857 (transmembrane transporter activity), GO:0022891 (substrate-specific transmembrane transporter …
Aradu.31GIY	-0.060282	1	Unknown protein
Aradu.31H7A	0.233564	1	glycerol-3-phosphate acyltransferase 6; IPR002123 (Phospholipid%2Fglycerol acyltransferase), IPR023214 (HAD-like domain); GO:0008152 (metabolic process)
Aradu.31HAC	-0.570505	1	magnesium transporter 6; IPR026573 (Magnesium transporter MRS2%2FLPE10); GO:0015095 (magnesium ion transmembrane transporter activity), GO:0015693 (magnesium ion transport)
Aradu.31I1D	-1.34745	1	Low PSII Accumulation 3 isoform 1 n%3D4 Tax%3DTheobroma cacao RepID%3DUPI00042B4C06; IPR018962 (Domain of unknown function DUF1995)
Aradu.31IUC	-3.22481	0.000634037	putative indole-3-acetic acid-amido synthetase GH3.9; IPR004993 (GH3 auxin-responsive promoter)
Aradu.31IVL	-1.01495	0.701863	Nucleic acid-binding, OB-fold-like protein; IPR013970 (Replication factor A protein 3)
Aradu.31JVP	-0.306086	1	TCP family transcription factor; IPR005333 (Transcription factor, TCP)
Aradu.31KLB	-1.09066	1	RNI-like superfamily protein; IPR006553 (Leucine-rich repeat, cysteine-containing subtype)
Aradu.31KLR	0.185669	1	zinc finger CCCH domain-containing protein 48-like isoform X2 [Glycine max]
Aradu.31LM6	3.25614	1	Unknown protein
Aradu.31LRS	-0.120779	1	Protein phosphatase 2C family protein; IPR001932 (Protein phosphatase 2C (PP2C)-like domain), IPR008984 (SMAD%2FFHA domain), IPR015655 (Protein phosphatase 2C); GO:0003824 (catalytic activity), GO:0005515 (protein binding)
Aradu.31PM4	-1.70033	0.353788	Protein kinase superfamily protein; IPR011009 (Protein kinase-like domain); GO:0004672 (protein kinase activity), GO:0004674 (protein serine%2Fthreonine kinase activity), GO:0005524 (ATP binding), GO:0006468 (protein phosphorylation)
Aradu.31RFE	-0.071964	1	nudix hydrolase homolog 2; IPR003293 (Nudix hydrolase 6-like); GO:0016787 (hydrolase activity)
Aradu.31RVV	-3.41481	0.00612982	alpha%2Fbeta-Hydrolases superfamily protein; IPR002921 (Lipase, class 3); GO:0004806 (triglyceride lipase activity), GO:0006629 (lipid metabolic process)
Aradu.31SEB	4.1786	1	E3 ubiquitin protein ligase DRIP2-like [Glycine max]
Aradu.31U15	-0.378422	1	beta glucosidase 11; IPR001360 (Glycoside hydrolase, family 1), IPR017853 (Glycoside hydrolase, superfamily); GO:0005975 (carbohydrate metabolic process)
Aradu.31UBA	0.282592	1	Unknown protein; IPR028144 (Cysteine-rich transmembrane CYSTM domain)
Aradu.31VER	0.053232	1	Protein kinase superfamily protein; IPR011009 (Protein kinase-like domain), IPR016253 (Integrin-linked protein kinase), IPR028324 (Serine%2Fthreonine-protein kinase CTR1); GO:0004672 (protein kinase activity), GO:0004674 (protein serine%2Fthreonine kinase activity), GO:0005515 (protein binding), GO:0005524 (ATP binding), GO:0006468 (protein phosphorylation), GO:0009966 (regulation of signal trans…
Aradu.31WFK	-0.325555	1	40S ribosomal protein S24-2; IPR001976 (Ribosomal protein S24e), IPR012677 (Nucleotide-binding, alpha-beta plait); GO:0000166 (nucleotide binding), GO:0003735 (structural constituent of ribosome), GO:0005622 (intracellular), GO:0005840 (ribosome), GO:0006412 (translation)
Aradu.31ZLJ	-0.582413	1	regulatory protein (NPR1); IPR011333 (BTB%2FPOZ fold), IPR020683 (Ankyrin repeat-containing domain), IPR024228 (Domain of unknown function DUF3420); GO:0005515 (protein binding)
Aradu.31ZWP	-1.80279	0.272402	Pseudouridine synthase family protein; IPR001406 (Pseudouridine synthase I, TruA), IPR020103 (Pseudouridine synthase, catalytic domain); GO:0001522 (pseudouridine synthesis), GO:0003723 (RNA binding), GO:0009451 (RNA modification), GO:0009982 (pseudouridine synthase activity)
Aradu.31ZXZ	-0.0559914	1	RNA-directed DNA polymerase (reverse transcriptase)-related family protein
Aradu.31ZZF	-0.220794	1	protein MOR1-like isoform X1 [Glycine max]; IPR016024 (Armadillo-type fold); GO:0005488 (binding), GO:0005515 (protein binding)
Aradu.320AL	1.45432	0.373208	WEB family protein At5g16730, chloroplastic-like [Glycine max]
Aradu.32310	-0.142707	1	patatin-like phospholipase domain protein; IPR016035 (Acyl transferase%2Facyl hydrolase%2Flysophospholipase); GO:0006629 (lipid metabolic process), GO:0008152 (metabolic process)
Aradu.329DD	-0.888514	0.790807	mercaptopyruvate sulfurtransferase 1; IPR001763 (Rhodanese-like domain); GO:0004792 (thiosulfate sulfurtransferase activity)
Aradu.329PQ	-3.09795	0.0189501	polygalacturonase non-catalytic protein; IPR004873 (BURP domain)
Aradu.32A1K	1.04365	0.690367	Disease resistance-responsive (dirigent-like protein) family protein; IPR004265 (Plant disease resistance response protein)
Aradu.32A9T	0.17061	1	RGPR-related; IPR024340 (Sec16, central conserved domain), IPR024880 (COPII coat assembly protein, Sec16); GO:0048208 (COPII vesicle coating)
Aradu.32EAS	-0.589888	1	rootletin-like isoform X3 [Glycine max]
Aradu.32ETH	1.02984	0.695434	cellulose synthase 6; IPR005150 (Cellulose synthase), IPR013083 (Zinc finger, RING%2FFYVE%2FPHD-type); GO:0016020 (membrane), GO:0016760 (cellulose synthase (UDP-forming) activity), GO:0030244 (cellulose biosynthetic process)
Aradu.32F23	-0.378385	1	RWP-RK domain-containing protein; IPR003035 (RWP-RK domain)
Aradu.32FI1	1.75723	0.352115	deoxynucleoside triphosphate triphosphohydrolase SAMHD1 homolog isoform X3 [Glycine max]; IPR003607 (HD%2FPDEase domain); GO:0003824 (catalytic activity), GO:0008081 (phosphoric diester hydrolase activity), GO:0046872 (metal ion binding)
Aradu.32FK2	-1.83888	0.322136	RNA methyltransferase, RsmD family n%3D3 Tax%3DClostridium RepID%3DD3ALW4_9CLOT; IPR004398 (RNA methyltransferase, RsmD); GO:0008168 (methyltransferase activity), GO:0031167 (rRNA methylation)
Aradu.32GE1	-1.32375	0.41598	mitochondrial 37S ribosomal protein S27-like [Glycine max]; IPR013219 (Ribosomal protein S27%2FS33, mitochondrial)
Aradu.32JAB	-2.35323	0.294169	Unknown protein
Aradu.32KIU	-0.685545	1	60S ribosomal protein L7a-like [Glycine max]; IPR004038 (Ribosomal protein L7Ae%2FL30e%2FS12e%2FGadd45), IPR018492 (Ribosomal protein L7Ae%2FL8%2FNhp2 family)
Aradu.32LC7	-0.778022	1	myo-inositol-1-phosphate synthase 3; IPR002587 (Myo-inositol-1-phosphate synthase); GO:0004512 (inositol-3-phosphate synthase activity), GO:0006021 (inositol biosynthetic process), GO:0008654 (phospholipid biosynthetic process)
Aradu.32P5Q	-1.192	0.681737	Oxysterol-binding family protein; IPR009014 (Transketolase, C-terminal%2FPyruvate-ferredoxin oxidoreductase, domain II); GO:0003824 (catalytic activity), GO:0008152 (metabolic process)
Aradu.32PA7	-0.711492	1	MORC family CW-type zinc finger protein 3-like isoform X2 [Glycine max]; IPR003594 (Histidine kinase-like ATPase, ATP-binding domain); GO:0005524 (ATP binding)
Aradu.32PUY	-1.26702	0.42295	RNA-binding protein 38-like [Glycine max]; IPR012677 (Nucleotide-binding, alpha-beta plait); GO:0000166 (nucleotide binding), GO:0003676 (nucleic acid binding)
Aradu.32RQ0	2.20465	0.0248336	RING-H2 finger protein 2B; IPR013083 (Zinc finger, RING%2FFYVE%2FPHD-type); GO:0005515 (protein binding), GO:0008270 (zinc ion binding)
Aradu.32S3X	-0.400177	1	cytochrome B-c1 complex subunit 6; IPR003422 (Cytochrome b-c1 complex, subunit 6), IPR023184 (Ubiquinol-cytochrome C reductase hinge domain); GO:0008121 (ubiquinol-cytochrome-c reductase activity)
Aradu.32TSS	-0.0241425	1	profilin 4; IPR005455 (Profilin), IPR027310 (Profilin conserved site); GO:0003779 (actin binding), GO:0030036 (actin cytoskeleton organization)
Aradu.32UNM	-0.934109	0.801942	probable methyltransferase PMT7-like [Glycine max]; IPR004159 (Putative S-adenosyl-L-methionine-dependent methyltransferase); GO:0008168 (methyltransferase activity)
Aradu.32USD	-0.468711	1	coatomer subunit zeta-3-like [Glycine max]; IPR011012 (Longin-like domain); GO:0006810 (transport)
Aradu.32V7X	-0.382335	1	CLP protease proteolytic subunit 3; IPR023562 (Clp protease proteolytic subunit %2FTranslocation-enhancing protein TepA); GO:0004252 (serine-type endopeptidase activity), GO:0006508 (proteolysis)
Aradu.32WCY	0.550986	1	MADS-box transcription factor 6 [Glycine max]; IPR002100 (Transcription factor, MADS-box), IPR002487 (Transcription factor, K-box); GO:0003677 (DNA binding), GO:0003700 (sequence-specific DNA binding transcription factor activity), GO:0005634 (nucleus), GO:0046983 (protein dimerization activity)
Aradu.32X0N	0.918973	0.748387	phospholipase A1-Ibeta2, chloroplastic-like [Glycine max]; IPR002921 (Lipase, class 3); GO:0004806 (triglyceride lipase activity), GO:0006629 (lipid metabolic process)
Aradu.32ZUX	0.249051	1	dof zinc finger protein DOF5.1 [Glycine max]; IPR003851 (Zinc finger, Dof-type); GO:0003677 (DNA binding)
Aradu.3300Y	1.76506	0.23184	LRR receptor-like kinase family protein; IPR001611 (Leucine-rich repeat), IPR003591 (Leucine-rich repeat, typical subtype), IPR011009 (Protein kinase-like domain), IPR013210 (Leucine-rich repeat-containing N-terminal, type 2), IPR013320 (Concanavalin A-like lectin%2Fglucanase, subgroup); GO:0004672 (protein kinase activity), GO:0005515 (protein binding), GO:0005524 (ATP binding), GO:0006468 (prot…
Aradu.335WD	-0.699527	1	staphylococcal nuclease domain-containing protein 1-like [Glycine max]; IPR016685 (RNA-induced silencing complex, nuclease component Tudor-SN); GO:0003676 (nucleic acid binding), GO:0016442 (RISC complex), GO:0031047 (gene silencing by RNA)
Aradu.336K6	0.183399	1	Unknown protein
Aradu.337PG	2.17576	0.0950912	CDGSH iron-sulfur domain protein; IPR018967 (Iron sulphur-containing domain, CDGSH-type); GO:0043231 (intracellular membrane-bounded organelle)
Aradu.339QG	-1.29322	0.421573	BEL1-like homeodomain protein 1-like isoform X2 [Glycine max]; IPR006563 (POX domain), IPR009057 (Homeodomain-like); GO:0003677 (DNA binding)
Aradu.33BE7	4.1786	1	Unknown protein
Aradu.33FPQ	2.28281	0.626831	probable pectinesterase%2Fpectinesterase inhibitor 21-like [Glycine max]; IPR006501 (Pectinesterase inhibitor domain), IPR011050 (Pectin lyase fold%2Fvirulence factor); GO:0004857 (enzyme inhibitor activity), GO:0005618 (cell wall), GO:0030599 (pectinesterase activity), GO:0042545 (cell wall modification)
Aradu.33FZ2	-1.19616	0.626831	Ribosomal protein S13%2FS18 family; IPR001892 (Ribosomal protein S13), IPR010979 (Ribosomal protein S13-like, H2TH); GO:0003676 (nucleic acid binding), GO:0003723 (RNA binding), GO:0003735 (structural constituent of ribosome), GO:0005622 (intracellular), GO:0005840 (ribosome), GO:0006412 (translation)
Aradu.33G7Z	-0.685131	1	FKBP-like peptidyl-prolyl cis-trans isomerase family protein
Aradu.33HIQ	-0.339378	1	PGR5-LIKE A
Aradu.33KHZ	-1.37715	0.843883	uncharacterized protein LOC100809927 [Glycine max]
Aradu.33LQY	-0.362314	1	UDP-N-acetylglucosamine transferase subunit alg13; IPR007235 (Glycosyl transferase, family 28, C-terminal); GO:0005975 (carbohydrate metabolic process), GO:0030246 (carbohydrate binding), GO:0030259 (lipid glycosylation)
Aradu.33LXX	-0.698355	1	uncharacterized protein LOC100817900 isoform X3 [Glycine max]; IPR016181 (Acyl-CoA N-acyltransferase); GO:0008080 (N-acetyltransferase activity)
Aradu.33MBY	0.351953	1	ubiquitin-conjugating enzyme E2
Aradu.33MT0	-3.0897	1	uncharacterized protein LOC102660738 isoform X3 [Glycine max]; IPR004332 (Transposase, MuDR, plant)
Aradu.33Q41	-0.461013	1	Class I glutamine amidotransferase-like superfamily protein; IPR006286 (Peptidase C56, PfpI)
Aradu.33QAR	-0.60863	1	GATA transcription factor 17; IPR013088 (Zinc finger, NHR%2FGATA-type); GO:0003700 (sequence-specific DNA binding transcription factor activity), GO:0008270 (zinc ion binding), GO:0043565 (sequence-specific DNA binding)
Aradu.33QQ9	-0.540751	1	DNA primase n%3D3 Tax%3DCitrus RepID%3DV4SXG4_9ROSI; IPR002755 (DNA primase, small subunit); GO:0003896 (DNA primase activity)
Aradu.33RZ4	-1.07251	0.640419	ATP binding microtubule motor family protein; IPR001715 (Calponin homology domain), IPR001752 (Kinesin, motor domain), IPR027417 (P-loop containing nucleoside triphosphate hydrolase), IPR027640 (Kinesin-like protein); GO:0003777 (microtubule motor activity), GO:0005515 (protein binding), GO:0005524 (ATP binding), GO:0005871 (kinesin complex), GO:0007018 (microtubule-based movement), GO:0008017 (m…
Aradu.33T2E	-1.23244	0.473982	AUTOPHAGY 8E; IPR004241 (Autophagy protein Atg8 ubiquitin like)
Aradu.33TM5	-0.746236	1	receptor-like kinase isoform X1 [Glycine max]; IPR005559 (CG-1 DNA-binding domain), IPR011009 (Protein kinase-like domain); GO:0003677 (DNA binding), GO:0004672 (protein kinase activity), GO:0005524 (ATP binding), GO:0005634 (nucleus), GO:0006468 (protein phosphorylation)
Aradu.33ULW	0.181549	1	transcription factor bHLH35-like [Glycine max]; IPR011598 (Myc-type, basic helix-loop-helix (bHLH) domain); GO:0046983 (protein dimerization activity)
Aradu.33VFZ	-1.31445	0.538431	probable sugar phosphate%2Fphosphate translocator [Glycine max]; IPR004853 (Triose-phosphate transporter domain)
Aradu.33VZ6	3.44364	3.65524e-05	TIFY domain%2FDivergent CCT motif family protein; IPR010399 (Tify), IPR018467 (CO%2FCOL%2FTOC1, conserved site)
Aradu.33WDB	3.25614	1	Unknown protein
Aradu.33WK0	0.0479793	1	Unknown protein
Aradu.33XBG	-0.774509	1	putative E3 ubiquitin-protein ligase LIN-2-like isoform X1 [Glycine max]; IPR016024 (Armadillo-type fold); GO:0005488 (binding)
Aradu.33XI8	-0.290513	1	chromodomain-helicase-DNA-binding protein 1-like isoform X2 [Glycine max]; IPR000330 (SNF2-related), IPR001650 (Helicase, C-terminal), IPR009462 (Domain of unknown function DUF1086), IPR009463 (Domain of unknown function DUF1087), IPR013083 (Zinc finger, RING%2FFYVE%2FPHD-type), IPR016197 (Chromo domain-like), IPR027417 (P-loop containing nucleoside triphosphate hydrolase); GO:0003676 (nucleic ac…
Aradu.33XZT	1.31292	0.492576	probable nucleoredoxin 2-like isoform 1 [Glycine max]; IPR002219 (Protein kinase C-like, phorbol ester%2Fdiacylglycerol binding), IPR012336 (Thioredoxin-like fold); GO:0035556 (intracellular signal transduction)
Aradu.33YNP	-0.329851	1	Pentatricopeptide repeat (PPR) superfamily protein; IPR002885 (Pentatricopeptide repeat), IPR011990 (Tetratricopeptide-like helical); GO:0005515 (protein binding)
Aradu.340KF	-1.20647	0.503906	pre-mRNA-processing protein 40C-like isoform X2 [Glycine max]; IPR001202 (WW domain), IPR002713 (FF domain); GO:0005515 (protein binding)
Aradu.341GG	0.0425586	1	uncharacterized protein LOC100789383 isoform X2 [Glycine max]
Aradu.344E5	-3.0897	1	golgin subfamily A member 5-like [Glycine max]; IPR004252 (Probable transposase, Ptta%2FEn%2FSpm, plant)
Aradu.346IW	-0.622399	1	putative pectinesterase%2Fpectinesterase inhibitor 24-like [Glycine max]; IPR006501 (Pectinesterase inhibitor domain), IPR011050 (Pectin lyase fold%2Fvirulence factor); GO:0004857 (enzyme inhibitor activity), GO:0005618 (cell wall), GO:0030599 (pectinesterase activity), GO:0042545 (cell wall modification)
Aradu.347A2	-0.751318	1	amine-terminal glutamine amidohydrolase; IPR023128 (Protein N-terminal glutamine amidohydrolase, alpha beta roll)
Aradu.348PZ	5.42725	3.55881e-10	branched-chain amino acid transaminase 2; IPR001544 (Aminotransferase, class IV); GO:0003824 (catalytic activity), GO:0004084 (branched-chain-amino-acid transaminase activity), GO:0008152 (metabolic process), GO:0009081 (branched-chain amino acid metabolic process)
Aradu.349TN	-0.695482	1	probable serine%2Fthreonine protein phosphatase 2A regulatory subunit B%27%27delta-like isoform X3 [Glycine max]; IPR011992 (EF-hand domain pair); GO:0005509 (calcium ion binding)
Aradu.34ACD	-0.261906	1	melanoma-associated antigen 10-like isoform X3 [Glycine max]; IPR002190 (MAGE protein)
Aradu.34BLX	0.166441	1	golgin candidate 6-like isoform X1 [Glycine max]
Aradu.34CIB	0.323433	1	Unknown protein
Aradu.34FHG	-1.49851	0.265872	mitochondrial substrate carrier family protein B-like [Glycine max]; IPR018108 (Mitochondrial substrate%2Fsolute carrier), IPR023395 (Mitochondrial carrier domain)
Aradu.34GQZ	1.11483	0.572955	Pectate lyase family protein; IPR011050 (Pectin lyase fold%2Fvirulence factor), IPR018082 (AmbAllergen)
Aradu.34L9V	1.08889	1	hydroxymethylglutaryl-CoA lyase; IPR013785 (Aldolase-type TIM barrel), IPR027167 (Hydroxymethylglutaryl-CoA lyase); GO:0003824 (catalytic activity), GO:0004419 (hydroxymethylglutaryl-CoA lyase activity)
Aradu.34LNY	-5.52604	0.473987	proteoglycan 4-like isoform X2 [Glycine max]; IPR025486 (Domain of unknown function DUF4378)
Aradu.34LZV	-1.91456	0.2707	uncharacterized protein LOC100790072 [Glycine max]; IPR008528 (Protein of unknown function DUF810)
Aradu.34MDI	-0.928698	0.816938	unknown protein; FUNCTIONS IN: molecular_function unknown; INVOLVED IN: N-terminal protein myristoylation; EXPRESSED IN: 22 plant structures; EXPRESSED DURING: 13 growth stages; Has 29 Blast hits to 29 proteins in 12 species: Archae - 0; Bacteria - 0; Metazoa - 2; Fungi - 0; Plants - 27; Viruses - 0; Other Eukaryotes - 0 (source: NCBI BLink).
Aradu.34MNK	-0.368255	1	thioredoxin domain-containing protein 9 homolog; IPR012336 (Thioredoxin-like fold); GO:0045454 (cell redox homeostasis)
Aradu.34QFB	4.25707	2.13746e-07	Auxin efflux carrier family protein; IPR004776 (Auxin efflux carrier); GO:0016021 (integral component of membrane), GO:0055085 (transmembrane transport)
Aradu.34RNS	-0.523891	1	Core-2%2FI-branching beta-1,6-N-acetylglucosaminyltransferase family protein; IPR003406 (Glycosyl transferase, family 14); GO:0008375 (acetylglucosaminyltransferase activity), GO:0016020 (membrane)
Aradu.34UTA	-0.16172	1	endo-1,3; 1,4-beta-D-glucanase [Glycine max]; IPR002925 (Dienelactone hydrolase); GO:0016787 (hydrolase activity)
Aradu.34VYW	-0.281942	1	transcription initiation factor IIF subunit alpha; IPR008851 (Transcription initiation factor IIF, alpha subunit); GO:0003677 (DNA binding), GO:0005634 (nucleus)
Aradu.34WJ4	-0.390102	1	60S ribosomal protein L30-like [Glycine max]; IPR000231 (Ribosomal protein L30e); GO:0003735 (structural constituent of ribosome), GO:0005622 (intracellular), GO:0005840 (ribosome), GO:0006412 (translation)
Aradu.34YIE	-0.237376	1	DNA (cytosine-5-)-methyltransferase family protein; IPR001025 (Bromo adjacent homology (BAH) domain), IPR001525 (C-5 cytosine methyltransferase), IPR016197 (Chromo domain-like); GO:0003677 (DNA binding), GO:0003682 (chromatin binding), GO:0006306 (DNA methylation), GO:0008168 (methyltransferase activity)
Aradu.34YKG	-0.295102	1	zinc finger CCCH domain-containing protein 41-like [Glycine max]; IPR000571 (Zinc finger, CCCH-type), IPR012677 (Nucleotide-binding, alpha-beta plait); GO:0000166 (nucleotide binding), GO:0003676 (nucleic acid binding), GO:0046872 (metal ion binding)
Aradu.351AC	-0.230938	1	BURP domain-containing protein; IPR004873 (BURP domain)
Aradu.351UX	-4.00238	1	Unknown protein
Aradu.351W1	-0.441448	1	cytochrome c oxidase assembly factor 5-like [Glycine max]; IPR018793 (Cytochrome c oxidase assembly protein PET191)
Aradu.352P0	-0.53998	1	Chaperone DnaJ-domain superfamily protein; IPR001623 (DnaJ domain)
Aradu.352UP	0.747899	0.988263	uncharacterized protein At4g08330, chloroplastic-like [Glycine max]
Aradu.353FG	-2.66913	0.00613556	uncharacterized protein At4g15970-like isoform X3 [Glycine max]; IPR005069 (Nucleotide-diphospho-sugar transferase)
Aradu.353YW	-1.09731	0.792041	2-oxoglutarate (2OG) and Fe(II)-dependent oxygenase superfamily protein; IPR002283 (Isopenicillin N synthase), IPR026992 (Non-haem dioxygenase N-terminal domain), IPR027443 (Isopenicillin N synthase-like); GO:0005506 (iron ion binding), GO:0016491 (oxidoreductase activity), GO:0055114 (oxidation-reduction process)
Aradu.35432	-0.617344	1	C2 calcium%2Flipid-binding and GRAM domain containing protein; IPR000008 (C2 domain), IPR013583 (Phosphoribosyltransferase C-terminal); GO:0005515 (protein binding)
Aradu.356IA	2.93226	0.0162695	Thioesterase superfamily protein; IPR006683 (Thioesterase superfamily)
Aradu.356M1	-1.67444	0.466486	ribonuclease 3; IPR001568 (Ribonuclease T2-like); GO:0003723 (RNA binding), GO:0033897 (ribonuclease T2 activity)
Aradu.3579H	-3.0897	1	glucose-6-phosphate isomerase; IPR001672 (Phosphoglucose isomerase (PGI)), IPR021135 (Phosphoenolpyruvate carboxylase); GO:0004347 (glucose-6-phosphate isomerase activity), GO:0006094 (gluconeogenesis), GO:0006096 (glycolysis), GO:0006099 (tricarboxylic acid cycle), GO:0008964 (phosphoenolpyruvate carboxylase activity), GO:0015977 (carbon fixation)
Aradu.3589Z	-0.712876	1	microtubule-associated protein futsch isoform X8 [Glycine max]; IPR027329 (TPX2, C-terminal domain)
Aradu.35GCX	0.556188	1	unknown protein
Aradu.35GJA	-0.289738	1	unknown protein; FUNCTIONS IN: molecular_function unknown; LOCATED IN: chloroplast
Aradu.35HVS	-1.55615	0.199523	Deoxyribodipyrimidine photo-lyase (DNA photolyase) (Photoreactivating enzyme) n%3D1 Tax%3DPhaeospirillum molischianum DSM 120 RepID%3DH8FVZ1_PHAMO; IPR002081 (Cryptochrome%2FDNA photolyase, class 1); GO:0003913 (DNA photolyase activity), GO:0006281 (DNA repair)
Aradu.35LBL	0.259552	1	hypothetical protein
Aradu.35LC8	-2.60599	0.00322204	MYB transcription factor MYB83 [Glycine max]; IPR009057 (Homeodomain-like); GO:0003677 (DNA binding), GO:0003682 (chromatin binding)
Aradu.35NH5	-0.33417	1	GDSL esterase%2Flipase [Glycine max]; IPR013831 (SGNH hydrolase-type esterase domain); GO:0016787 (hydrolase activity)
Aradu.35NHM	-0.630254	1	pentatricopeptide (PPR) repeat-containing protein; IPR002885 (Pentatricopeptide repeat), IPR011990 (Tetratricopeptide-like helical); GO:0005515 (protein binding)
Aradu.35NII	-0.817913	0.866651	eukaryotic translation initiation factor 3B-2; IPR011042 (Six-bladed beta-propeller, TolB-like), IPR011400 (Eukaryotic translation initiation factor 3 subunit B), IPR012677 (Nucleotide-binding, alpha-beta plait); GO:0000166 (nucleotide binding), GO:0003676 (nucleic acid binding), GO:0003723 (RNA binding), GO:0003743 (translation initiation factor activity), GO:0005515 (protein binding), GO:000585…
Aradu.35P83	-0.0821138	1	regulator of nonsense transcripts UPF3-like isoform X3 [Glycine max]; IPR005120 (Regulator of nonsense-mediated decay, UPF3); GO:0000166 (nucleotide binding)
Aradu.35R10	-0.670466	1	DEAD-box ATP-dependent RNA helicase family protein; IPR001650 (Helicase, C-terminal), IPR014001 (Helicase, superfamily 1%2F2, ATP-binding domain), IPR027417 (P-loop containing nucleoside triphosphate hydrolase); GO:0003676 (nucleic acid binding), GO:0004386 (helicase activity), GO:0005524 (ATP binding), GO:0008026 (ATP-dependent helicase activity)
Aradu.35TX9	0.385981	1	lipoyl synthase 2, mitochondrial [Glycine max]; IPR003698 (Lipoyl synthase), IPR007197 (Radical SAM); GO:0003824 (catalytic activity), GO:0009107 (lipoate biosynthetic process), GO:0016992 (lipoate synthase activity), GO:0051536 (iron-sulfur cluster binding)
[truncated: 19,126 more rows]
