# Supplementary material for: Early responses to dehydration in contrasting wild Arachis species
Source: PLoS One. 2018 May 30;13(5):e0198191. doi: 10.1371/journal.pone.0198191 (PMC5976199; doi:10.1371/journal.pone.0198191)
Supplement: S4 Table — Gene models (21,502) identified from reads of A. stenosperma mapped to the reference A. duranensis genome, with their respective expression values (Log2FC and FDR) and functional annotation. (XLSX) [file pone.0198191.s008.xlsx]

## Sheet: S4 Table
Gene model	Log2FC	FDR	Functional annotation
Aradu.000JC	-0.633731	0.66372	splicing factor 3A subunit 2; IPR003604 (Zinc finger, U1-type), IPR019134 (Cactin C-terminal domain); GO:0003676 (nucleic acid binding), GO:0005515 (protein binding), GO:0005634 (nucleus), GO:0008270 (zinc ion binding)
Aradu.001N3	0.223649	1	B3 domain-containing transcription factor ABI3-like isoform X1 [Glycine max]; IPR011124 (Zinc finger, CW-type), IPR015300 (DNA-binding pseudobarrel domain); GO:0003677 (DNA binding), GO:0008270 (zinc ion binding)
Aradu.002J3	-0.606881	0.928322	hypothetical protein
Aradu.003TN	-0.522715	0.810406	Reticulon family protein; IPR003388 (Reticulon)
Aradu.0060C	0.159239	1	major intrinsic protein (MIP) family transporter; IPR000425 (Major intrinsic protein), IPR023271 (Aquaporin-like); GO:0005215 (transporter activity), GO:0006810 (transport), GO:0016020 (membrane)
Aradu.00BL5	-0.0437643	1	Unknown protein
Aradu.00EZV	0.823688	0.763834	glycerol-3-phosphate acyltransferase 5; IPR002123 (Phospholipid%2Fglycerol acyltransferase); GO:0008152 (metabolic process)
Aradu.00HGB	-0.671203	0.78932	Iron ion binding %2F oxidoreductase n%3D4 Tax%3DCamelineae RepID%3DQ9LT92_ARATH; IPR005123 (Oxoglutarate%2Firon-dependent dioxygenase); GO:0005506 (iron ion binding), GO:0016491 (oxidoreductase activity), GO:0031418 (L-ascorbic acid binding), GO:0055114 (oxidation-reduction process)
Aradu.00JHT	1.463	0.350511	unknown protein
Aradu.00KTA	0.159239	1	HIT-type Zinc finger family protein; IPR007529 (Zinc finger, HIT-type)
Aradu.00MBG	-0.0437643	1	Splicing factor, CC1-like; IPR012677 (Nucleotide-binding, alpha-beta plait); GO:0000166 (nucleotide binding), GO:0003676 (nucleic acid binding)
Aradu.00MP0	-0.880605	0.211438	carbonic anhydrase 2; IPR001765 (Carbonic anhydrase); GO:0004089 (carbonate dehydratase activity), GO:0008270 (zinc ion binding)
Aradu.00NXK	-1.37892	0.0440011	salicylic acid carboxyl methyltransferase; IPR005299 (SAM dependent carboxyl methyltransferase); GO:0008168 (methyltransferase activity)
Aradu.00NYG	-0.983214	0.318469	Galactosyltransferase family protein; IPR002659 (Glycosyl transferase, family 31), IPR008985 (Concanavalin A-like lectin%2Fglucanases superfamily), IPR013320 (Concanavalin A-like lectin%2Fglucanase, subgroup); GO:0006486 (protein glycosylation), GO:0008378 (galactosyltransferase activity), GO:0016020 (membrane), GO:0030246 (carbohydrate binding)
Aradu.00SPE	-0.579791	0.935538	Transcription initiation factor TFIID subunit A; IPR009072 (Histone-fold); GO:0005669 (transcription factor TFIID complex), GO:0046982 (protein heterodimerization activity)
Aradu.00WD1	0.862057	0.24669	Transducin%2FWD40 repeat-like superfamily protein; IPR015943 (WD40%2FYVTN repeat-like-containing domain); GO:0005515 (protein binding)
Aradu.00XL9	-0.326503	1	ethylene-responsive transcription factor 1B; IPR016177 (DNA-binding domain); GO:0003677 (DNA binding), GO:0003700 (sequence-specific DNA binding transcription factor activity)
Aradu.00Z8E	0.209282	1	rab3 GTPase-activating protein catalytic subunit-like isoform X2 [Glycine max]; IPR026147 (Rab3 GTPase-activating protein catalytic subunit); GO:0005097 (Rab GTPase activator activity)
Aradu.00ZVX	0.1867	1	uncharacterized protein LOC100783387 isoform X2 [Glycine max]; IPR006852 (Protein of unknown function DUF616)
Aradu.010B0	-1.34999	0.729454	MATE efflux family protein; IPR002528 (Multi antimicrobial extrusion protein); GO:0006855 (drug transmembrane transport), GO:0015238 (drug transmembrane transporter activity), GO:0015297 (antiporter activity), GO:0016020 (membrane), GO:0055085 (transmembrane transport)
Aradu.011B8	-0.881631	0.740594	zinc finger CCCH domain-containing protein 43-like [Glycine max]; IPR000571 (Zinc finger, CCCH-type); GO:0046872 (metal ion binding)
Aradu.0124J	2.7741	0.008322	Uncharacterised conserved protein UCP015417, vWA; IPR011205 (Uncharacterised conserved protein UCP015417, vWA), IPR024553 (Domain of unknown function DUF2828)
Aradu.012LY	3.14944	1	uncharacterized protein LOC102669039 isoform X1 [Glycine max]
Aradu.013F5	1.70508	0.0190413	germin-like protein 2; IPR001929 (Germin); GO:0030145 (manganese ion binding), GO:0045735 (nutrient reservoir activity)
Aradu.014NJ	-1.79015	0.940934	disease resistance protein; IPR000767 (Disease resistance protein), IPR027417 (P-loop containing nucleoside triphosphate hydrolase); GO:0006952 (defense response), GO:0043531 (ADP binding)
Aradu.015MP	0.874991	1	methionine aminopeptidase 1B; IPR000994 (Peptidase M24, structural domain)
Aradu.0168M	-0.220748	1	formin homolog 6; IPR015425 (Formin, FH2 domain), IPR027643 (Formin-like family, plant); GO:0005884 (actin filament), GO:0045010 (actin nucleation)
Aradu.017SJ	-0.173475	1	Calcium-binding EF-hand family protein; IPR011992 (EF-hand domain pair); GO:0005509 (calcium ion binding)
Aradu.01959	-0.445061	1	uncharacterized protein LOC100819460 [Glycine max]
Aradu.019PN	3.20667	4.72845e-13	FAD dependent oxidoreductase n%3D1 Tax%3DCyanothece sp. (strain PCC 7424) RepID%3DB7KCG8_CYAP7
Aradu.01AIN	0.876563	0.223784	2-C-methyl-D-erythritol 2,4-cyclodiphosphate synthase; IPR003526 (2-C-methyl-D-erythritol 2,4-cyclodiphosphate synthase); GO:0016114 (terpenoid biosynthetic process)
Aradu.01B4C	-1.22144	0.557711	transcription factor bHLH93-like [Glycine max]; IPR011598 (Myc-type, basic helix-loop-helix (bHLH) domain); GO:0046983 (protein dimerization activity)
Aradu.01CF0	1.70594	0.00119664	Pathogenesis-related thaumatin superfamily protein; IPR001938 (Thaumatin)
Aradu.01DPQ	0.532993	1	Nucleic acid binding,ATP-dependent helicases,ATP binding,helicases,ATP-dependent helicases isoform 1 n%3D2 Tax%3DTheobroma cacao RepID%3DUPI00042B4CBD; IPR001650 (Helicase, C-terminal), IPR014001 (Helicase, superfamily 1%2F2, ATP-binding domain), IPR018973 (DEAD%2FDEAH-box helicase, putative), IPR027417 (P-loop containing nucleoside triphosphate hydrolase); GO:0003676 (nucleic acid binding), GO:0…
Aradu.01E53	-0.781196	0.41545	Cyclophilin-like peptidyl-prolyl cis-trans isomerase family protein; IPR002130 (Cyclophilin-type peptidyl-prolyl cis-trans isomerase domain), IPR024936 (Cyclophilin-type peptidyl-prolyl cis-trans isomerase); GO:0003755 (peptidyl-prolyl cis-trans isomerase activity), GO:0006457 (protein folding)
Aradu.01KLL	-0.366136	1	Pre-mRNA-splicing factor ATP-dependent RNA helicase; IPR001650 (Helicase, C-terminal), IPR007502 (Helicase-associated domain), IPR011709 (Domain of unknown function DUF1605), IPR014001 (Helicase, superfamily 1%2F2, ATP-binding domain), IPR027417 (P-loop containing nucleoside triphosphate hydrolase); GO:0003676 (nucleic acid binding), GO:0004386 (helicase activity), GO:0005524 (ATP binding), GO:00…
Aradu.01LIT	3.14944	1	DNA repair and recombination protein; IPR002913 (START domain), IPR013765 (DNA recombination and repair protein RecA), IPR023400 (DNA recombination and repair protein RecA, C-terminal); GO:0003697 (single-stranded DNA binding), GO:0005524 (ATP binding), GO:0006281 (DNA repair), GO:0008289 (lipid binding), GO:0009432 (SOS response)
Aradu.01M0I	-0.531573	0.859265	Ribosomal protein L1p%2FL10e family; IPR023674 (Ribosomal protein L1-like), IPR028364 (Ribosomal protein L1%2Fribosomal biogenesis protein); GO:0003723 (RNA binding), GO:0003735 (structural constituent of ribosome), GO:0006412 (translation), GO:0015934 (large ribosomal subunit)
Aradu.01PEQ	-0.0564346	1	alpha-galactosidase 2; IPR000111 (Glycoside hydrolase, clan GH-D), IPR013780 (Glycosyl hydrolase, family 13, all-beta); GO:0003824 (catalytic activity), GO:0005975 (carbohydrate metabolic process)
Aradu.01SQW	-1.00136	1	Carbamoyl-phosphate synthase small chain n%3D3 Tax%3DChloroflexus RepID%3DA9WH03_CHLAA; IPR002474 (Carbamoyl-phosphate synthase, small subunit N-terminal domain), IPR017926 (Glutamine amidotransferase)
Aradu.01T4M	3.21843	5.9563e-12	myo-inositol oxygenase 2; IPR007828 (Inositol oxygenase); GO:0005506 (iron ion binding), GO:0005737 (cytoplasm), GO:0019310 (inositol catabolic process), GO:0050113 (inositol oxygenase activity), GO:0055114 (oxidation-reduction process)
Aradu.01U6W	-0.365864	1	disease resistance protein (TIR-NBS-LRR class), putative; IPR000157 (Toll%2Finterleukin-1 receptor homology (TIR) domain), IPR000767 (Disease resistance protein), IPR001611 (Leucine-rich repeat), IPR027417 (P-loop containing nucleoside triphosphate hydrolase); GO:0005515 (protein binding), GO:0006952 (defense response), GO:0007165 (signal transduction), GO:0043531 (ADP binding)
Aradu.01UKP	-1.15148	0.135547	DEAD-box ATP-dependent RNA helicase-like protein; IPR001650 (Helicase, C-terminal), IPR014001 (Helicase, superfamily 1%2F2, ATP-binding domain), IPR025313 (Domain of unknown function DUF4217), IPR027417 (P-loop containing nucleoside triphosphate hydrolase); GO:0003676 (nucleic acid binding), GO:0004386 (helicase activity), GO:0005524 (ATP binding), GO:0008026 (ATP-dependent helicase activity)
Aradu.01VAS	-0.404267	1	ENTH%2FVHS%2FGAT family protein; IPR004152 (GAT), IPR008942 (ENTH%2FVHS); GO:0005622 (intracellular), GO:0006886 (intracellular protein transport)
Aradu.020AG	-0.494071	0.903017	beta-ureidopropionase; IPR003010 (Carbon-nitrogen hydrolase); GO:0006807 (nitrogen compound metabolic process)
Aradu.020P0	-3.19078	1	Unknown protein
Aradu.023N4	2.20853	1.5942e-05	basic helix-loop-helix (bHLH) DNA-binding family protein; IPR011598 (Myc-type, basic helix-loop-helix (bHLH) domain); GO:0046983 (protein dimerization activity)
Aradu.0252U	-0.403807	1	protein IQ-DOMAIN 14-like isoform X1 [Glycine max]; IPR000048 (IQ motif, EF-hand binding site), IPR025064 (Domain of unknown function DUF4005); GO:0005515 (protein binding)
Aradu.027FB	0.609251	1	uncharacterized protein At5g39865-like [Glycine max]; IPR012336 (Thioredoxin-like fold); GO:0009055 (electron carrier activity), GO:0015035 (protein disulfide oxidoreductase activity), GO:0045454 (cell redox homeostasis)
Aradu.028BP	-0.82478	0.474733	protein ROOT PRIMORDIUM DEFECTIVE 1-like isoform X4 [Glycine max]; IPR021099 (Plant organelle RNA recognition domain)
Aradu.0291B	-0.211899	1	Transcription factor jumonji (jmjC) domain-containing protein; IPR003347 (JmjC domain), IPR014710 (RmlC-like jelly roll fold), IPR014977 (WRC); GO:0005515 (protein binding)
Aradu.029LX	0.631001	0.727516	Disease resistance protein (CC-NBS-LRR class) family; IPR000767 (Disease resistance protein), IPR027417 (P-loop containing nucleoside triphosphate hydrolase); GO:0006952 (defense response), GO:0043531 (ADP binding)
Aradu.02CFW	2.11138	0.000151763	Phosphatidylinositol-4-phosphate 5-kinase family protein; IPR002498 (Phosphatidylinositol-4-phosphate 5-kinase, core), IPR003409 (MORN motif), IPR023610 (Phosphatidylinositol-4-phosphate 5-kinase), IPR027483 (Phosphatidylinositol-4-phosphate 5-kinase, C-terminal), IPR027484 (Phosphatidylinositol-4-phosphate 5-kinase, N-terminal domain); GO:0016307 (phosphatidylinositol phosphate kinase activity),…
Aradu.02CQ3	0.528498	0.833109	flocculation protein FLO11 isoform X3 [Glycine max]
Aradu.02CS5	-0.684223	0.605465	Protein kinase superfamily protein
Aradu.02DA8	0.407485	1	protein CHUP1, chloroplastic-like [Glycine max]
Aradu.02EIY	-1.31465	1	katanin p60 ATPase-containing subunit A1-like [Glycine max]; IPR027417 (P-loop containing nucleoside triphosphate hydrolase); GO:0000166 (nucleotide binding), GO:0005524 (ATP binding), GO:0017111 (nucleoside-triphosphatase activity)
Aradu.02GMF	-0.769592	0.368359	Iron-sulfur cluster assembly protein SufB n%3D4 Tax%3DMethylophaga RepID%3DI1YEW3_METFJ; IPR000825 (SUF system FeS cluster assembly, SufBD); GO:0016226 (iron-sulfur cluster assembly)
Aradu.02HPB	0.428522	1	DTW domain-containing protein; IPR005636 (DTW)
Aradu.02I1H	-0.252197	1	protein TONSOKU-like isoform X2 [Glycine max]; IPR003590 (Leucine-rich repeat, ribonuclease inhibitor subtype), IPR011990 (Tetratricopeptide-like helical); GO:0000086 (G2%2FM transition of mitotic cell cycle), GO:0005515 (protein binding), GO:0009934 (regulation of meristem structural organization)
Aradu.02IH3	-0.420386	1	Unknown protein
Aradu.02IKD	-1.09806	0.0562771	glutamate synthase 1; IPR006005 (Glutamate synthase, NADH%2FNADPH, small subunit 1), IPR009051 (Alpha-helical ferredoxin), IPR016040 (NAD(P)-binding domain), IPR023753 (Pyridine nucleotide-disulphide oxidoreductase, FAD%2FNAD(P)-binding domain), IPR028261 (Dihydroprymidine dehydrogenase domain II); GO:0003824 (catalytic activity), GO:0005506 (iron ion binding), GO:0006537 (glutamate biosynthetic …
Aradu.02IKS	-1.45372	0.0323692	unknown protein
Aradu.02JIK	0.00897426	1	putative E3 ubiquitin-protein ligase RF298-like isoform X1 [Glycine max]; IPR013083 (Zinc finger, RING%2FFYVE%2FPHD-type); GO:0005515 (protein binding), GO:0008270 (zinc ion binding)
Aradu.02LQD	1.7007	0.940934	GRAM domain-containing protein %2F ABA-responsive protein-related; IPR004182 (GRAM domain)
Aradu.02MM2	0.0312917	1	RING zinc finger protein; IPR013083 (Zinc finger, RING%2FFYVE%2FPHD-type); GO:0005515 (protein binding), GO:0008270 (zinc ion binding)
Aradu.02NM4	-0.0460878	1	Pentatricopeptide repeat (PPR) superfamily protein; IPR002885 (Pentatricopeptide repeat)
Aradu.02NZN	0.250884	1	wall-associated receptor kinase-like 15-like [Glycine max]; IPR025287 (Wall-associated receptor kinase galacturonan-binding domain); GO:0030247 (polysaccharide binding)
Aradu.02RAJ	-1.10737	0.0812363	prolyl oligopeptidase family protein; IPR001375 (Peptidase S9, prolyl oligopeptidase, catalytic domain), IPR011042 (Six-bladed beta-propeller, TolB-like); GO:0006508 (proteolysis), GO:0008236 (serine-type peptidase activity)
Aradu.02RSN	2.58334	5.9447e-09	disease-resistance response protein; IPR000916 (Bet v I domain), IPR023393 (START-like domain), IPR024949 (Bet v I type allergen); GO:0006952 (defense response), GO:0009607 (response to biotic stimulus)
Aradu.02TFB	4.62172	1	Peroxidase superfamily protein; IPR010255 (Haem peroxidase); GO:0004601 (peroxidase activity), GO:0006979 (response to oxidative stress), GO:0020037 (heme binding), GO:0055114 (oxidation-reduction process)
Aradu.02TGY	-1.44409	0.148142	uncharacterized protein LOC100803315 [Glycine max]; IPR012881 (Protein of unknown function DUF1685)
Aradu.02VEY	0.287335	1	CW-type Zinc Finger; IPR011124 (Zinc finger, CW-type); GO:0008270 (zinc ion binding)
Aradu.02XNW	-0.38468	1	protein ULTRAPETALA 1-like [Glycine max]; IPR010919 (SAND domain-like)
Aradu.02YQS	-1.04408	0.281181	Disease resistance protein (TIR-NBS-LRR class) family; IPR000157 (Toll%2Finterleukin-1 receptor homology (TIR) domain); GO:0005515 (protein binding), GO:0007165 (signal transduction)
Aradu.02ZGN	0.0352591	1	SWIM zinc finger family protein
Aradu.02ZTY	-0.865754	0.284899	formate--tetrahydrofolate ligase-like isoform X1 [Glycine max]; IPR000559 (Formate-tetrahydrofolate ligase, FTHFS), IPR027417 (P-loop containing nucleoside triphosphate hydrolase); GO:0004329 (formate-tetrahydrofolate ligase activity), GO:0005524 (ATP binding), GO:0009396 (folic acid-containing compound biosynthetic process)
Aradu.031BD	-0.655848	0.688206	Unknown protein
Aradu.031YC	-1.04007	0.0913719	GDSL esterase%2Flipase plant-like protein; IPR002921 (Lipase, class 3); GO:0004806 (triglyceride lipase activity), GO:0006629 (lipid metabolic process)
Aradu.033ZK	-0.960088	1	uncharacterized protein LOC102664163 isoform X7 [Glycine max]; IPR004252 (Probable transposase, Ptta%2FEn%2FSpm, plant)
Aradu.034KP	-0.0788161	1	major intrinsic protein (MIP) family transporter; IPR000425 (Major intrinsic protein), IPR023271 (Aquaporin-like); GO:0005215 (transporter activity), GO:0006810 (transport), GO:0016020 (membrane)
Aradu.035M0	-0.104858	1	ATP phosphoribosyl transferase 1
Aradu.035RQ	0.0325537	1	ATPase, V0 complex, subunit E; IPR008389 (ATPase, V0 complex, subunit e1%2Fe2); GO:0015078 (hydrogen ion transmembrane transporter activity), GO:0015991 (ATP hydrolysis coupled proton transport)
Aradu.036DC	-4.10953	1	Unknown protein; IPR015300 (DNA-binding pseudobarrel domain); GO:0003677 (DNA binding)
Aradu.039A1	-0.170178	1	receptor-like serine%2Fthreonine kinase 2; IPR000858 (S-locus glycoprotein), IPR001480 (Bulb-type lectin domain), IPR003609 (Apple-like), IPR011009 (Protein kinase-like domain), IPR013320 (Concanavalin A-like lectin%2Fglucanase, subgroup); GO:0004672 (protein kinase activity), GO:0005524 (ATP binding), GO:0006468 (protein phosphorylation), GO:0048544 (recognition of pollen)
Aradu.039HC	0.879046	0.901743	LOB domain-containing protein 36-like [Glycine max]; IPR004883 (Lateral organ boundaries, LOB)
Aradu.039JF	-0.138491	1	Auxin-responsive family protein; IPR017214 (Uncharacterised conserved protein UCP037471)
Aradu.03DPH	-3.19078	1	uncharacterized protein LOC100782176 isoform X1 [Glycine max]; IPR001943 (UVR domain), IPR007474 (ApaG domain); GO:0005515 (protein binding)
Aradu.03ENG	0.551601	0.89335	Non-specific lipid-transfer protein, putative; IPR000528 (Plant lipid transfer protein%2FPar allergen), IPR016140 (Bifunctional inhibitor%2Fplant lipid transfer protein%2Fseed storage helical domain); GO:0006869 (lipid transport), GO:0008289 (lipid binding)
Aradu.03ESY	-0.467406	0.970306	nuclear movement family protein; IPR008978 (HSP20-like chaperone)
Aradu.03GCY	0.355673	1	PLAC8 family protein; IPR006461 (Uncharacterised protein family Cys-rich), IPR021369 (Protein of unknown function DUF2985)
Aradu.03GSH	0.551369	0.823002	uncharacterized protein LOC100781148 isoform X2 [Glycine max]
Aradu.03IBL	-1.39295	0.583624	kinesin-4-like isoform X4 [Glycine max]
Aradu.03JGZ	3.14944	1	uncharacterized protein LOC100793937 [Glycine max]; IPR025312 (Domain of unknown function DUF4216)
Aradu.03JH0	-0.783589	0.332529	GTP-binding nuclear Ran-like protein; IPR001806 (Small GTPase superfamily), IPR002041 (Ran GTPase), IPR027417 (P-loop containing nucleoside triphosphate hydrolase); GO:0003924 (GTPase activity), GO:0005525 (GTP binding), GO:0005622 (intracellular), GO:0006184 (GTP catabolic process), GO:0006886 (intracellular protein transport), GO:0006913 (nucleocytoplasmic transport), GO:0007165 (signal transdu…
Aradu.03LLA	0.158532	1	uncharacterized protein LOC100812171 isoform X6 [Glycine max]
Aradu.03MDB	-0.323977	1	RNA recognition motif, a.k.a. RRM, RBD protein; IPR012677 (Nucleotide-binding, alpha-beta plait); GO:0000166 (nucleotide binding)
Aradu.03N4G	1.63765	0.000614933	senescence-associated carboxylesterase 101-like [Glycine max]; IPR002921 (Lipase, class 3); GO:0004806 (triglyceride lipase activity), GO:0006629 (lipid metabolic process)
Aradu.03NM5	0.0259806	1	zinc finger (C3HC4-type RING finger) family protein; IPR003111 (Peptidase S16, lon N-terminal), IPR011990 (Tetratricopeptide-like helical), IPR013083 (Zinc finger, RING%2FFYVE%2FPHD-type), IPR015947 (PUA-like domain); GO:0004176 (ATP-dependent peptidase activity), GO:0005515 (protein binding), GO:0006508 (proteolysis), GO:0008270 (zinc ion binding)
Aradu.03QUI	-0.81651	0.492159	double-stranded-RNA-binding protein 4; IPR014720 (Double-stranded RNA-binding domain)
Aradu.03THN	-0.271322	1	DNA-binding and zinc-finger protein; IPR004022 (DDT domain), IPR013083 (Zinc finger, RING%2FFYVE%2FPHD-type); GO:0005515 (protein binding), GO:0008270 (zinc ion binding)
Aradu.03UFM	-0.10626	1	unknown protein
Aradu.03UVX	0.735043	0.714243	P-loop containing nucleoside triphosphate hydrolases superfamily protein; IPR027417 (P-loop containing nucleoside triphosphate hydrolase)
Aradu.03VTT	-0.609968	0.900728	uncharacterized protein LOC100797104 isoform X1 [Glycine max]
Aradu.03WW6	0.421259	1	Unknown protein
Aradu.03X06	-0.612599	1	BTB%2FPOZ domain-containing protein; IPR011333 (BTB%2FPOZ fold); GO:0005515 (protein binding)
Aradu.03X4Q	-1.61106	0.436733	ATP synthase gamma chain 1 family protein n%3D3 Tax%3DPopulus RepID%3DB9H1A7_POPTR; IPR000131 (ATPase, F1 complex, gamma subunit), IPR023633 (ATPase, F1 complex, gamma subunit domain); GO:0015986 (ATP synthesis coupled proton transport)
Aradu.03YNZ	-0.818451	1	phosphopantothenate-cysteine ligase-like protein; IPR007085 (DNA%2Fpantothenate metabolism flavoprotein, C-terminal)
Aradu.040TA	-0.313009	1	nucleotide binding; nucleic acid binding; IPR012677 (Nucleotide-binding, alpha-beta plait), IPR024888 (U1 small nuclear ribonucleoprotein A%2FU2 small nuclear ribonucleoprotein B%27%27); GO:0000166 (nucleotide binding), GO:0003676 (nucleic acid binding), GO:0017069 (snRNA binding)
Aradu.045CH	-0.662608	0.647715	actin-related protein 4; IPR004000 (Actin-related protein)
Aradu.045XZ	-0.183895	1	ADP-ribosylation factor 1; IPR003579 (Small GTPase superfamily, Rab type), IPR005225 (Small GTP-binding protein domain), IPR006689 (Small GTPase superfamily, ARF%2FSAR type), IPR027417 (P-loop containing nucleoside triphosphate hydrolase); GO:0005525 (GTP binding), GO:0005622 (intracellular), GO:0006886 (intracellular protein transport), GO:0007264 (small GTPase mediated signal transduction), GO:…
Aradu.0472T	0.0193776	1	polycomb group protein EMBRYONIC FLOWER 2-like isoform X1 [Glycine max]; IPR019135 (Polycomb protein, VEFS-Box)
Aradu.048L3	-0.88221	0.515925	Unknown protein
Aradu.04B0F	-1.92007	0.365461	30S ribosomal protein S13; IPR001892 (Ribosomal protein S13), IPR010979 (Ribosomal protein S13-like, H2TH), IPR027437 (30s ribosomal protein S13, C-terminal); GO:0003676 (nucleic acid binding), GO:0003723 (RNA binding), GO:0003735 (structural constituent of ribosome), GO:0005622 (intracellular), GO:0005840 (ribosome), GO:0006412 (translation)
Aradu.04BLT	0.434322	1	helicases; ATP-dependent helicases; nucleic acid binding; ATP binding; DNA-directed DNA polymerases; DNA binding; IPR001650 (Helicase, C-terminal), IPR012961 (DSH, C-terminal), IPR014001 (Helicase, superfamily 1%2F2, ATP-binding domain), IPR027417 (P-loop containing nucleoside triphosphate hydrolase); GO:0003676 (nucleic acid binding), GO:0004386 (helicase activity), GO:0005524 (ATP binding), GO:…
Aradu.04DBN	0.874991	1	RWP-RK domain-containing protein
Aradu.04DD4	-0.765018	0.46553	ribosomal protein S9; IPR000754 (Ribosomal protein S9), IPR020568 (Ribosomal protein S5 domain 2-type fold); GO:0003735 (structural constituent of ribosome), GO:0005840 (ribosome), GO:0006412 (translation)
Aradu.04DPI	0.0334373	1	Calcium-dependent protein kinase n%3D1 Tax%3DMedicago truncatula RepID%3DG7ZXT6_MEDTR; IPR002123 (Phospholipid%2Fglycerol acyltransferase), IPR011992 (EF-hand domain pair); GO:0005509 (calcium ion binding), GO:0008152 (metabolic process)
Aradu.04E6I	2.41208	0.000211976	unknown protein; FUNCTIONS IN: molecular_function unknown; INVOLVED IN: N-terminal protein myristoylation; LOCATED IN: cellular_component unknown; EXPRESSED IN: 22 plant structures; EXPRESSED DURING: 13 growth stages; IPR025322 (Protein of unknown function DUF4228, plant)
Aradu.04EM8	-0.65051	0.565475	protein WEAK CHLOROPLAST MOVEMENT UNDER BLUE LIGHT 1-like [Glycine max]; IPR008545 (WEB family)
Aradu.04GWS	-0.321748	1	ribosome maturation protein SBDS-like [Glycine max]; IPR002140 (Ribosome maturation protein SBDS); GO:0042254 (ribosome biogenesis)
Aradu.04GXY	0.478462	1	histone-lysine N-methyltransferase SUVR2-like isoform X2 [Glycine max]; IPR001214 (SET domain), IPR003105 (SRA-YDG), IPR007728 (Pre-SET domain), IPR015947 (PUA-like domain); GO:0005515 (protein binding), GO:0005634 (nucleus), GO:0008270 (zinc ion binding), GO:0018024 (histone-lysine N-methyltransferase activity), GO:0034968 (histone lysine methylation), GO:0042393 (histone binding)
Aradu.04L8A	-0.799118	0.361281	importin subunit beta-like protein; IPR016024 (Armadillo-type fold), IPR027140 (Importin subunit beta-1); GO:0005488 (binding), GO:0006886 (intracellular protein transport), GO:0006913 (nucleocytoplasmic transport), GO:0008536 (Ran GTPase binding), GO:0008565 (protein transporter activity)
Aradu.04MUL	-3.19078	1	Unknown protein
Aradu.04QLM	0.337678	1	tyrosine sulfotransferase-like protein; IPR010635 (Heparan sulphate 6-sulfotransferase%2FProtein-tyrosine sulfotransferase), IPR027417 (P-loop containing nucleoside triphosphate hydrolase); GO:0008146 (sulfotransferase activity), GO:0016021 (integral component of membrane)
Aradu.04RDY	0.652457	0.555379	Aluminium induced protein with YGL and LRDR motifs; IPR024286 (Domain of unknown function DUF3700)
Aradu.04S25	-0.457394	1	calmodulin-binding transcription activator; IPR005559 (CG-1 DNA-binding domain); GO:0003677 (DNA binding), GO:0005634 (nucleus)
Aradu.04TM0	0.0204957	1	Cytochrome P450 superfamily protein; IPR001128 (Cytochrome P450); GO:0005506 (iron ion binding), GO:0020037 (heme binding), GO:0055114 (oxidation-reduction process)
Aradu.04VAI	-0.65624	0.789774	Thioredoxin superfamily protein; IPR005746 (Thioredoxin), IPR012336 (Thioredoxin-like fold); GO:0006662 (glycerol ether metabolic process), GO:0015035 (protein disulfide oxidoreductase activity), GO:0045454 (cell redox homeostasis)
Aradu.04Y0M	-3.19078	1	Unknown protein
Aradu.0510X	-0.250703	1	uncharacterized protein LOC100819143 isoform X1 [Glycine max]; IPR008286 (Orn%2FLys%2FArg decarboxylase, C-terminal), IPR015424 (Pyridoxal phosphate-dependent transferase); GO:0003824 (catalytic activity), GO:0030170 (pyridoxal phosphate binding)
Aradu.0514U	-1.59122	0.874325	protein UPSTREAM OF FLC-like isoform X3 [Glycine max]; IPR010369 (Protein of unknown function DUF966)
Aradu.052CR	-0.70958	0.752403	receptor-like protein kinase 4; IPR008985 (Concanavalin A-like lectin%2Fglucanases superfamily), IPR011009 (Protein kinase-like domain), IPR013320 (Concanavalin A-like lectin%2Fglucanase, subgroup); GO:0004672 (protein kinase activity), GO:0005524 (ATP binding), GO:0006468 (protein phosphorylation), GO:0030246 (carbohydrate binding)
Aradu.053WE	-0.207997	1	DHHC-type zinc finger family protein; IPR001594 (Zinc finger, DHHC-type, palmitoyltransferase); GO:0008270 (zinc ion binding)
Aradu.054NK	-0.837113	0.355736	arginine--tRNA ligase, cytoplasmic-like [Glycine max]; IPR001278 (Arginine-tRNA ligase); GO:0000166 (nucleotide binding), GO:0004812 (aminoacyl-tRNA ligase activity), GO:0004814 (arginine-tRNA ligase activity), GO:0005524 (ATP binding), GO:0005737 (cytoplasm), GO:0006418 (tRNA aminoacylation for protein translation), GO:0006420 (arginyl-tRNA aminoacylation)
Aradu.054T2	-0.0453653	1	P-loop containing nucleoside triphosphate hydrolases superfamily protein; IPR004328 (BRO1 domain), IPR027417 (P-loop containing nucleoside triphosphate hydrolase); GO:0000166 (nucleotide binding), GO:0005524 (ATP binding), GO:0017111 (nucleoside-triphosphatase activity)
Aradu.055UL	-1.82137	0.457422	senescence-associated protein SAG102; IPR007650 (Protein of unknown function DUF581)
Aradu.058CJ	-0.502803	0.87703	lysine-tRNA ligase-like protein; IPR018150 (Aminoacyl-tRNA synthetase, class II (D%2FK%2FN)-like); GO:0000166 (nucleotide binding), GO:0003676 (nucleic acid binding), GO:0004812 (aminoacyl-tRNA ligase activity), GO:0004824 (lysine-tRNA ligase activity), GO:0005524 (ATP binding), GO:0005737 (cytoplasm), GO:0006418 (tRNA aminoacylation for protein translation), GO:0006430 (lysyl-tRNA aminoacylation)
Aradu.05A55	-0.175128	1	IAA-amino acid hydrolase ILR1-like protein; IPR002933 (Peptidase M20); GO:0008152 (metabolic process), GO:0016787 (hydrolase activity)
Aradu.05B34	3.14944	1	transducin%2FWD-like repeat-protein
Aradu.05DT4	0.925759	1	auxin response factor 18-like [Glycine max]; IPR015300 (DNA-binding pseudobarrel domain); GO:0003677 (DNA binding)
Aradu.05F6Y	-2.80976	1.60235e-05	nodulation-signaling pathway 1 protein-like [Glycine max]; IPR005202 (Transcription factor GRAS)
Aradu.05FXX	0.137014	1	Unknown protein
Aradu.05H4H	1.86383	5.76821e-05	UDP-glucose 6-dehydrogenase family protein; IPR017476 (UDP-glucose%2FGDP-mannose dehydrogenase); GO:0003979 (UDP-glucose 6-dehydrogenase activity), GO:0051287 (NAD binding), GO:0055114 (oxidation-reduction process)
Aradu.05H52	-0.0213851	1	zinc finger protein MAGPIE-like [Glycine max]; IPR013087 (Zinc finger C2H2-type%2Fintegrase DNA-binding domain); GO:0003676 (nucleic acid binding), GO:0046872 (metal ion binding)
Aradu.05HLH	-0.592406	0.963786	Cornichon family protein; IPR003377 (Cornichon); GO:0016020 (membrane), GO:0035556 (intracellular signal transduction)
Aradu.05JBL	0.167145	1	dentin sialophosphoprotein-like isoform X1 [Glycine max]; IPR010844 (Occludin%2FRNA polymerase II elongation factor, ELL domain)
Aradu.05MVI	3.16819	1.50557e-05	trihelix transcription factor GT-3b-like [Glycine max]; IPR027775 (C2H2- zinc finger protein family); GO:0003700 (sequence-specific DNA binding transcription factor activity), GO:0005634 (nucleus), GO:0043565 (sequence-specific DNA binding)
Aradu.05RMW	-0.625183	0.772424	imidazole glycerol phosphate synthase subunit HisF; IPR006062 (Histidine biosynthesis), IPR010139 (Imidazole glycerol phosphate synthase, subunit H), IPR014640 (Imidazole glycerol phosphate synthase HisHF), IPR017926 (Glutamine amidotransferase); GO:0000105 (histidine biosynthetic process), GO:0000107 (imidazoleglycerol-phosphate synthase activity), GO:0003824 (catalytic activity), GO:0005737 (cy…
Aradu.05TUW	-1.34096	0.973179	chlorophyll synthase, chloroplastic-like isoform 1 [Glycine max]
Aradu.05VAM	-1.03099	1	Dihydroxyacetone kinase; IPR004007 (DhaL domain); GO:0004371 (glycerone kinase activity), GO:0006071 (glycerol metabolic process)
Aradu.05VCI	-0.766762	0.420623	uncharacterized protein LOC100810148 isoform X4 [Glycine max]
Aradu.05XZ1	-0.974692	0.136386	auxin transport protein (BIG); IPR000433 (Zinc finger, ZZ-type), IPR003126 (Zinc finger, N-recognin), IPR016024 (Armadillo-type fold), IPR025704 (E3 ubiquitin ligase, UBR4); GO:0004842 (ubiquitin-protein ligase activity), GO:0005488 (binding), GO:0008270 (zinc ion binding)
Aradu.0603J	-0.21563	1	indole-3-acetic acid inducible 14; IPR003311 (AUX%2FIAA protein); GO:0005634 (nucleus)
Aradu.063AJ	0.0435284	1	LRR and NB-ARC domain disease resistance protein; IPR002182 (NB-ARC), IPR027417 (P-loop containing nucleoside triphosphate hydrolase); GO:0043531 (ADP binding)
Aradu.065GY	-1.59101	0.00153127	transcription factor bHLH111-like isoform X2 [Glycine max]; IPR011598 (Myc-type, basic helix-loop-helix (bHLH) domain); GO:0046983 (protein dimerization activity)
Aradu.067I0	-0.750126	0.557711	DEAD-box ATP-dependent RNA helicase-like protein; IPR001650 (Helicase, C-terminal), IPR014001 (Helicase, superfamily 1%2F2, ATP-binding domain), IPR027417 (P-loop containing nucleoside triphosphate hydrolase); GO:0003676 (nucleic acid binding), GO:0004386 (helicase activity), GO:0005524 (ATP binding), GO:0008026 (ATP-dependent helicase activity)
Aradu.067MN	-0.486427	0.960494	peptidase M1 family protein; IPR001930 (Peptidase M1, alanine aminopeptidase%2Fleukotriene A4 hydrolase), IPR016024 (Armadillo-type fold); GO:0005488 (binding), GO:0006508 (proteolysis), GO:0008237 (metallopeptidase activity), GO:0008270 (zinc ion binding), GO:0019370 (leukotriene biosynthetic process)
Aradu.06835	-3.19078	1	Unknown protein; IPR003653 (Peptidase C48, SUMO%2FSentrin%2FUbl1); GO:0006508 (proteolysis), GO:0008234 (cysteine-type peptidase activity)
Aradu.068JX	-0.150343	1	cell number regulator 6 [Glycine max]; IPR006461 (Uncharacterised protein family Cys-rich)
Aradu.069GY	-1.01968	0.164842	Calcium-dependent lipid-binding (CaLB domain) family protein; IPR000008 (C2 domain); GO:0005515 (protein binding)
Aradu.069RB	-1.28768	0.290994	jmjC domain-containing protein 7-like [Glycine max]; IPR003347 (JmjC domain); GO:0005515 (protein binding)
Aradu.06BAT	-1.57299	0.0117866	scarecrow-like protein 4-like [Glycine max]; IPR005202 (Transcription factor GRAS)
Aradu.06C7F	0.071294	1	RNA-binding protein 1; IPR012677 (Nucleotide-binding, alpha-beta plait); GO:0000166 (nucleotide binding), GO:0003676 (nucleic acid binding)
Aradu.06FCV	-0.0413331	1	Ribosomal protein L24e family protein; IPR000988 (Ribosomal protein L24e-related), IPR023441 (Ribosomal protein L24e domain)
Aradu.06G22	-0.590179	0.800771	la-related protein 1 isoform X2 [Glycine max]
Aradu.06GIQ	-0.684412	0.691173	zinc finger matrin type 2; IPR003604 (Zinc finger, U1-type); GO:0003676 (nucleic acid binding), GO:0008270 (zinc ion binding)
Aradu.06H1M	2.3434	0.359225	receptor-like protein kinase 2; IPR001611 (Leucine-rich repeat), IPR003591 (Leucine-rich repeat, typical subtype), IPR011009 (Protein kinase-like domain), IPR013210 (Leucine-rich repeat-containing N-terminal, type 2), IPR013320 (Concanavalin A-like lectin%2Fglucanase, subgroup); GO:0004672 (protein kinase activity), GO:0005515 (protein binding), GO:0005524 (ATP binding), GO:0006468 (protein phosp…
Aradu.06HG0	1.70532	0.00539542	Glycerophosphodiester phosphodiesterase GDE1 n%3D2 Tax%3DTriticeae RepID%3DM8BLH1_AEGTA; IPR004129 (Glycerophosphoryl diester phosphodiesterase); GO:0006071 (glycerol metabolic process), GO:0006629 (lipid metabolic process), GO:0008081 (phosphoric diester hydrolase activity), GO:0008889 (glycerophosphodiester phosphodiesterase activity)
Aradu.06HW9	0.0395835	1	Auxin efflux carrier family protein; IPR004776 (Auxin efflux carrier); GO:0016021 (integral component of membrane), GO:0055085 (transmembrane transport)
Aradu.06JB2	-0.659398	0.632128	Afadin%2Falpha-actinin-binding protein; IPR021622 (Afadin%2Falpha-actinin-binding)
Aradu.06K18	-0.515138	1	Protein of unknown function, DUF538; IPR007493 (Protein of unknown function DUF538)
Aradu.06L51	0.00240777	1	ATP-binding microtubule motor family protein; IPR001752 (Kinesin, motor domain), IPR013083 (Zinc finger, RING%2FFYVE%2FPHD-type), IPR027417 (P-loop containing nucleoside triphosphate hydrolase), IPR027640 (Kinesin-like protein); GO:0003777 (microtubule motor activity), GO:0005515 (protein binding), GO:0005524 (ATP binding), GO:0005871 (kinesin complex), GO:0007018 (microtubule-based movement), GO…
Aradu.06LP9	-0.845656	0.297546	sulfite oxidase; IPR008335 (Eukaryotic molybdopterin oxidoreductase), IPR014756 (Immunoglobulin E-set); GO:0009055 (electron carrier activity), GO:0016491 (oxidoreductase activity), GO:0030151 (molybdenum ion binding), GO:0046872 (metal ion binding), GO:0055114 (oxidation-reduction process)
Aradu.06LYN	-1.28505	0.0762402	uncharacterized protein LOC100776560 isoform X2 [Glycine max]; IPR022212 (Protein of unknown function DUF3741), IPR025486 (Domain of unknown function DUF4378)
Aradu.06N9R	-1.16385	1	Unknown protein
Aradu.06W1Y	0.0704193	1	uncharacterized protein LOC100775650 isoform X4 [Glycine max]; IPR012866 (Protein of unknown function DUF1644), IPR013083 (Zinc finger, RING%2FFYVE%2FPHD-type)
Aradu.06XDW	3.14944	1	uncharacterized protein LOC102659944 [Glycine max]; IPR021319 (Protein of unknown function DUF2921)
Aradu.070N1	3.14944	1	UDP-Glycosyltransferase superfamily protein; IPR002213 (UDP-glucuronosyl%2FUDP-glucosyltransferase); GO:0008152 (metabolic process)
Aradu.07134	-0.263036	1	uncharacterized protein LOC100791130 isoform X1 [Glycine max]
Aradu.073JP	0.108983	1	unknown protein
Aradu.073NL	-1.0805	0.145434	putative phospholipid-transporting ATPase 9-like isoform X1 [Glycine max]; IPR001757 (Cation-transporting P-type ATPase), IPR023214 (HAD-like domain); GO:0000166 (nucleotide binding), GO:0000287 (magnesium ion binding), GO:0004012 (phospholipid-translocating ATPase activity), GO:0005524 (ATP binding), GO:0006812 (cation transport), GO:0015914 (phospholipid transport), GO:0016021 (integral compone…
Aradu.073WM	-0.367979	1	Protein of unknown function (DUF1218); IPR009606 (Protein of unknown function DUF1218)
Aradu.0746P	0.078181	1	hypothetical protein
Aradu.074JV	1.02159	0.103279	Peroxidase superfamily protein; IPR010255 (Haem peroxidase); GO:0004601 (peroxidase activity), GO:0006979 (response to oxidative stress), GO:0020037 (heme binding), GO:0055114 (oxidation-reduction process)
Aradu.07558	0.0972818	1	uncharacterized protein DDB_G0271670-like [Glycine max]
Aradu.075C2	-0.308894	1	casein kinase 1; IPR011009 (Protein kinase-like domain); GO:0004672 (protein kinase activity), GO:0005524 (ATP binding), GO:0006468 (protein phosphorylation)
Aradu.0768L	1.21922	0.686767	RWP-RK domain-containing protein; IPR003035 (RWP-RK domain)
Aradu.07739	0.172563	1	phosphoglycerate kinase 1; IPR001576 (Phosphoglycerate kinase), IPR003358 (tRNA (guanine-N-7) methyltransferase); GO:0004618 (phosphoglycerate kinase activity), GO:0006096 (glycolysis), GO:0006400 (tRNA modification), GO:0008176 (tRNA (guanine-N7-)-methyltransferase activity)
Aradu.077V4	-0.380179	1	hypothetical protein
Aradu.07A12	-0.470688	0.948962	UTP-glucose-1-phosphate uridylyltransferase; IPR001865 (Ribosomal protein S2), IPR002618 (UTP--glucose-1-phosphate uridylyltransferase), IPR023591 (Ribosomal protein S2, flavodoxin-like domain); GO:0003735 (structural constituent of ribosome), GO:0005622 (intracellular), GO:0005840 (ribosome), GO:0006412 (translation), GO:0008152 (metabolic process), GO:0016779 (nucleotidyltransferase activity)
Aradu.07ACF	-0.58295	0.68825	RNA-binding protein 1-like [Glycine max]; IPR012677 (Nucleotide-binding, alpha-beta plait); GO:0000166 (nucleotide binding), GO:0003676 (nucleic acid binding)
Aradu.07C2C	0.512192	1	uncharacterized protein LOC100815851 [Glycine max]; IPR006747 (Protein of unknown function DUF599)
Aradu.07E2R	0.515087	1	LOB domain-containing protein 38; IPR004883 (Lateral organ boundaries, LOB)
Aradu.07I6M	-0.355241	1	B3 DNA-binding domain protein; IPR015300 (DNA-binding pseudobarrel domain); GO:0003677 (DNA binding)
Aradu.07IHT	-0.0437643	1	Unknown protein
Aradu.07P3B	0.932537	1	transmembrane protein, putative
Aradu.07V9Z	-0.319124	1	eukaryotic translation initiation factor 4E; IPR001040 (Translation Initiation factor eIF- 4e), IPR023398 (Translation Initiation factor eIF- 4e-like domain); GO:0003723 (RNA binding), GO:0003743 (translation initiation factor activity), GO:0005737 (cytoplasm), GO:0006413 (translational initiation)
Aradu.07VTE	0.199993	1	FAR1-related sequence 5; IPR004330 (FAR1 DNA binding domain)
Aradu.07VUH	-0.520862	1	copper transport protein CCH [Glycine max]; IPR006121 (Heavy metal-associated domain, HMA); GO:0030001 (metal ion transport), GO:0046872 (metal ion binding)
Aradu.07VYH	0.487014	1	3-hydroxyacyl-[acyl-carrier-protein] dehydratase FabZ n%3D2 Tax%3DSynechococcus RepID%3DFABZ_SYNJA; IPR010084 (Beta-hydroxyacyl-(acyl-carrier-protein) dehydratase FabZ); GO:0005737 (cytoplasm), GO:0006633 (fatty acid biosynthetic process), GO:0016836 (hydro-lyase activity)
Aradu.07WQA	0.921095	0.172622	Phosphopyruvate hydratase n%3D1 Tax%3DDictyostelium fasciculatum (strain SH3) RepID%3DF4PJ27_DICFS; IPR000941 (Enolase); GO:0000015 (phosphopyruvate hydratase complex), GO:0000287 (magnesium ion binding), GO:0004634 (phosphopyruvate hydratase activity), GO:0006096 (glycolysis)
Aradu.07ZE9	-0.234665	1	Clathrin light chain protein; IPR000996 (Clathrin light chain); GO:0005198 (structural molecule activity), GO:0006886 (intracellular protein transport), GO:0016192 (vesicle-mediated transport), GO:0030130 (clathrin coat of trans-Golgi network vesicle), GO:0030132 (clathrin coat of coated pit)
Aradu.07ZWB	0.751875	1	transmembrane protein, putative
Aradu.0803T	-0.27872	1	single-stranded DNA-binding protein; IPR000424 (Primosome PriB%2Fsingle-strand DNA-binding); GO:0003697 (single-stranded DNA binding), GO:0006260 (DNA replication)
Aradu.083WP	3.14944	1	Protein kinase superfamily protein; IPR000858 (S-locus glycoprotein), IPR003609 (Apple-like), IPR011009 (Protein kinase-like domain), IPR013320 (Concanavalin A-like lectin%2Fglucanase, subgroup); GO:0004672 (protein kinase activity), GO:0005524 (ATP binding), GO:0006468 (protein phosphorylation), GO:0048544 (recognition of pollen)
Aradu.085LG	0.26561	1	O-fucosyltransferase family protein; IPR019378 (GDP-fucose protein O-fucosyltransferase)
Aradu.088RT	-0.071435	1	lysosomal Pro-X carboxypeptidase-like [Glycine max]; IPR008758 (Peptidase S28); GO:0006508 (proteolysis), GO:0008236 (serine-type peptidase activity)
Aradu.08CRI	-0.963598	0.957764	outer envelope pore protein
Aradu.08GEE	0.702278	0.461504	ATP-binding ABC transporter; IPR026082 (ABC transporter A, ABCA), IPR027417 (P-loop containing nucleoside triphosphate hydrolase); GO:0000166 (nucleotide binding), GO:0005524 (ATP binding), GO:0016887 (ATPase activity), GO:0017111 (nucleoside-triphosphatase activity)
Aradu.08GFU	1.85505	0.00438092	NAC domain protein; IPR003441 (NAC domain); GO:0003677 (DNA binding)
Aradu.08GVW	1.48259	1	LRR and NB-ARC domain disease resistance protein; IPR000767 (Disease resistance protein), IPR027417 (P-loop containing nucleoside triphosphate hydrolase); GO:0006952 (defense response), GO:0043531 (ADP binding)
Aradu.08H0Q	1.21236	0.0992387	uncharacterized protein At5g65660-like [Glycine max]
Aradu.08LLU	-0.700989	0.526838	U4%2FU6 small nuclear ribonucleoprotein PRP4-like protein-like [Glycine max]; IPR014906 (Pre-mRNA processing factor 4 (PRP4)-like), IPR015943 (WD40%2FYVTN repeat-like-containing domain), IPR020472 (G-protein beta WD-40 repeat), IPR027106 (U4%2FU6 small nuclear ribonucleoprotein Prp4); GO:0005515 (protein binding), GO:0008380 (RNA splicing)
Aradu.08MEK	-3.19078	1	DOF zinc finger protein 1; IPR003851 (Zinc finger, Dof-type); GO:0003677 (DNA binding)
Aradu.08MKE	-1.96344	0.01173	cyclic nucleotide-gated ion channel-like protein; IPR003938 (Potassium channel, voltage-dependent, EAG%2FELK%2FERG); GO:0005216 (ion channel activity), GO:0005249 (voltage-gated potassium channel activity), GO:0006811 (ion transport), GO:0006813 (potassium ion transport), GO:0016020 (membrane), GO:0055085 (transmembrane transport)
Aradu.08NF7	-4.10953	1	hypothetical protein
Aradu.08REY	-2.52184	4.4746e-08	ammonium transporter 1; 2; IPR001905 (Ammonium transporter), IPR024041 (Ammonium transporter AmtB-like domain); GO:0008519 (ammonium transmembrane transporter activity), GO:0015696 (ammonium transport), GO:0016020 (membrane), GO:0072488 (ammonium transmembrane transport)
Aradu.08TAH	-1.29608	0.163354	NAC domain containing protein 25; IPR003441 (NAC domain); GO:0003677 (DNA binding)
Aradu.08UAJ	-1.03362	0.124609	CAP (Cysteine-rich secretory proteins, Antigen 5, and Pathogenesis-related 1 protein) superfamily protein; IPR001283 (Cysteine-rich secretory protein, allergen V5%2FTpx-1-related)
Aradu.08UMR	0.271628	1	ovate family protein 6; IPR006458 (Ovate protein family, C-terminal)
Aradu.08WFG	-0.0437643	1	O-methyltransferase 1; IPR001077 (O-methyltransferase, family 2); GO:0008171 (O-methyltransferase activity)
Aradu.08WSJ	0.531863	0.772424	cysteine proteinase1; IPR000118 (Granulin), IPR013128 (Peptidase C1A); GO:0006508 (proteolysis), GO:0008234 (cysteine-type peptidase activity)
Aradu.08XY7	-0.748868	1	uncharacterized protein LOC100808883 [Glycine max]; IPR010341 (Protein of unknown function DUF936, plant)
Aradu.08Y2X	-0.045784	1	sugar porter (SP) family MFS transporter; IPR005828 (General substrate transporter), IPR016196 (Major facilitator superfamily domain, general substrate transporter); GO:0005215 (transporter activity), GO:0006810 (transport), GO:0016020 (membrane), GO:0016021 (integral component of membrane), GO:0022857 (transmembrane transporter activity), GO:0022891 (substrate-specific transmembrane transporter …
Aradu.08Y7C	-0.782303	0.526838	DHHC-type zinc finger family protein; IPR001594 (Zinc finger, DHHC-type, palmitoyltransferase); GO:0008270 (zinc ion binding)
Aradu.094MD	-0.466482	0.968835	delta-1-pyrroline-5-carboxylate synthetase; IPR001057 (Glutamate%2Facetylglutamate kinase), IPR016161 (Aldehyde%2Fhistidinol dehydrogenase); GO:0003824 (catalytic activity), GO:0004349 (glutamate 5-kinase activity), GO:0004350 (glutamate-5-semialdehyde dehydrogenase activity), GO:0006561 (proline biosynthetic process), GO:0008152 (metabolic process), GO:0016491 (oxidoreductase activity), GO:00551…
Aradu.09537	2.16735	0.138564	jasmonic acid carboxyl methyltransferase; IPR005299 (SAM dependent carboxyl methyltransferase); GO:0008168 (methyltransferase activity)
Aradu.096I4	-0.649336	1	CRIB domain-containing protein RIC4-like [Glycine max]; IPR000095 (CRIB domain)
Aradu.0992L	-0.862379	0.255924	cullin-associated NEDD8-dissociated protein; IPR016024 (Armadillo-type fold); GO:0005488 (binding)
Aradu.09997	-0.386818	1	uncharacterized protein LOC100777625 isoform X6 [Glycine max]
Aradu.09F0B	0.874991	1	cytochrome c biogenesis protein family; IPR007816 (ResB-like domain)
Aradu.09F8M	-0.124082	1	uncharacterized protein LOC100803657 isoform X1 [Glycine max]
Aradu.09G3F	1.48259	1	Unknown protein
Aradu.09H6L	-3.22834	1.37857e-07	RRNA intron-encoded homing endonuclease n%3D1 Tax%3DMedicago truncatula RepID%3DG7K0D4_MEDTR
Aradu.09HBR	-0.658818	0.679997	photosystem I reaction center subunit VI; IPR004928 (Photosystem I PsaH, reaction centre subunit VI); GO:0009522 (photosystem I), GO:0009538 (photosystem I reaction center), GO:0015979 (photosynthesis)
Aradu.09HMV	0.112044	1	FMN-binding split barrel n%3D1 Tax%3DPlasmopara viticola RepID%3DH6S4D7_9STRA; IPR012349 (FMN-binding split barrel), IPR014631 (Cellular repressor of E1A-stimulated genes (CREG)); GO:0010181 (FMN binding), GO:0016491 (oxidoreductase activity), GO:0055114 (oxidation-reduction process)
Aradu.09I0I	1.43095	1	Calmodulin-binding protein; IPR012416 (Calmodulin binding protein-like), IPR013022 (Xylose isomerase-like, TIM barrel domain)
Aradu.09IKG	-1.2342	1	Cytochrome P450 superfamily protein; IPR001128 (Cytochrome P450); GO:0005506 (iron ion binding), GO:0020037 (heme binding), GO:0055114 (oxidation-reduction process)
Aradu.09ITS	-1.00136	1	Pentatricopeptide repeat (PPR) superfamily protein; IPR002885 (Pentatricopeptide repeat), IPR011990 (Tetratricopeptide-like helical); GO:0005515 (protein binding)
Aradu.09LHV	-0.432915	1	DDB1- and CUL4-associated factor 13 [Glycine max]; IPR007287 (Sof1-like protein), IPR015943 (WD40%2FYVTN repeat-like-containing domain), IPR020472 (G-protein beta WD-40 repeat); GO:0005515 (protein binding)
Aradu.09LLW	-0.644763	0.907573	Polynucleotidyl transferase, ribonuclease H-like superfamily protein; IPR001352 (Ribonuclease HII%2FHIII), IPR012337 (Ribonuclease H-like domain), IPR023160 (Ribonuclease HII, helix-loop-helix cap domain); GO:0003676 (nucleic acid binding), GO:0003723 (RNA binding), GO:0004523 (RNA-DNA hybrid ribonuclease activity)
Aradu.09NV4	-0.916727	0.211168	transport inhibitor response 1-like protein-like [Glycine max]; IPR006553 (Leucine-rich repeat, cysteine-containing subtype)
Aradu.09PKT	-0.0810206	1	Got1%2FSft2-like vescicle transport protein family; IPR007305 (Vesicle transport protein, Got1%2FSFT2-like); GO:0016192 (vesicle-mediated transport)
Aradu.09PNJ	-0.818451	1	RabGAP%2FTBC domain-containing protein; IPR021935 (Domain of unknown function DUF3548)
Aradu.09SAF	-2.77764	0.145213	cytokinin oxidase%2Fdehydrogenase 1; IPR016164 (FAD-linked oxidase-like, C-terminal), IPR016166 (FAD-binding, type 2), IPR016170 (Vanillyl-alcohol oxidase%2FCytokinin dehydrogenase C-terminal domain); GO:0003824 (catalytic activity), GO:0008762 (UDP-N-acetylmuramate dehydrogenase activity), GO:0009690 (cytokinin metabolic process), GO:0016491 (oxidoreductase activity), GO:0019139 (cytokinin dehyd…
Aradu.09XRF	-0.451312	1	translocon-associated protein beta (TRAPB) family protein; IPR008856 (Translocon-associated protein subunit beta); GO:0005783 (endoplasmic reticulum), GO:0016021 (integral component of membrane)
Aradu.09ZF3	-0.780279	0.813508	uncharacterized protein LOC100778164 isoform X1 [Glycine max]
Aradu.0A06I	-0.960088	1	2-isopropylmalate synthase 1; IPR013785 (Aldolase-type TIM barrel); GO:0003824 (catalytic activity)
Aradu.0A17C	-3.19078	1	nodulin MtN21 %2FEamA-like transporter family protein; IPR000620 (Drug%2Fmetabolite transporter); GO:0016020 (membrane)
Aradu.0A2BR	-0.437239	1	zinc induced facilitator-like 2; IPR011701 (Major facilitator superfamily), IPR016196 (Major facilitator superfamily domain, general substrate transporter); GO:0005215 (transporter activity), GO:0005886 (plasma membrane), GO:0016021 (integral component of membrane), GO:0055085 (transmembrane transport)
Aradu.0A3UJ	0.444798	1	BTB%2FPOZ domain-containing protein [Glycine max]
Aradu.0A8NK	-1.32894	0.00985477	isoflavone reductase-like protein-like [Glycine max]; IPR008030 (NmrA-like), IPR016040 (NAD(P)-binding domain)
Aradu.0AD2C	-0.174717	1	Serine carboxypeptidase S28 family protein; IPR008758 (Peptidase S28); GO:0006508 (proteolysis), GO:0008236 (serine-type peptidase activity)
Aradu.0AE9J	-0.156242	1	mitochondrial import inner membrane translocase subunit TIM8-like [Glycine max]; IPR004217 (Tim10%2FDDP family zinc finger)
Aradu.0AM2X	-0.171122	1	GPI transamidase component family protein %2F Gaa1-like family protein; IPR007246 (Gaa1-like, GPI transamidase component); GO:0016021 (integral component of membrane), GO:0042765 (GPI-anchor transamidase complex)
Aradu.0AP1I	0.912504	1	Lipid transfer protein; IPR016140 (Bifunctional inhibitor%2Fplant lipid transfer protein%2Fseed storage helical domain)
Aradu.0AT27	-0.425532	1	4-coumarate:CoA ligase 2; IPR000873 (AMP-dependent synthetase%2Fligase), IPR025110 (AMP-binding enzyme C-terminal domain); GO:0003824 (catalytic activity), GO:0008152 (metabolic process)
Aradu.0AW6N	1.407	0.00579153	Transmembrane amino acid transporter family protein; IPR013057 (Amino acid transporter, transmembrane)
Aradu.0AW7C	-0.167898	1	interactor of constitutive active ROPs 3-like isoform X3 [Glycine max]
Aradu.0B0D2	-0.046115	1	S-adenosyl-L-methionine-dependent methyltransferases superfamily protein; IPR004159 (Putative S-adenosyl-L-methionine-dependent methyltransferase); GO:0008168 (methyltransferase activity)
Aradu.0B0KP	-4.10953	1	SPFH%2FBand 7%2FPHB domain-containing membrane-associated protein family; IPR001107 (Band 7 protein); GO:0016020 (membrane)
Aradu.0B4KA	-0.700411	0.796183	uncharacterized protein LOC100794704 isoform X4 [Glycine max]; IPR006869 (Domain of unknown function DUF547), IPR025757 (Ternary complex factor MIP1, leucine-zipper)
Aradu.0B5C5	1.14387	0.0486071	uncharacterized protein LOC100797844 isoform X3 [Glycine max]; IPR009769 (Domain of unknown function DUF1336)
Aradu.0BA0A	0.0205552	1	zinc finger CCCH domain protein; IPR000571 (Zinc finger, CCCH-type); GO:0046872 (metal ion binding)
Aradu.0BA89	-0.317285	1	vacuolar protein-sorting-associated protein 37 homolog 1-like [Glycine max]; IPR009851 (Modifier of rudimentary, Modr)
Aradu.0BJ8E	-0.432512	1	Tetratricopeptide repeat (TPR)-like superfamily protein; IPR011990 (Tetratricopeptide-like helical); GO:0005515 (protein binding)
Aradu.0BK38	-0.261837	1	small subunit processome component 20 homolog [Glycine max]; IPR016024 (Armadillo-type fold); GO:0005488 (binding)
Aradu.0BM64	-0.162684	1	transcription elongation factor B; IPR001232 (SKP1 component); GO:0006511 (ubiquitin-dependent protein catabolic process)
Aradu.0BT33	2.1065	0.0304111	putative Myb family transcription factor At1g14600-like isoform X2 [Glycine max]; IPR009057 (Homeodomain-like); GO:0003677 (DNA binding), GO:0003682 (chromatin binding)
Aradu.0C0S7	-0.0794379	1	Kinase interacting (KIP1-like) family protein; IPR011684 (KIP1-like)
Aradu.0C0YF	-0.960088	1	cytosolic enolase; IPR020810 (Enolase, C-terminal); GO:0000015 (phosphopyruvate hydratase complex), GO:0000287 (magnesium ion binding), GO:0004634 (phosphopyruvate hydratase activity), GO:0006096 (glycolysis)
Aradu.0C1EA	-0.0413331	1	U6 snRNA phosphodiesterase-like protein, putative; IPR027521 (U6 snRNA phosphodiesterase Usb1); GO:0004518 (nuclease activity), GO:0034477 (U6 snRNA 3%27-end processing)
Aradu.0C1H7	-3.19078	1	Unknown protein
Aradu.0C27S	-1.62348	0.00105762	Sugar transporter SWEET n%3D2 Tax%3DPooideae RepID%3DI1HKV5_BRADI ; GO:0016021 (integral component of membrane)
Aradu.0C2XW	-3.19078	1	receptor-like protein kinase 4; IPR011009 (Protein kinase-like domain); GO:0004672 (protein kinase activity), GO:0005524 (ATP binding), GO:0006468 (protein phosphorylation)
Aradu.0C6YR	-0.197634	1	Lactoylglutathione lyase %2F glyoxalase I family protein; IPR025870 (Glyoxalase-like domain)
Aradu.0C9TU	0.625432	0.792198	NAD-dependent malic enzyme 1; IPR001891 (Malic oxidoreductase); GO:0004470 (malic enzyme activity), GO:0004471 (malate dehydrogenase (decarboxylating) (NAD+) activity), GO:0006108 (malate metabolic process), GO:0051287 (NAD binding), GO:0055114 (oxidation-reduction process)
Aradu.0CC9Q	-0.0321307	1	RING%2FFYVE%2FPHD zinc finger superfamily protein; IPR011016 (Zinc finger, RING-CH-type), IPR013083 (Zinc finger, RING%2FFYVE%2FPHD-type); GO:0008270 (zinc ion binding)
Aradu.0CM2J	0.941403	1	DEAD-box ATP-dependent RNA helicase-like protein; IPR011545 (DNA%2FRNA helicase, DEAD%2FDEAH box type, N-terminal), IPR027417 (P-loop containing nucleoside triphosphate hydrolase); GO:0003676 (nucleic acid binding), GO:0005524 (ATP binding), GO:0008026 (ATP-dependent helicase activity)
Aradu.0CM87	3.61466	2.88883e-12	calmodulin-binding family protein
Aradu.0CQ2X	-4.10953	1	WD repeat-containing protein 13-like [Glycine max]; IPR015943 (WD40%2FYVTN repeat-like-containing domain); GO:0005515 (protein binding)
Aradu.0CQ9D	1.22552	1	anaphase-promoting complex subunit 7-like [Glycine max]
Aradu.0CR3J	-0.618259	0.794153	Major facilitator superfamily protein; IPR011701 (Major facilitator superfamily), IPR016196 (Major facilitator superfamily domain, general substrate transporter); GO:0016021 (integral component of membrane), GO:0055085 (transmembrane transport)
Aradu.0D1LJ	0.674188	0.6371	L-ascorbate oxidase homolog [Glycine max]; IPR008972 (Cupredoxin); GO:0005507 (copper ion binding), GO:0016491 (oxidoreductase activity), GO:0055114 (oxidation-reduction process)
Aradu.0D317	-0.45916	1	histone-lysine N-methyltransferase ATXR2; IPR001214 (SET domain), IPR002893 (Zinc finger, MYND-type); GO:0005515 (protein binding)
Aradu.0D3A4	-2.23098	1	Unknown protein
Aradu.0D47M	-0.655669	0.556392	TCP-1%2Fcpn60 chaperonin family protein; IPR002423 (Chaperonin Cpn60%2FTCP-1), IPR027409 (GroEL-like apical domain), IPR027413 (GroEL-like equatorial domain); GO:0005524 (ATP binding), GO:0005737 (cytoplasm), GO:0006457 (protein folding), GO:0042026 (protein refolding), GO:0044267 (cellular protein metabolic process)
Aradu.0D4S6	-0.721291	0.612268	LysM domain-containing receptor-like kinase n%3D1 Tax%3DMedicago truncatula RepID%3DG7I3Q1_MEDTR
Aradu.0D4Z0	0.619241	1	RAN GTPase-activating protein 1-like isoform X2 [Glycine max]; IPR003590 (Leucine-rich repeat, ribonuclease inhibitor subtype)
Aradu.0D5TR	0.932537	1	nucleobase-ascorbate transporter-like protein
Aradu.0D5YN	-0.93545	0.372731	calcium-transporting ATPase, putative; IPR001757 (Cation-transporting P-type ATPase), IPR004014 (Cation-transporting P-type ATPase, N-terminal), IPR023214 (HAD-like domain), IPR023298 (P-type ATPase, transmembrane domain); GO:0000166 (nucleotide binding), GO:0006812 (cation transport), GO:0016021 (integral component of membrane), GO:0019829 (cation-transporting ATPase activity), GO:0046872 (metal…
Aradu.0D6G3	-0.777119	1	Unknown protein
Aradu.0D7Q2	-0.625033	1	cysteine synthase 26; IPR005856 (Cysteine synthase K%2FM); GO:0004124 (cysteine synthase activity), GO:0006535 (cysteine biosynthetic process from serine)
Aradu.0D9UK	0.0419494	1	RING-H2 zinc finger protein RHA4a-like [Glycine max]; IPR013083 (Zinc finger, RING%2FFYVE%2FPHD-type); GO:0005515 (protein binding), GO:0008270 (zinc ion binding)
Aradu.0DL1W	-0.554213	0.847669	Marine sediment metagenome DNA, contig: S01H1_C00432 n%3D1 Tax%3Dmarine sediment metagenome RepID%3DX0SQ33_9ZZZZ; IPR016195 (Polymerase%2Fhistidinol phosphatase-like); GO:0003677 (DNA binding), GO:0003824 (catalytic activity), GO:0003887 (DNA-directed DNA polymerase activity), GO:0006260 (DNA replication)
Aradu.0DS3V	0.279781	1	base excision DNA repair protein, HhH-GPD family protein; IPR011257 (DNA glycosylase); GO:0003824 (catalytic activity), GO:0006281 (DNA repair), GO:0006284 (base-excision repair)
Aradu.0DZ84	0.121634	1	phytochrome interacting factor 3
Aradu.0E2DC	0.299027	1	early nodulin-like protein 1; IPR008972 (Cupredoxin); GO:0005507 (copper ion binding), GO:0009055 (electron carrier activity)
Aradu.0E2FW	-0.549863	1	nitrate transporter 1.7; IPR000109 (Proton-dependent oligopeptide transporter family), IPR016196 (Major facilitator superfamily domain, general substrate transporter); GO:0005215 (transporter activity), GO:0006810 (transport), GO:0016020 (membrane)
Aradu.0E6YI	0.554066	0.750487	Ankyrin repeat family protein; IPR020683 (Ankyrin repeat-containing domain), IPR026961 (PGG domain), IPR027001 (Caskin%2FAnkyrin repeat-containing protein); GO:0005515 (protein binding)
Aradu.0E8DM	-0.237819	1	Gibberellin-regulated family protein; IPR003854 (Gibberellin regulated protein)
Aradu.0EF8C	-3.19078	1	Protein kinase superfamily protein; IPR011009 (Protein kinase-like domain); GO:0004672 (protein kinase activity), GO:0005524 (ATP binding), GO:0006468 (protein phosphorylation)
Aradu.0EG1Y	-0.241905	1	Protein kinase superfamily protein; IPR011009 (Protein kinase-like domain), IPR013320 (Concanavalin A-like lectin%2Fglucanase, subgroup); GO:0004672 (protein kinase activity), GO:0006468 (protein phosphorylation)
Aradu.0EL8X	-1.71542	0.557711	serine%2Fthreonine-protein phosphatase 7 long form homolog [Glycine max]; IPR019557 (Aminotransferase-like, plant mobile domain)
Aradu.0EM6K	-0.453134	1	partner of Y14-MAGO; IPR015362 (Exon junction complex, Pym); GO:0005515 (protein binding)
Aradu.0ER06	-0.550049	0.796183	beta-galactosidase 3; IPR000922 (D-galactoside%2FL-rhamnose binding SUEL lectin domain), IPR001944 (Glycoside hydrolase, family 35), IPR017853 (Glycoside hydrolase, superfamily); GO:0005975 (carbohydrate metabolic process), GO:0030246 (carbohydrate binding)
Aradu.0ES15	-0.0259002	1	Ran binding protein 7 n%3D1 Tax%3DThalassiosira pseudonana RepID%3DB8C038_THAPS; IPR016024 (Armadillo-type fold); GO:0005488 (binding), GO:0006886 (intracellular protein transport), GO:0008536 (Ran GTPase binding)
Aradu.0ET82	-0.195919	1	uncharacterized protein LOC100813264 isoform X2 [Glycine max]; IPR024752 (Myb%2FSANT-like domain)
Aradu.0EV9Y	-4.10953	1	Unknown protein
Aradu.0EX29	-0.0437643	1	cell division cycle protein 48 homolog [Glycine max]; IPR009010 (Aspartate decarboxylase-like domain), IPR027417 (P-loop containing nucleoside triphosphate hydrolase); GO:0000166 (nucleotide binding), GO:0005524 (ATP binding), GO:0017111 (nucleoside-triphosphatase activity)
Aradu.0EZ1S	-0.48294	1	Protein phosphatase 2C family protein; IPR001932 (Protein phosphatase 2C (PP2C)-like domain); GO:0003824 (catalytic activity)
Aradu.0F1HP	-0.238812	1	kinesin motor catalytic domain protein; IPR027640 (Kinesin-like protein); GO:0003777 (microtubule motor activity), GO:0005871 (kinesin complex), GO:0007018 (microtubule-based movement)
Aradu.0FF9Q	-0.335302	1	Actin-related protein Arp2%2F3 complex, subunit Arp2 n%3D7 Tax%3DUstilaginaceae RepID%3DM9LXJ0_PSEA3; IPR004000 (Actin-related protein); GO:0005524 (ATP binding), GO:0005856 (cytoskeleton), GO:0005885 (Arp2%2F3 protein complex), GO:0030833 (regulation of actin filament polymerization), GO:0034314 (Arp2%2F3 complex-mediated actin nucleation)
Aradu.0FG6K	-0.833883	1	glutamate receptor 2.5; IPR001320 (Ionotropic glutamate receptor), IPR001638 (Extracellular solute-binding protein, family 3); GO:0004970 (ionotropic glutamate receptor activity), GO:0005215 (transporter activity), GO:0005234 (extracellular-glutamate-gated ion channel activity), GO:0006810 (transport), GO:0016020 (membrane)
Aradu.0FH1C	-0.420869	1	FUNCTIONS IN: molecular_function unknown; INVOLVED IN: response to oxidative stress; LOCATED IN: endomembrane system; EXPRESSED IN: 22 plant structures; EXPRESSED DURING: 13 growth stages ; IPR018143 (Folate receptor-like)
Aradu.0FH7H	4.06577	1	Unknown protein
Aradu.0FI0R	-0.790198	0.504833	Ion channel DMI1 n%3D23 Tax%3DPapilionoideae RepID%3DDMI1_MEDTR; IPR010420 (CASTOR%2FPOLLUX%2FSYM8 ion channels)
Aradu.0FM5Q	-0.181834	1	Disease resistance-responsive (dirigent-like protein) family protein; IPR004265 (Plant disease resistance response protein)
Aradu.0FW87	4.06577	1	FKBP12-interacting protein of 37 kDa-like isoform X1 [Glycine max]
Aradu.0G0TP	-1.39762	0.00610616	O-methyltransferase 1; IPR016461 (Caffeate O-methyltransferase (COMT) family); GO:0008168 (methyltransferase activity), GO:0008171 (O-methyltransferase activity), GO:0046983 (protein dimerization activity)
Aradu.0G2IC	0.668694	1	LRR and NB-ARC domain disease resistance protein
Aradu.0G2LP	-0.0455504	1	Caleosin-related family protein; IPR007736 (Caleosin)
Aradu.0G2ML	-0.346334	1	acyl-coenzyme A thioesterase-like protein; IPR006683 (Thioesterase superfamily)
Aradu.0G5T2	-0.305356	1	Ribonuclease H2 subunit C n%3D5 Tax%3DSalmoninae RepID%3DB5X5G4_SALSA; IPR013924 (Ribonuclease H2, subunit C)
Aradu.0G686	0.129715	1	Senescence%2Fdehydration-associated protein-related
Aradu.0G778	0.167819	1	unknown protein; FUNCTIONS IN: molecular_function unknown; INVOLVED IN: N-terminal protein myristoylation; IPR025322 (Protein of unknown function DUF4228, plant)
Aradu.0G8DQ	-0.0698872	1	vacuolar protein sorting 45; IPR001619 (Sec1-like protein), IPR027482 (Sec1-like, domain 2); GO:0006904 (vesicle docking involved in exocytosis), GO:0016192 (vesicle-mediated transport)
Aradu.0G8MU	0.703908	0.460305	beta galactosidase 1; IPR000922 (D-galactoside%2FL-rhamnose binding SUEL lectin domain), IPR001944 (Glycoside hydrolase, family 35), IPR017853 (Glycoside hydrolase, superfamily); GO:0005975 (carbohydrate metabolic process), GO:0030246 (carbohydrate binding)
Aradu.0GA7N	1.22552	1	Unknown protein
Aradu.0GB26	3.07461	4.27971e-12	sugar transporter protein 7; IPR005828 (General substrate transporter), IPR016196 (Major facilitator superfamily domain, general substrate transporter); GO:0016020 (membrane), GO:0016021 (integral component of membrane), GO:0022857 (transmembrane transporter activity), GO:0022891 (substrate-specific transmembrane transporter activity), GO:0055085 (transmembrane transport)
Aradu.0GC35	-0.165928	1	cytomatrix-like protein
Aradu.0GH1S	-0.688674	1	squamosa promoter-binding-like protein 12-like isoform X6 [Glycine max]; IPR004333 (Transcription factor, SBP-box); GO:0003677 (DNA binding), GO:0005634 (nucleus)
Aradu.0GK1P	-0.480421	0.969284	Sel1 repeat protein; IPR011990 (Tetratricopeptide-like helical); GO:0005515 (protein binding)
Aradu.0GN3Y	-3.19078	1	Unknown protein
Aradu.0GP4E	1.83126	1	Pathogenesis-related thaumatin superfamily protein; IPR001938 (Thaumatin)
Aradu.0GQ0X	0.950551	0.506758	Ribulose-1,5 bisphosphate carboxylase%2Foxygenase large subunit N-methyltransferase, chloroplast, putative n%3D1 Tax%3DRicinus communis RepID%3DB9S910_RICCO; IPR011192 (Rubisco LSMT methyltransferase, plant); GO:0005515 (protein binding), GO:0009507 (chloroplast), GO:0030785 ([ribulose-bisphosphate carboxylase]-lysine N-methyltransferase activity)
Aradu.0GS9T	-0.432306	1	folate-biopterin transporter; IPR004324 (Biopterin transport-related protein BT1), IPR016196 (Major facilitator superfamily domain, general substrate transporter)
Aradu.0GW00	0.182922	1	Glucose-6-phosphate%2Fphosphate translocator-related; IPR004696 (Triose phosphate%2Fphosphoenolpyruvate translocator), IPR004853 (Triose-phosphate transporter domain); GO:0005215 (transporter activity), GO:0006810 (transport), GO:0016020 (membrane), GO:0016021 (integral component of membrane)
Aradu.0GZ0B	0.257502	1	Protein kinase superfamily protein; IPR011009 (Protein kinase-like domain), IPR014729 (Rossmann-like alpha%2Fbeta%2Falpha sandwich fold); GO:0004672 (protein kinase activity), GO:0005524 (ATP binding), GO:0006468 (protein phosphorylation), GO:0006950 (response to stress)
Aradu.0GZ7H	-0.18671	1	BEACH domain-containing protein lvsC-like isoform X7 [Glycine max]; IPR000409 (BEACH domain), IPR011009 (Protein kinase-like domain), IPR015943 (WD40%2FYVTN repeat-like-containing domain), IPR016024 (Armadillo-type fold); GO:0004672 (protein kinase activity), GO:0005488 (binding), GO:0005515 (protein binding), GO:0005524 (ATP binding), GO:0006468 (protein phosphorylation)
Aradu.0H1MY	3.34162	2.11459e-11	O-methyltransferase family protein; IPR016461 (Caffeate O-methyltransferase (COMT) family); GO:0008168 (methyltransferase activity), GO:0008171 (O-methyltransferase activity), GO:0046983 (protein dimerization activity)
Aradu.0H2L9	1.75099	0.000203781	Phosphate-responsive 1 family protein; IPR006766 (Phosphate-induced protein 1)
Aradu.0H33Q	-0.0425376	1	WPP domain interacting protein 1
Aradu.0H4SB	-1.09348	0.65104	release factor glutamine methyltransferase; IPR004556 (Modification methylase HemK); GO:0003676 (nucleic acid binding), GO:0006479 (protein methylation), GO:0008168 (methyltransferase activity), GO:0008276 (protein methyltransferase activity), GO:0032259 (methylation)
Aradu.0H53K	-0.748299	0.836274	uncharacterized protein LOC100793037 isoform X3 [Glycine max]
Aradu.0H53T	0.626086	0.603686	unknown protein
Aradu.0H55Q	-0.102782	1	Cytochrome b-c1 complex subunit Rieske, mitochondrial n%3D2 Tax%3DPapilionoideae RepID%3DI3SAX8_LOTJA; IPR014349 (Rieske iron-sulphur protein); GO:0008121 (ubiquinol-cytochrome-c reductase activity), GO:0016020 (membrane), GO:0016491 (oxidoreductase activity), GO:0055114 (oxidation-reduction process)
Aradu.0H65T	-1.26002	0.471552	exosome complex exonuclease RRP41; IPR015847 (Exoribonuclease, phosphorolytic domain 2), IPR020568 (Ribosomal protein S5 domain 2-type fold), IPR027408 (PNPase%2FRNase PH domain)
Aradu.0H6QQ	0.177045	1	Pentatricopeptide repeat (PPR) superfamily protein; IPR002885 (Pentatricopeptide repeat)
Aradu.0H703	-2.51145	3.25686e-05	polygalacturonase 4; IPR000743 (Glycoside hydrolase, family 28), IPR011050 (Pectin lyase fold%2Fvirulence factor); GO:0004650 (polygalacturonase activity), GO:0005975 (carbohydrate metabolic process)
Aradu.0H7N0	1.43001	0.00429336	uncharacterized protein LOC100820034 [Glycine max]
Aradu.0H874	-2.65234	0.0263218	Unknown protein
Aradu.0H9WK	0.360831	1	alpha%2Fbeta fold hydrolase; IPR000073 (Alpha%2Fbeta hydrolase fold-1)
Aradu.0HA70	-0.416136	1	glutathione peroxidase 2; IPR000889 (Glutathione peroxidase), IPR012336 (Thioredoxin-like fold); GO:0004602 (glutathione peroxidase activity), GO:0006979 (response to oxidative stress), GO:0055114 (oxidation-reduction process)
Aradu.0HB4B	1.00868	0.441358	germin-like protein 2; IPR001929 (Germin); GO:0030145 (manganese ion binding), GO:0045735 (nutrient reservoir activity)
Aradu.0HJ10	-3.19078	1	uncharacterized protein LOC100795888 [Glycine max]
Aradu.0HM6U	-0.600936	0.722394	RING%2FFYVE%2FPHD zinc finger superfamily protein; IPR011993 (Pleckstrin homology-like domain), IPR013083 (Zinc finger, RING%2FFYVE%2FPHD-type); GO:0046872 (metal ion binding)
Aradu.0HV8G	1.51933	0.436733	Unknown protein
Aradu.0I018	-0.453663	1	HUA2-like protein 3-like isoform X4 [Glycine max]; IPR000313 (PWWP domain), IPR006569 (CID domain)
Aradu.0I1GU	-0.377433	1	glucose-induced degradation protein 8 homolog [Glycine max]; IPR006594 (LisH dimerisation motif), IPR006595 (CTLH, C-terminal LisH motif), IPR013144 (CRA domain), IPR024964 (CTLH%2FCRA C-terminal to LisH motif domain); GO:0005515 (protein binding)
Aradu.0I3GY	-1.78624	0.365461	Cytochrome P450 superfamily protein; IPR001128 (Cytochrome P450); GO:0005506 (iron ion binding), GO:0020037 (heme binding), GO:0055114 (oxidation-reduction process)
Aradu.0IC1L	-0.266606	1	phosphatidate phosphatase LPIN3-like [Glycine max]; IPR007651 (Lipin, N-terminal), IPR013209 (LNS2, Lipin%2FNed1%2FSmp2), IPR023214 (HAD-like domain)
Aradu.0IH2R	-0.0446395	1	LRR and NB-ARC domain disease resistance protein; IPR000767 (Disease resistance protein), IPR027417 (P-loop containing nucleoside triphosphate hydrolase); GO:0006952 (defense response), GO:0043531 (ADP binding)
Aradu.0IJ43	0.501118	0.923014	heme binding; IPR019020 (Cytochrome c-552%2FDMSO reductase-like, haem-binding domain); GO:0020037 (heme binding)
Aradu.0IN20	-0.302598	1	Transducin%2FWD40 repeat-like superfamily protein; IPR013923 (Autophagy-related protein 16), IPR015943 (WD40%2FYVTN repeat-like-containing domain), IPR020472 (G-protein beta WD-40 repeat); GO:0005515 (protein binding)
Aradu.0IR2T	-0.158417	1	Pathogenesis-related thaumatin superfamily protein; IPR001938 (Thaumatin)
Aradu.0IY72	-0.0413331	1	Unknown protein
Aradu.0J14C	1.07944	0.162156	costars family protein abracl protein; IPR026111 (Actin-binding Rho-activating protein), IPR027817 (Costars domain)
Aradu.0J3SA	0.796141	0.590948	disease-resistance response protein; IPR000916 (Bet v I domain), IPR023393 (START-like domain), IPR024949 (Bet v I type allergen); GO:0006952 (defense response), GO:0009607 (response to biotic stimulus)
Aradu.0J6QE	-5.63767	0.365461	photosystem I P700 chlorophyll A apoprotein A2; IPR001280 (Photosystem I PsaA%2FPsaB); GO:0009522 (photosystem I), GO:0009579 (thylakoid), GO:0015979 (photosynthesis), GO:0016021 (integral component of membrane)
Aradu.0J8PV	0.0179457	1	casein kinase II beta subunit 4; IPR000704 (Casein kinase II, regulatory subunit); GO:0005956 (protein kinase CK2 complex), GO:0019887 (protein kinase regulator activity)
Aradu.0J935	-0.148161	1	unknown protein
Aradu.0JC72	-0.695464	0.47038	MATE efflux family protein; IPR002528 (Multi antimicrobial extrusion protein); GO:0006855 (drug transmembrane transport), GO:0015238 (drug transmembrane transporter activity), GO:0015297 (antiporter activity), GO:0016020 (membrane), GO:0055085 (transmembrane transport)
Aradu.0JD39	-0.302616	1	cellulose synthase like E1; IPR005150 (Cellulose synthase); GO:0016020 (membrane), GO:0016760 (cellulose synthase (UDP-forming) activity), GO:0030244 (cellulose biosynthetic process)
Aradu.0JH6H	-1.12384	0.219089	Protein kinase superfamily protein; IPR001611 (Leucine-rich repeat), IPR011009 (Protein kinase-like domain); GO:0004672 (protein kinase activity), GO:0005515 (protein binding), GO:0006468 (protein phosphorylation)
Aradu.0JJ1L	0.874991	1	Unknown protein
Aradu.0JL20	-0.489176	1	arginine%2Fserine-rich protein PNISR-like [Glycine max]
Aradu.0JS7R	-0.0437643	1	ALG-2 interacting protein X-like [Glycine max]; IPR004328 (BRO1 domain)
Aradu.0JT6M	-0.217731	1	biotin carboxyl carrier acetyl-CoA carboxylase; IPR000089 (Biotin%2Flipoyl attachment), IPR001249 (Acetyl-CoA biotin carboxyl carrier); GO:0003989 (acetyl-CoA carboxylase activity), GO:0006633 (fatty acid biosynthetic process), GO:0009317 (acetyl-CoA carboxylase complex)
Aradu.0JV1U	-0.842589	0.365461	MMS19 nucleotide excision repair-like protein; IPR016024 (Armadillo-type fold), IPR024687 (MMS19, C-terminal); GO:0005488 (binding)
Aradu.0JY98	-0.12254	1	TLD-domain containing nucleolar protein; IPR006571 (TLDc), IPR011992 (EF-hand domain pair); GO:0005509 (calcium ion binding)
Aradu.0K11B	-0.833883	1	Pentatricopeptide repeat (PPR) superfamily protein; IPR001357 (BRCT domain), IPR002885 (Pentatricopeptide repeat), IPR013083 (Zinc finger, RING%2FFYVE%2FPHD-type); GO:0005515 (protein binding), GO:0008270 (zinc ion binding)
Aradu.0K298	0.0361069	1	DEAD-box ATP-dependent RNA helicase; IPR001650 (Helicase, C-terminal), IPR014001 (Helicase, superfamily 1%2F2, ATP-binding domain), IPR027417 (P-loop containing nucleoside triphosphate hydrolase); GO:0003676 (nucleic acid binding), GO:0004386 (helicase activity), GO:0005524 (ATP binding), GO:0008026 (ATP-dependent helicase activity)
Aradu.0K464	-0.849191	0.359248	putative phospholipid-transporting ATPase 9-like isoform X1 [Glycine max]; IPR001757 (Cation-transporting P-type ATPase), IPR023214 (HAD-like domain); GO:0000166 (nucleotide binding), GO:0000287 (magnesium ion binding), GO:0004012 (phospholipid-translocating ATPase activity), GO:0005524 (ATP binding), GO:0006812 (cation transport), GO:0015914 (phospholipid transport), GO:0016021 (integral compone…
Aradu.0K49H	-3.8763	4.79377e-08	Potassium transporter family protein; IPR003855 (K+ potassium transporter); GO:0015079 (potassium ion transmembrane transporter activity), GO:0016020 (membrane), GO:0071805 (potassium ion transmembrane transport)
Aradu.0K4GZ	0.932537	1	Unknown protein
Aradu.0K58L	7.79082	3.13284e-05	basic helix-loop-helix (bHLH) DNA-binding superfamily protein; IPR011598 (Myc-type, basic helix-loop-helix (bHLH) domain); GO:0046983 (protein dimerization activity)
Aradu.0K64L	0.30698	1	GAGA-binding protein isoform X3 [Glycine max]; IPR010409 (GAGA-binding transcriptional activator)
Aradu.0K6UD	-0.678315	0.76952	nucleotide binding; nucleic acid binding; RNA binding; IPR001876 (Zinc finger, RanBP2-type), IPR012677 (Nucleotide-binding, alpha-beta plait); GO:0000166 (nucleotide binding), GO:0003676 (nucleic acid binding), GO:0008270 (zinc ion binding)
Aradu.0K7BQ	-4.10953	1	potassium transporter 7-like isoform X1 [Glycine max]
Aradu.0K8SM	-0.757901	0.509714	RNA-dependent RNA polymerase 2; IPR007855 (RNA-dependent RNA polymerase, eukaryotic-type), IPR012677 (Nucleotide-binding, alpha-beta plait); GO:0000166 (nucleotide binding), GO:0003968 (RNA-directed RNA polymerase activity)
Aradu.0K9D4	-1.00136	1	uncharacterized protein LOC102669905 isoform X3 [Glycine max]
Aradu.0KB9D	0.184518	1	AP2-like ethylene-responsive transcription factor AIL6-like [Glycine max]; IPR016177 (DNA-binding domain); GO:0003677 (DNA binding), GO:0003700 (sequence-specific DNA binding transcription factor activity)
Aradu.0KB9L	0.209427	1	beta-xylosidase 2; IPR002772 (Glycoside hydrolase family 3 C-terminal domain), IPR017853 (Glycoside hydrolase, superfamily), IPR026891 (Fibronectin type III-like domain), IPR026892 (Glycoside hydrolase family 3); GO:0005975 (carbohydrate metabolic process)
Aradu.0KD0I	1.43095	1	unknown protein; FUNCTIONS IN: molecular_function unknown; INVOLVED IN: biological_process unknown; LOCATED IN: cellular_component unknown; EXPRESSED IN: embryo, flower, seed; EXPRESSED DURING: petal differentiation and expansion stage, E expanded cotyledon stage, D bilateral stage.
Aradu.0KF8R	-0.400866	1	Protein of unknown function (DUF677); IPR007749 (Protein of unknown function DUF677)
Aradu.0KG04	-0.0726483	1	isocitrate lyase; IPR006254 (Isocitrate lyase); GO:0003824 (catalytic activity), GO:0004451 (isocitrate lyase activity), GO:0008152 (metabolic process), GO:0019752 (carboxylic acid metabolic process)
Aradu.0KH4T	-0.478372	1	putative UDP-glucuronate:xylan alpha-glucuronosyltransferase 3-like [Glycine max]; IPR002495 (Glycosyl transferase, family 8)
Aradu.0KI78	-1.10894	0.395974	AP2-like ethylene-responsive transcription factor At2g41710-like [Glycine max]; IPR016177 (DNA-binding domain); GO:0003677 (DNA binding), GO:0003700 (sequence-specific DNA binding transcription factor activity)
Aradu.0KI7V	-0.32712	1	KDEL motif-containing protein 1-like isoform X2 [Glycine max]; IPR006598 (Lipopolysaccharide-modifying protein)
Aradu.0KQ9H	-2.04393	0.000110909	nuclear transcription factor Y subunit A-3-like isoform X4 [Glycine max]; IPR001289 (CCAAT-binding transcription factor, subunit B); GO:0003700 (sequence-specific DNA binding transcription factor activity)
Aradu.0KU3F	-0.782442	0.516689	sister chromatid cohesion protein PDS5 homolog B-B-like isoform X2 [Glycine max]; IPR016024 (Armadillo-type fold); GO:0005488 (binding)
Aradu.0KX1J	5.33506	0.526838	peptide transporter 5; IPR000109 (Proton-dependent oligopeptide transporter family), IPR016196 (Major facilitator superfamily domain, general substrate transporter); GO:0005215 (transporter activity), GO:0006810 (transport), GO:0016020 (membrane)
Aradu.0L08N	-0.367635	1	Unknown protein
Aradu.0L0BV	-1.67461	0.0390063	Haloacid dehalogenase-like hydrolase (HAD) superfamily protein; IPR006439 (HAD hydrolase, subfamily IA), IPR023214 (HAD-like domain); GO:0008152 (metabolic process), GO:0016787 (hydrolase activity)
Aradu.0L20U	-0.693888	0.585664	uncharacterized protein LOC100782176 isoform X1 [Glycine max]; IPR001943 (UVR domain), IPR007474 (ApaG domain); GO:0005515 (protein binding)
Aradu.0L2MP	-2.23098	1	manganese superoxide dismutase 1; IPR001189 (Manganese%2Firon superoxide dismutase); GO:0004784 (superoxide dismutase activity), GO:0006801 (superoxide metabolic process), GO:0046872 (metal ion binding), GO:0055114 (oxidation-reduction process)
Aradu.0L548	0.0863997	1	LSD1 zinc finger family protein; IPR005735 (Zinc finger, LSD1-type)
Aradu.0L5CU	1.04928	0.238089	Unknown protein
Aradu.0L5LS	-0.600596	1	heparanase-like protein 1-like isoform X3 [Glycine max]; IPR005199 (Glycoside hydrolase, family 79); GO:0005975 (carbohydrate metabolic process), GO:0016020 (membrane)
Aradu.0L627	-0.960088	1	uncharacterized protein LOC100816076 isoform X1 [Glycine max]; IPR024861 (Donson)
Aradu.0L6XH	1.75519	0.0118215	cyclic nucleotide gated channel 19; IPR014710 (RmlC-like jelly roll fold)
Aradu.0L7Y0	2.3434	0.359225	F-box family protein; IPR001810 (F-box domain), IPR017451 (F-box associated interaction domain); GO:0005515 (protein binding)
Aradu.0L89V	-3.19078	1	CAP (Cysteine-rich secretory proteins, Antigen 5, and Pathogenesis-related 1 protein) superfamily protein; IPR001283 (Cysteine-rich secretory protein, allergen V5%2FTpx-1-related)
Aradu.0L97P	0.840998	0.843689	sieve element occlusion protein; IPR012336 (Thioredoxin-like fold), IPR027942 (Sieve element occlusion, N-terminal), IPR027944 (Sieve element occlusion, C-terminal)
Aradu.0L9GE	-0.0275671	1	glycerol-3-phosphate acyltransferase, chloroplastic-like isoform X2 [Glycine max]; IPR016222 (Glycerol-3-phosphate O-acyltransferase, chloroplast); GO:0004366 (glycerol-3-phosphate O-acyltransferase activity), GO:0006650 (glycerophospholipid metabolic process), GO:0008152 (metabolic process)
Aradu.0L9GG	0.328405	1	pollen-specific protein SF21-like [Glycine max]; IPR004142 (NDRG)
Aradu.0LB5P	0.992727	0.389199	glucan endo-1,3-beta-glucosidase 3 [Glycine max]; IPR000490 (Glycoside hydrolase, family 17), IPR012946 (X8), IPR017853 (Glycoside hydrolase, superfamily); GO:0005975 (carbohydrate metabolic process)
Aradu.0LC45	-0.284648	1	AT-rich interactive domain-containing protein 5-like isoform X2 [Glycine max]; IPR001606 (ARID%2FBRIGHT DNA-binding domain), IPR008978 (HSP20-like chaperone); GO:0003677 (DNA binding), GO:0005622 (intracellular)
Aradu.0LC5Q	-0.235212	1	Ribosomal protein L27 family protein; IPR001684 (Ribosomal protein L27); GO:0003735 (structural constituent of ribosome), GO:0005622 (intracellular), GO:0005840 (ribosome), GO:0006412 (translation)
Aradu.0LF9F	-0.613291	0.745315	ATP-dependent Clp protease ATP-binding subunit; IPR004176 (Clp, N-terminal), IPR023150 (Double Clp-N motif); GO:0019538 (protein metabolic process)
Aradu.0LH9P	0.210585	1	senescence-associated protein
Aradu.0LK1J	-0.570466	0.777702	LisH and RanBPM domains containing protein; IPR006594 (LisH dimerisation motif), IPR006595 (CTLH, C-terminal LisH motif), IPR013144 (CRA domain), IPR024964 (CTLH%2FCRA C-terminal to LisH motif domain); GO:0005515 (protein binding)
Aradu.0LN4T	-4.10953	1	E3 ubiquitin-protein ligase HERC2-like isoform X1 [Glycine max]
Aradu.0LP8B	-0.0108419	1	Glycoprotein membrane precursor GPI-anchored
Aradu.0M1UL	0.737905	0.486051	Unknown protein
Aradu.0M33I	-0.180538	1	F-box%2FLRR-repeat protein 13-like isoform X2 [Glycine max]; IPR001611 (Leucine-rich repeat), IPR006553 (Leucine-rich repeat, cysteine-containing subtype); GO:0005515 (protein binding)
Aradu.0M35T	2.14428	1	glutathione S-transferase, amine-terminal domain protein; IPR012336 (Thioredoxin-like fold)
Aradu.0M3HI	-0.122182	1	Pectate lyase family protein; IPR011050 (Pectin lyase fold%2Fvirulence factor), IPR018082 (AmbAllergen)
Aradu.0M3IE	-0.365018	1	kinesin-related protein 11-like isoform X2 [Glycine max]
Aradu.0M5LW	-0.46737	1	pathogenesis-related homeodomain protein-like isoform X2 [Glycine max]; IPR009057 (Homeodomain-like), IPR013083 (Zinc finger, RING%2FFYVE%2FPHD-type); GO:0003677 (DNA binding), GO:0003700 (sequence-specific DNA binding transcription factor activity), GO:0005515 (protein binding), GO:0008270 (zinc ion binding), GO:0043565 (sequence-specific DNA binding)
Aradu.0M659	-0.0706973	1	transcription initiation factor IIF subunit alpha; IPR001280 (Photosystem I PsaA%2FPsaB), IPR008851 (Transcription initiation factor IIF, alpha subunit); GO:0003677 (DNA binding), GO:0003824 (catalytic activity), GO:0005634 (nucleus), GO:0006367 (transcription initiation from RNA polymerase II promoter), GO:0009522 (photosystem I), GO:0009579 (thylakoid), GO:0015979 (photosynthesis), GO:0016021 (…
Aradu.0M8VI	-0.118862	1	PATATIN-like protein 6; IPR016035 (Acyl transferase%2Facyl hydrolase%2Flysophospholipase); GO:0006629 (lipid metabolic process), GO:0008152 (metabolic process)
Aradu.0ME3H	0.219442	1	Pentatricopeptide repeat (PPR) superfamily protein; IPR002885 (Pentatricopeptide repeat), IPR011990 (Tetratricopeptide-like helical); GO:0005515 (protein binding)
Aradu.0ME59	-0.748281	0.502698	THO complex, subunit 5; IPR019163 (THO complex, subunit 5)
Aradu.0MF46	-0.626856	1	Spo11%2FDNA topoisomerase VI, subunit A protein; IPR002815 (Spo11%2FDNA topoisomerase VI, subunit A), IPR011991 (Winged helix-turn-helix DNA-binding domain); GO:0003677 (DNA binding), GO:0003824 (catalytic activity), GO:0005524 (ATP binding), GO:0005694 (chromosome), GO:0006259 (DNA metabolic process)
Aradu.0MI01	-0.681377	0.954182	disease resistance protein (TIR-NBS-LRR class), putative; IPR000767 (Disease resistance protein), IPR027417 (P-loop containing nucleoside triphosphate hydrolase); GO:0006952 (defense response), GO:0043531 (ADP binding)
Aradu.0MI76	1.50996	0.686447	hypothetical protein; IPR016972 (Uncharacterised conserved protein UCP031279)
Aradu.0MJ0X	-1.44869	0.396345	NAC domain protein,; IPR003441 (NAC domain); GO:0003677 (DNA binding)
Aradu.0MN7Q	0.26793	1	Lycopene beta%2Fepsilon cyclase protein; IPR008671 (Lycopene cyclase-type, FAD-binding); GO:0016117 (carotenoid biosynthetic process)
Aradu.0MS0A	0.668694	1	Protein phosphatase 2C family protein; IPR001932 (Protein phosphatase 2C (PP2C)-like domain), IPR015655 (Protein phosphatase 2C); GO:0003824 (catalytic activity)
Aradu.0MW4L	-0.238859	1	Pentatricopeptide repeat (PPR) superfamily protein; IPR002885 (Pentatricopeptide repeat), IPR011990 (Tetratricopeptide-like helical); GO:0005515 (protein binding)
Aradu.0N0SA	0.698305	0.860571	HXXXD-type acyl-transferase family protein; IPR003480 (Transferase), IPR023213 (Chloramphenicol acetyltransferase-like domain)
Aradu.0N117	-4.10953	1	ethylene-responsive transcription factor 1B-like [Glycine max]; IPR016177 (DNA-binding domain); GO:0003677 (DNA binding), GO:0003700 (sequence-specific DNA binding transcription factor activity)
Aradu.0N1XE	-0.123963	1	ADP%2FATP carrier 3; IPR002067 (Mitochondrial carrier protein), IPR023395 (Mitochondrial carrier domain); GO:0005215 (transporter activity), GO:0005743 (mitochondrial inner membrane), GO:0006810 (transport), GO:0055085 (transmembrane transport)
Aradu.0N4RU	0.874991	1	glutamate-cysteine ligase; IPR006336 (Glutamate--cysteine ligase, GCS2); GO:0004357 (glutamate-cysteine ligase activity), GO:0042398 (cellular modified amino acid biosynthetic process)
Aradu.0N518	-0.805321	0.478833	ralf-like 34; IPR008801 (Rapid ALkalinization Factor)
Aradu.0N6KW	3.12495	0.0276493	receptor-like serine%2Fthreonine kinase 2; IPR011009 (Protein kinase-like domain), IPR013320 (Concanavalin A-like lectin%2Fglucanase, subgroup), IPR021820 (S-locus receptor kinase, C-terminal); GO:0004672 (protein kinase activity), GO:0004674 (protein serine%2Fthreonine kinase activity), GO:0005524 (ATP binding), GO:0006468 (protein phosphorylation)
Aradu.0N6WQ	-0.762304	0.715948	uncharacterized exonuclease domain-containing protein At3g15140-like isoform X1 [Glycine max]; IPR012337 (Ribonuclease H-like domain); GO:0003676 (nucleic acid binding)
Aradu.0N756	0.154235	1	receptor-like protein kinase 2; IPR001611 (Leucine-rich repeat), IPR003591 (Leucine-rich repeat, typical subtype), IPR013210 (Leucine-rich repeat-containing N-terminal, type 2), IPR025875 (Leucine rich repeat 4); GO:0005515 (protein binding)
Aradu.0NA24	-0.577438	0.799884	disease resistance protein; IPR000767 (Disease resistance protein), IPR001611 (Leucine-rich repeat), IPR027417 (P-loop containing nucleoside triphosphate hydrolase); GO:0005515 (protein binding), GO:0006952 (defense response), GO:0043531 (ADP binding)
Aradu.0NE9W	0.0505801	1	RNA-binding region RNP-1 (RNA recognition motif); Pyridoxal-dependent decarboxylase n%3D1 Tax%3DMedicago truncatula RepID%3DA2Q361_MEDTR; IPR012677 (Nucleotide-binding, alpha-beta plait); GO:0000166 (nucleotide binding), GO:0003676 (nucleic acid binding)
Aradu.0NM9S	-1.51692	1	N-alpha-acetyltransferase 15, NatA auxiliary subunit-like [Glycine max]; IPR021183 (N-terminal acetyltransferase A, auxiliary subunit)
Aradu.0NR0Q	-0.18427	1	protein PAT1 homolog 1-like isoform X1 [Glycine max]
Aradu.0NR7F	-0.360098	1	Peptidase M1 family protein; IPR024601 (Peptidase M1, alanyl aminopeptidase, C-terminal)
Aradu.0NW67	0.472573	1	uncharacterized protein LOC100793067 isoform X3 [Glycine max]
Aradu.0NY83	-0.244577	1	DEAD-box ATP-dependent RNA helicase; IPR001650 (Helicase, C-terminal), IPR014001 (Helicase, superfamily 1%2F2, ATP-binding domain), IPR027417 (P-loop containing nucleoside triphosphate hydrolase); GO:0003676 (nucleic acid binding), GO:0004386 (helicase activity), GO:0005524 (ATP binding), GO:0008026 (ATP-dependent helicase activity)
Aradu.0NY8Y	-0.548204	0.784864	CBS domain-containing protein; IPR000644 (CBS domain); GO:0030554 (adenyl nucleotide binding)
Aradu.0P34X	-0.652882	0.731646	translation initiation factor eIF-2B subunit beta [Glycine max]; IPR000649 (Initiation factor 2B-related); GO:0044237 (cellular metabolic process)
Aradu.0P3GB	-3.19078	1	DUF674 family protein; IPR007750 (Protein of unknown function DUF674)
Aradu.0P4TC	-0.445403	1	Unknown protein
Aradu.0P6EN	-1.00844	0.244511	methyltransferase-like protein 13-like [Glycine max]; IPR013216 (Methyltransferase type 11); GO:0008152 (metabolic process), GO:0008168 (methyltransferase activity)
Aradu.0P7PW	4.62172	1	uncharacterized protein LOC100796503 isoform X1 [Glycine max]; IPR025486 (Domain of unknown function DUF4378)
Aradu.0P8B7	-0.52155	0.811667	GTP-binding nuclear Ran-like protein; IPR001806 (Small GTPase superfamily), IPR002041 (Ran GTPase), IPR005225 (Small GTP-binding protein domain), IPR027417 (P-loop containing nucleoside triphosphate hydrolase); GO:0003924 (GTPase activity), GO:0005525 (GTP binding), GO:0005622 (intracellular), GO:0006184 (GTP catabolic process), GO:0006886 (intracellular protein transport), GO:0006913 (nucleocyto…
Aradu.0P8G3	-0.43478	1	phloem protein 2-B5; IPR001810 (F-box domain), IPR025886 (Phloem protein 2-like); GO:0005515 (protein binding)
Aradu.0P9WS	-0.467568	0.947966	syntaxin-71-like [Glycine max]; IPR000727 (Target SNARE coiled-coil domain); GO:0005515 (protein binding)
Aradu.0PC6S	-1.01727	0.247272	arginine N-methyltransferase-like protein; IPR020683 (Ankyrin repeat-containing domain); GO:0005515 (protein binding)
Aradu.0PH5I	-0.0413331	1	chaperone protein dnaJ 6-like [Glycine max]; IPR004963 (Protein notum homologue)
Aradu.0PI99	-1.20209	0.0318594	glutamate-ammonia ligase-like protein; IPR006992 (Amidohydrolase 2), IPR008147 (Glutamine synthetase, beta-Grasp), IPR014746 (Glutamine synthetase%2Fguanido kinase, catalytic domain); GO:0003824 (catalytic activity), GO:0004356 (glutamate-ammonia ligase activity), GO:0006542 (glutamine biosynthetic process), GO:0006807 (nitrogen compound metabolic process), GO:0008152 (metabolic process)
Aradu.0PL1F	-1.03317	1	DNA-3-methyladenine glycosylase; IPR003180 (Methylpurine-DNA glycosylase (MPG)); GO:0003677 (DNA binding), GO:0003824 (catalytic activity), GO:0003905 (alkylbase DNA N-glycosylase activity), GO:0006284 (base-excision repair)
Aradu.0PQ9M	-0.181005	1	40S ribosomal protein S8-like [Glycine max]; IPR022309 (Ribosomal protein S8e%2Fribosomal biogenesis NSA2); GO:0003735 (structural constituent of ribosome), GO:0005622 (intracellular), GO:0005840 (ribosome), GO:0006412 (translation)
Aradu.0Q088	0.0227451	1	vacuolar protein sorting-associated protein 20.2; IPR005024 (Snf7); GO:0015031 (protein transport)
Aradu.0Q16W	-1.02341	1	acclimation of photosynthesis to environment; IPR021275 (Protein of unknown function DUF2854)
Aradu.0Q24B	-0.575289	0.752403	sterol 3-beta-glucosyltransferase UGT80A2-like isoform X1 [Glycine max]; IPR002213 (UDP-glucuronosyl%2FUDP-glucosyltransferase), IPR004276 (Glycosyl transferase, family 28); GO:0005975 (carbohydrate metabolic process), GO:0008152 (metabolic process), GO:0030259 (lipid glycosylation)
Aradu.0Q24I	1.1247	0.0613785	Calmodulin binding protein-like; IPR012416 (Calmodulin binding protein-like)
Aradu.0Q55F	-0.0450903	1	Unknown protein
Aradu.0Q5NS	0.365891	1	MADS-box transcription factor 6 [Glycine max]; IPR002100 (Transcription factor, MADS-box), IPR002487 (Transcription factor, K-box); GO:0003677 (DNA binding), GO:0003700 (sequence-specific DNA binding transcription factor activity), GO:0005634 (nucleus), GO:0046983 (protein dimerization activity)
Aradu.0Q6Y1	2.29853	4.1404e-05	disease resistance protein (TIR-NBS-LRR class), putative; IPR000157 (Toll%2Finterleukin-1 receptor homology (TIR) domain), IPR000767 (Disease resistance protein), IPR001611 (Leucine-rich repeat), IPR003591 (Leucine-rich repeat, typical subtype), IPR027417 (P-loop containing nucleoside triphosphate hydrolase); GO:0005515 (protein binding), GO:0006952 (defense response), GO:0007165 (signal transduc…
Aradu.0Q76K	-0.0462768	1	uncharacterized protein LOC100783387 isoform X2 [Glycine max]; IPR006852 (Protein of unknown function DUF616)
Aradu.0Q8PA	-2.23098	1	Polyketide cyclase%2Fdehydrase and lipid transport superfamily protein
Aradu.0Q8WY	-0.261249	1	protein pelota-like [Glycine max]; IPR004405 (Translation release factor pelota)
Aradu.0Q9GS	0.282404	1	DNA (cytosine-5)-methyltransferase DRM2-like isoform X2 [Glycine max]; IPR001525 (C-5 cytosine methyltransferase); GO:0003677 (DNA binding), GO:0006306 (DNA methylation), GO:0008168 (methyltransferase activity)
Aradu.0QC7R	0.905575	0.670621	expansin-like B1; IPR007118 (Expansin%2FLol pI); GO:0005576 (extracellular region)
Aradu.0QE03	1.51086	0.00373737	disease resistance protein (TIR-NBS-LRR class), putative; IPR000157 (Toll%2Finterleukin-1 receptor homology (TIR) domain), IPR000767 (Disease resistance protein), IPR027417 (P-loop containing nucleoside triphosphate hydrolase); GO:0005515 (protein binding), GO:0006952 (defense response), GO:0007165 (signal transduction), GO:0043531 (ADP binding)
Aradu.0QF6H	-0.356572	1	Thioredoxin superfamily protein; IPR005746 (Thioredoxin), IPR012336 (Thioredoxin-like fold); GO:0006662 (glycerol ether metabolic process), GO:0015035 (protein disulfide oxidoreductase activity), GO:0045454 (cell redox homeostasis)
Aradu.0QJ0H	0.776808	0.385982	Protein kinase superfamily protein; IPR009091 (Regulator of chromosome condensation 1%2Fbeta-lactamase-inhibitor protein II), IPR011009 (Protein kinase-like domain), IPR013320 (Concanavalin A-like lectin%2Fglucanase, subgroup); GO:0004672 (protein kinase activity), GO:0005524 (ATP binding), GO:0006468 (protein phosphorylation)
Aradu.0QK6U	0.231729	1	hypothetical protein
Aradu.0QN5D	0.330199	1	Protein kinase superfamily protein; IPR011009 (Protein kinase-like domain); GO:0004672 (protein kinase activity), GO:0005524 (ATP binding), GO:0006468 (protein phosphorylation)
Aradu.0QP9J	1.72404	0.0128107	probable peptide%2Fnitrate transporter [Glycine max]; IPR000109 (Proton-dependent oligopeptide transporter family), IPR016196 (Major facilitator superfamily domain, general substrate transporter); GO:0005215 (transporter activity), GO:0006810 (transport), GO:0016020 (membrane)
Aradu.0QZ0H	-0.0256355	1	alanine-tRNA ligases; nucleic acid binding; ligases, forming aminoacyl-tRNA and related compounds; nucleotide binding; ATP binding; IPR018163 (Threonyl%2Falanyl tRNA synthetase, class II-like, putative editing domain); GO:0000166 (nucleotide binding), GO:0005524 (ATP binding), GO:0043039 (tRNA aminoacylation)
Aradu.0R12J	-0.234625	1	PENTATRICOPEPTIDE REPEAT 596; IPR002885 (Pentatricopeptide repeat)
Aradu.0R1RJ	-1.35549	0.0812363	protein kinase family protein; IPR011009 (Protein kinase-like domain), IPR013320 (Concanavalin A-like lectin%2Fglucanase, subgroup), IPR024788 (Malectin-like carbohydrate-binding domain); GO:0004672 (protein kinase activity), GO:0005524 (ATP binding), GO:0006468 (protein phosphorylation)
Aradu.0R2T7	-0.11268	1	GDSL-like Lipase%2FAcylhydrolase superfamily protein; IPR001087 (Lipase, GDSL); GO:0006629 (lipid metabolic process), GO:0016787 (hydrolase activity)
Aradu.0R425	0.441303	1	Nucleotide%2Fsugar transporter family protein; IPR004853 (Triose-phosphate transporter domain)
Aradu.0R4PI	0.635742	0.973179	transcriptional regulatory plant protein, putative; IPR002876 (Transcriptional regulator TACO1-like), IPR026563 (Transcriptional regulator TACO1-like, domain 2), IPR026564 (Transcriptional regulator TACO1-like, domain 3)
Aradu.0R5G8	1.07061	0.635784	Bifunctional inhibitor%2Flipid-transfer protein%2Fseed storage 2S albumin superfamily protein; IPR016140 (Bifunctional inhibitor%2Fplant lipid transfer protein%2Fseed storage helical domain)
Aradu.0R5VG	0.0487789	1	E3 ubiquitin-protein ligase Hakai-like isoform X3 [Glycine max]
Aradu.0R94J	-1.11359	0.796183	Unknown protein
Aradu.0R9W1	-0.437818	1	cyclic nucleotide-gated channel 14; IPR014710 (RmlC-like jelly roll fold)
Aradu.0RA4R	-0.492354	1	DNA replication complex GINS protein PSF1; IPR021151 (GINS complex)
Aradu.0RF66	-0.924369	0.89335	TPX2 (targeting protein for Xklp2) protein family
Aradu.0RG1D	1.88268	0.106285	Regulator of Vps4 activity in the MVB pathway protein; IPR005061 (Domain of unknown function DUF292, eukaryotic)
Aradu.0RW41	-0.298217	1	isoprenylcysteine alpha-carbonyl methylesterase ICME protein; IPR013094 (Alpha%2Fbeta hydrolase fold-3); GO:0008152 (metabolic process), GO:0016787 (hydrolase activity)
Aradu.0RY0N	-0.602637	1	3beta-hydroxysteroid-dehydrogenase%2Fdecarboxylase isoform 2; IPR003388 (Reticulon), IPR016040 (NAD(P)-binding domain); GO:0003854 (3-beta-hydroxy-delta5-steroid dehydrogenase activity), GO:0006694 (steroid biosynthetic process), GO:0055114 (oxidation-reduction process)
Aradu.0S100	-0.0886194	1	SCF ubiquitin ligase, SKP1 component; IPR011333 (BTB%2FPOZ fold), IPR016072 (SKP1 component, dimerisation); GO:0006511 (ubiquitin-dependent protein catabolic process)
Aradu.0S6II	-3.19078	1	ribosomal RNA large subunit methyltransferase; IPR002877 (Ribosomal RNA methyltransferase FtsJ domain); GO:0008168 (methyltransferase activity), GO:0032259 (methylation)
Aradu.0S7BE	-0.0413331	1	Unknown protein
Aradu.0S9KB	-0.302616	1	Glutamyl-tRNA(Gln) amidotransferase subunit A, chloroplastic%2Fmitochondrial n%3D2 Tax%3DPapilionoideae RepID%3DG7IZY8_MEDTR; IPR000120 (Amidase), IPR023631 (Amidase signature domain)
Aradu.0S9RM	-5.63767	0.365461	serine carboxypeptidase-like 48; IPR001563 (Peptidase S10, serine carboxypeptidase), IPR005299 (SAM dependent carboxyl methyltransferase); GO:0004185 (serine-type carboxypeptidase activity), GO:0006508 (proteolysis), GO:0008168 (methyltransferase activity)
Aradu.0SC6H	0.938104	0.163354	two-component response regulator-like APRR2-like isoform X2 [Glycine max]; IPR009057 (Homeodomain-like); GO:0003677 (DNA binding), GO:0003682 (chromatin binding)
Aradu.0SE2F	-0.267172	1	mitotic checkpoint serine%2Fthreonine-protein kinase BUB1-like [Glycine max]; IPR015661 (Mitotic checkpoint serine%2Fthreonine protein kinase Bub1%2FMitotic spindle checkpoint component Mad3)
Aradu.0SM3T	-0.205533	1	Protein kinase superfamily protein; IPR011009 (Protein kinase-like domain); GO:0004672 (protein kinase activity), GO:0005524 (ATP binding), GO:0006468 (protein phosphorylation)
Aradu.0SN1Y	-0.171408	1	receptor-like serine%2Fthreonine kinase 2; IPR000858 (S-locus glycoprotein), IPR001480 (Bulb-type lectin domain), IPR003609 (Apple-like), IPR011009 (Protein kinase-like domain), IPR013320 (Concanavalin A-like lectin%2Fglucanase, subgroup), IPR021820 (S-locus receptor kinase, C-terminal); GO:0004672 (protein kinase activity), GO:0004674 (protein serine%2Fthreonine kinase activity), GO:0005524 (ATP…
Aradu.0SV2V	-1.59948	0.0590785	receptor-like protein kinase 2; IPR001611 (Leucine-rich repeat); GO:0005515 (protein binding)
Aradu.0T1AL	-0.743452	0.64896	RNA polymerase II-associated protein 3-like isoform X8 [Glycine max]; IPR011990 (Tetratricopeptide-like helical), IPR025986 (RNA-polymerase II-associated protein 3-like, C-terminal domain); GO:0005515 (protein binding)
Aradu.0T2E4	1.48259	1	LRR and NB-ARC domain disease resistance protein; IPR000767 (Disease resistance protein), IPR027417 (P-loop containing nucleoside triphosphate hydrolase); GO:0006952 (defense response), GO:0043531 (ADP binding)
Aradu.0T2FP	-0.149669	1	PHD finger protein ALFIN-LIKE 4-like [Glycine max]; IPR013083 (Zinc finger, RING%2FFYVE%2FPHD-type), IPR021998 (Alfin); GO:0005515 (protein binding), GO:0008270 (zinc ion binding), GO:0042393 (histone binding)
Aradu.0T5YP	-1.13298	0.529848	Peptide chain release factor 1; IPR000352 (Peptide chain release factor class I%2Fclass II), IPR005139 (Peptide chain release factor), IPR014720 (Double-stranded RNA-binding domain); GO:0003747 (translation release factor activity), GO:0005737 (cytoplasm), GO:0006415 (translational termination)
Aradu.0T6EN	-0.960088	1	Late embryogenesis abundant hydroxyproline-rich glycofamily protein, putative n%3D1 Tax%3DTheobroma cacao RepID%3DUPI00042B232F; IPR004864 (Late embryogenesis abundant protein, LEA-14)
Aradu.0T6MF	-0.64065	0.849231	uncharacterized protein LOC100778225 isoform X1 [Glycine max]
Aradu.0TC46	3.14944	1	Unknown protein
Aradu.0TE5D	-0.232756	1	coatomer subunit zeta-1-like isoform X1 [Glycine max]; IPR011012 (Longin-like domain); GO:0006810 (transport)
Aradu.0TS71	-5.85592	0.246774	lysophosphatidyl acyltransferase 5; IPR002123 (Phospholipid%2Fglycerol acyltransferase); GO:0008152 (metabolic process)
Aradu.0TT9A	-0.0244264	1	Transmembrane amino acid transporter family protein; IPR013057 (Amino acid transporter, transmembrane)
Aradu.0TU0Y	-0.504776	0.852692	plant-specific B3-DNA-binding domain protein; IPR015300 (DNA-binding pseudobarrel domain); GO:0003677 (DNA binding)
Aradu.0U5ND	-0.236536	1	cytochrome C oxidase subunit 5b; IPR002124 (Cytochrome c oxidase, subunit Vb); GO:0004129 (cytochrome-c oxidase activity), GO:0005740 (mitochondrial envelope)
Aradu.0U66V	-0.490494	0.884674	Rubber elongation factor protein (REF); IPR008802 (Rubber elongation factor)
Aradu.0U7B0	-0.307193	1	uncharacterized protein LOC100306553 [Glycine max]
Aradu.0U9QL	-0.582479	0.772424	uncharacterized protein LOC100793641 isoform X4 [Glycine max]; IPR019349 (Ribosomal protein S24%2FS35, mitochondrial, conserved domain)
Aradu.0UC7C	0.123123	1	histone-lysine N-methyltransferase SUVR5-like isoform X1 [Glycine max]; IPR001214 (SET domain), IPR007728 (Pre-SET domain), IPR015880 (Zinc finger, C2H2-like); GO:0005515 (protein binding), GO:0005634 (nucleus), GO:0008270 (zinc ion binding), GO:0018024 (histone-lysine N-methyltransferase activity), GO:0034968 (histone lysine methylation)
Aradu.0UC7W	-1.87719	0.578883	K+ efflux antiporter 4
Aradu.0UE15	-0.754581	0.454539	nucleolar complex-associated protein; IPR005612 (CCAAT-binding factor), IPR011501 (Nucleolar complex-associated), IPR016024 (Armadillo-type fold); GO:0005488 (binding)
Aradu.0UF1D	-0.797637	0.630247	Unknown protein
Aradu.0UH5R	-1.03317	1	Anion exchanger family protein n%3D1 Tax%3DMedicago truncatula RepID%3DG7IMI3_MEDTR; IPR003020 (Bicarbonate transporter, eukaryotic); GO:0005452 (inorganic anion exchanger activity), GO:0006820 (anion transport), GO:0016020 (membrane), GO:0016021 (integral component of membrane)
Aradu.0US4M	-5.38042	0.526838	tRNA%2FrRNA methyltransferase (SpoU) family protein; IPR001537 (tRNA%2FrRNA methyltransferase, SpoU type); GO:0003723 (RNA binding), GO:0006396 (RNA processing), GO:0008173 (RNA methyltransferase activity)
Aradu.0UT4V	-0.675058	0.851314	Unknown protein
Aradu.0UT8M	-3.19078	1	kinesin-4-like isoform X2 [Glycine max]
Aradu.0UW7J	-1.10298	0.060722	Phosphoglycerate kinase family protein; IPR001576 (Phosphoglycerate kinase); GO:0004618 (phosphoglycerate kinase activity), GO:0006096 (glycolysis)
Aradu.0V01P	-0.194859	1	protein CHUP1, chloroplastic-like isoform X6 [Glycine max]
Aradu.0V0CY	-0.566348	1	hypothetical protein
Aradu.0V0HJ	-0.183113	1	Ubiquitin-conjugating enzyme family protein; IPR016135 (Ubiquitin-conjugating enzyme%2FRWD-like); GO:0016881 (acid-amino acid ligase activity)
Aradu.0V15P	-0.589268	1	3-ketoacyl-CoA synthase 4; IPR016039 (Thiolase-like); GO:0003824 (catalytic activity), GO:0006633 (fatty acid biosynthetic process), GO:0008152 (metabolic process), GO:0016020 (membrane)
Aradu.0V2LT	-0.420386	1	growth-regulating factor 2
Aradu.0V5C2	-0.418016	1	probable nucleoredoxin 3-like isoform X2 [Glycine max]; IPR011424 (C1-like), IPR012336 (Thioredoxin-like fold); GO:0047134 (protein-disulfide reductase activity), GO:0055114 (oxidation-reduction process)
Aradu.0V5DE	-3.19078	1	geranyl diphosphate synthase 1; IPR000092 (Polyprenyl synthetase), IPR010765 (Protein of unknown function DUF1350); GO:0008299 (isoprenoid biosynthetic process)
Aradu.0V7ZE	-0.789401	0.390748	23kDa polypeptide of the oxygen evolving complex of photosystem II n%3D5 Tax%3DSonneratia RepID%3DA9XNJ0_9MYRT; IPR002683 (Photosystem II PsbP, oxygen evolving complex); GO:0005509 (calcium ion binding), GO:0009523 (photosystem II), GO:0009654 (photosystem II oxygen evolving complex), GO:0015979 (photosynthesis), GO:0019898 (extrinsic component of membrane)
Aradu.0V9QN	-0.513112	1	uncharacterized protein LOC100806426 isoform X2 [Glycine max]; IPR005379 (Uncharacterised domain XH), IPR005380 (XS domain), IPR005381 (Zinc finger-XS domain); GO:0031047 (gene silencing by RNA)
Aradu.0VE03	-0.347754	1	Ribonuclease II%2FR family protein; IPR011991 (Winged helix-turn-helix DNA-binding domain), IPR012340 (Nucleic acid-binding, OB-fold)
Aradu.0VF1H	-1.12966	0.0623286	serine carboxypeptidase-like 31; IPR001563 (Peptidase S10, serine carboxypeptidase); GO:0004185 (serine-type carboxypeptidase activity), GO:0006508 (proteolysis)
Aradu.0VM7C	-0.613818	0.961503	sugar transport protein 13 [Glycine max]; IPR001048 (Aspartate%2Fglutamate%2Furidylate kinase), IPR001057 (Glutamate%2Facetylglutamate kinase), IPR005828 (General substrate transporter), IPR016196 (Major facilitator superfamily domain, general substrate transporter); GO:0004349 (glutamate 5-kinase activity), GO:0005215 (transporter activity), GO:0006561 (proline biosynthetic process), GO:0006810 …
Aradu.0VN2L	-1.05089	0.0835539	nodulin MtN21 %2FEamA-like transporter family protein; IPR000620 (Drug%2Fmetabolite transporter); GO:0016020 (membrane)
Aradu.0VP21	-1.91768	1	exocyst subunit exo70 family protein G1; IPR004140 (Exocyst complex protein Exo70), IPR016159 (Cullin repeat-like-containing domain); GO:0000145 (exocyst), GO:0006887 (exocytosis)
Aradu.0VP5J	-0.368045	1	Mo25 family protein; IPR013878 (Mo25-like); GO:0005488 (binding)
Aradu.0VT9B	-0.584296	1	RNA-directed DNA methylation protein; IPR015270 (Protein RDM1); GO:0005634 (nucleus), GO:0044030 (regulation of DNA methylation)
Aradu.0VY5S	-0.356333	1	uncharacterized protein LOC100808122 isoform X3 [Glycine max]; IPR013899 (Domain of unknown function DUF1771)
Aradu.0W0HH	-0.0446395	1	RNA-binding ASCH domain protein; IPR015947 (PUA-like domain)
Aradu.0W21T	0.512192	1	serine%2Fthreonine-protein phosphatase 7 long form homolog [Glycine max]; IPR019557 (Aminotransferase-like, plant mobile domain)
Aradu.0W2AI	0.512192	1	uncharacterized protein LOC100793937 [Glycine max]
Aradu.0W3IT	-0.688674	1	F-box and associated interaction domains-containing protein; IPR001810 (F-box domain), IPR011043 (Galactose oxidase%2Fkelch, beta-propeller), IPR017451 (F-box associated interaction domain); GO:0005515 (protein binding)
Aradu.0W5FV	-1.127	0.0901054	uncharacterized protein LOC100806576 isoform X1 [Glycine max]
Aradu.0W71J	-0.25664	1	Protein kinase superfamily protein; IPR011009 (Protein kinase-like domain); GO:0004672 (protein kinase activity), GO:0005524 (ATP binding), GO:0006468 (protein phosphorylation)
Aradu.0W76I	0.646714	0.609977	alpha%2Fbeta fold hydrolase
Aradu.0W9H3	-0.788885	0.461504	dehydrogenase%2Freductase SDR family member 7-like [Glycine max]; IPR002347 (Glucose%2Fribitol dehydrogenase), IPR002885 (Pentatricopeptide repeat), IPR011990 (Tetratricopeptide-like helical); GO:0005515 (protein binding), GO:0008152 (metabolic process), GO:0016491 (oxidoreductase activity)
Aradu.0WA6T	-0.234152	1	DEAD-box ATP-dependent RNA helicase; IPR001650 (Helicase, C-terminal), IPR014001 (Helicase, superfamily 1%2F2, ATP-binding domain), IPR027417 (P-loop containing nucleoside triphosphate hydrolase); GO:0003676 (nucleic acid binding), GO:0004386 (helicase activity), GO:0005524 (ATP binding), GO:0008026 (ATP-dependent helicase activity)
Aradu.0WP1T	0.379125	1	translation initiation factor eIF-2B subunit alpha-like [Glycine max]; IPR000649 (Initiation factor 2B-related); GO:0044237 (cellular metabolic process)
Aradu.0WU0I	1.09995	1	WEB family protein At1g75720-like isoform X1 [Glycine max]
Aradu.0X029	-0.759748	0.530539	unknown protein; Has 30201 Blast hits to 17322 proteins in 780 species: Archae - 12; Bacteria - 1396; Metazoa - 17338; Fungi - 3422; Plants - 5037; Viruses - 0; Other Eukaryotes - 2996 (source: NCBI BLink).
Aradu.0X3DX	4.01816	6.44492e-15	disease-resistance response protein; IPR000916 (Bet v I domain), IPR023393 (START-like domain), IPR024949 (Bet v I type allergen); GO:0006952 (defense response), GO:0009607 (response to biotic stimulus)
Aradu.0X4JL	0.524995	1	MatK%2FTrnK amino terminal region protein; IPR024937 (Domain X), IPR024942 (Maturase MatK, N-terminal domain); GO:0006397 (mRNA processing)
Aradu.0X4TI	1.94531	0.00802987	calcium dependent protein kinase 1; IPR011009 (Protein kinase-like domain), IPR011992 (EF-hand domain pair); GO:0004672 (protein kinase activity), GO:0004674 (protein serine%2Fthreonine kinase activity), GO:0005509 (calcium ion binding), GO:0005524 (ATP binding), GO:0006468 (protein phosphorylation)
Aradu.0X4TZ	4.06577	1	Helicase-like protein n%3D1 Tax%3DMedicago truncatula RepID%3DG7J1F9_MEDTR; IPR025476 (Helitron helicase-like domain)
Aradu.0X68Q	1.83126	1	uncharacterized protein LOC100776716 isoform X2 [Glycine max]
Aradu.0X6PQ	-0.866443	0.663302	Unknown protein
Aradu.0X7IX	0.0371452	1	glycine-rich protein; IPR024491 (Selenoprotein SelK%2FSelG)
Aradu.0X9JH	0.0689152	1	protein EMBRYONIC FLOWER 1-like [Glycine max]
Aradu.0X9JV	-0.468478	0.997412	ribosome biogenesis regulatory family protein; IPR007023 (Ribosomal biogenesis regulatory protein); GO:0005634 (nucleus), GO:0042254 (ribosome biogenesis)
Aradu.0X9ZX	-3.19078	1	Unknown protein; IPR011687 (P60-like)
Aradu.0XA87	1.17233	0.0403867	arogenate dehydratase 6; IPR001086 (Prephenate dehydratase); GO:0004664 (prephenate dehydratase activity), GO:0009094 (L-phenylalanine biosynthetic process)
Aradu.0XB6R	0.078909	1	protein Brevis radix-like 4-like isoform X2 [Glycine max]; IPR013591 (Brevis radix (BRX) domain)
Aradu.0XH9I	-0.585221	0.705774	mediator of RNA polymerase II transcription subunit 33A-like [Glycine max]
Aradu.0XL73	3.14944	1	Unknown protein
Aradu.0XN7S	1.22552	1	Calcium-binding EF hand family protein
Aradu.0XX6X	-0.553254	0.772424	cytosolic Fe-S cluster assembly factor NUBP1-like protein; IPR019591 (ATPase-like, ParA%2FMinD), IPR025723 (Anion-transporting ATPase-like domain), IPR027417 (P-loop containing nucleoside triphosphate hydrolase)
Aradu.0XZ7N	-1.23572	0.0460932	RNA binding rRNA processing protein n%3D1 Tax%3DChlamydomonas reinhardtii RepID%3DA8IBR0_CHLRE; IPR008847 (Suppressor of forked), IPR011990 (Tetratricopeptide-like helical), IPR012340 (Nucleic acid-binding, OB-fold); GO:0003723 (RNA binding), GO:0005515 (protein binding), GO:0005622 (intracellular), GO:0005634 (nucleus), GO:0006396 (RNA processing), GO:0006397 (mRNA processing)
Aradu.0Y28S	-0.0750107	1	RNA-binding protein 8A-like [Glycine max]; IPR008111 (RNA-binding motif protein 8), IPR012677 (Nucleotide-binding, alpha-beta plait); GO:0000166 (nucleotide binding), GO:0003676 (nucleic acid binding), GO:0003723 (RNA binding), GO:0005634 (nucleus), GO:0005737 (cytoplasm), GO:0006396 (RNA processing)
Aradu.0Y2W5	-0.136608	1	protein FAR1-RELATED SEQUENCE 7-like isoform X2 [Glycine max]; IPR004330 (FAR1 DNA binding domain)
Aradu.0Y2ZI	0.791684	0.762298	Protein kinase superfamily protein; IPR011009 (Protein kinase-like domain), IPR013320 (Concanavalin A-like lectin%2Fglucanase, subgroup); GO:0004672 (protein kinase activity), GO:0005524 (ATP binding), GO:0006468 (protein phosphorylation)
Aradu.0Y40Q	0.636069	0.784289	3-ketoacyl-CoA synthase 11; IPR012392 (Very-long-chain 3-ketoacyl-CoA synthase), IPR016039 (Thiolase-like); GO:0003824 (catalytic activity), GO:0006633 (fatty acid biosynthetic process), GO:0008152 (metabolic process), GO:0008610 (lipid biosynthetic process), GO:0016020 (membrane)
Aradu.0Y4FK	-0.0461786	1	Unknown protein
Aradu.0Y576	-0.417116	1	beta-galactosidase 10; IPR000922 (D-galactoside%2FL-rhamnose binding SUEL lectin domain), IPR001944 (Glycoside hydrolase, family 35), IPR017853 (Glycoside hydrolase, superfamily); GO:0005975 (carbohydrate metabolic process), GO:0030246 (carbohydrate binding)
Aradu.0YB19	-0.47375	1	Translin family protein; IPR002848 (Translin); GO:0043565 (sequence-specific DNA binding)
Aradu.0YE33	0.618571	0.640712	Late embryogenesis abundant 3 (LEA3) family protein; IPR004926 (Late embryogenesis abundant protein, LEA-5); GO:0006950 (response to stress)
Aradu.0YP72	-0.100044	1	Transmembrane Fragile-X-F-associated protein; IPR013083 (Zinc finger, RING%2FFYVE%2FPHD-type), IPR019396 (Transmembrane Fragile-X-F-associated protein)
Aradu.0YQ12	-1.91768	1	secretory carrier-associated membrane protein [Glycine max]
Aradu.0YR51	4.62172	1	MLO protein homolog 1-like [Glycine max]; IPR004326 (Mlo-related protein); GO:0006952 (defense response), GO:0016021 (integral component of membrane)
Aradu.0YR92	-0.108743	1	Transducin%2FWD40 repeat-like superfamily protein; IPR015943 (WD40%2FYVTN repeat-like-containing domain); GO:0005515 (protein binding)
Aradu.0YT1E	-0.487943	0.957764	histone-lysine N-methyltransferase; IPR001214 (SET domain), IPR003105 (SRA-YDG), IPR007728 (Pre-SET domain), IPR015947 (PUA-like domain); GO:0005515 (protein binding), GO:0005634 (nucleus), GO:0008270 (zinc ion binding), GO:0018024 (histone-lysine N-methyltransferase activity), GO:0034968 (histone lysine methylation), GO:0042393 (histone binding)
Aradu.0YT2V	-0.263797	1	Argonaute family protein; IPR003100 (Argonaute%2FDicer protein, PAZ domain), IPR012337 (Ribonuclease H-like domain), IPR014811 (Domain of unknown function DUF1785); GO:0003676 (nucleic acid binding), GO:0005515 (protein binding)
Aradu.0YU5H	-0.425889	1	DNA-binding protein SMUBP-2; IPR014001 (Helicase, superfamily 1%2F2, ATP-binding domain), IPR027417 (P-loop containing nucleoside triphosphate hydrolase); GO:0000166 (nucleotide binding), GO:0017111 (nucleoside-triphosphatase activity)
Aradu.0Z2HX	-0.358436	1	ARM-repeat%2FTetratricopeptide repeat (TPR)-like protein; IPR011990 (Tetratricopeptide-like helical), IPR016024 (Armadillo-type fold); GO:0005488 (binding), GO:0005515 (protein binding)
Aradu.0Z2ZN	3.49614	5.75943e-13	myb transcription factor; IPR009057 (Homeodomain-like); GO:0003677 (DNA binding), GO:0003682 (chromatin binding)
Aradu.0Z3MY	0.568248	1	phosphoribosylaminoimidazole-succinocarboxamide synthase; IPR001636 (Phosphoribosylaminoimidazole-succinocarboxamide synthase); GO:0004639 (phosphoribosylaminoimidazolesuccinocarboxamide synthase activity), GO:0005524 (ATP binding), GO:0006164 (purine nucleotide biosynthetic process)
Aradu.0Z3YX	-0.445403	1	Unknown protein
Aradu.0Z5GQ	1.73511	0.000280832	Unknown protein
Aradu.0Z7R2	-3.19078	1	serine%2Fthreonine-protein kinase ATR-like isoform X2 [Glycine max]
Aradu.0Z8SM	-0.845606	0.410686	uncharacterized protein LOC100807395 [Glycine max]
Aradu.0Z8XN	-1.28167	0.0160442	Cytochrome P450 superfamily protein; IPR001128 (Cytochrome P450); GO:0005506 (iron ion binding), GO:0020037 (heme binding), GO:0055114 (oxidation-reduction process)
Aradu.0ZB6D	-0.40746	1	Mitochondrial glycoprotein family protein; IPR003428 (Mitochondrial glycoprotein); GO:0005759 (mitochondrial matrix)
Aradu.0ZE66	-0.86684	0.260227	GTP-binding nuclear protein Ran-3-like [Glycine max]; IPR001806 (Small GTPase superfamily), IPR002041 (Ran GTPase), IPR005225 (Small GTP-binding protein domain), IPR027417 (P-loop containing nucleoside triphosphate hydrolase); GO:0003924 (GTPase activity), GO:0005525 (GTP binding), GO:0005622 (intracellular), GO:0006184 (GTP catabolic process), GO:0006886 (intracellular protein transport), GO:000…
Aradu.0ZG2X	-0.427686	1	UPF0481 protein At3g47200-like [Glycine max]; IPR004158 (Protein of unknown function DUF247, plant)
Aradu.0ZG9F	0.195158	1	plasma membrane H+-ATPase; IPR001757 (Cation-transporting P-type ATPase), IPR023214 (HAD-like domain), IPR023298 (P-type ATPase, transmembrane domain); GO:0000166 (nucleotide binding), GO:0006200 (ATP catabolic process), GO:0006754 (ATP biosynthetic process), GO:0006812 (cation transport), GO:0016021 (integral component of membrane), GO:0016887 (ATPase activity), GO:0019829 (cation-transporting A…
Aradu.0ZI26	-0.0437643	1	Unknown protein
Aradu.0ZM70	1.32141	0.383139	O-acyltransferase (WSD1-like) family protein; IPR009721 (O-acyltransferase, WSD1, C-terminal); GO:0004144 (diacylglycerol O-acyltransferase activity)
Aradu.0ZQ4G	-0.366374	1	callose synthase 1; IPR003440 (Glycosyl transferase, family 48); GO:0006075 ((1-%3E3)-beta-D-glucan biosynthetic process), GO:0016020 (membrane)
Aradu.0ZW4V	-0.377006	1	protein pelota-like [Glycine max]; IPR004405 (Translation release factor pelota)
Aradu.0ZY8C	1.83126	1	ankyrin repeat-containing protein At5g02620-like isoform X2 [Glycine max]; IPR020683 (Ankyrin repeat-containing domain), IPR026961 (PGG domain); GO:0005515 (protein binding)
Aradu.1011L	-1.53358	0.00224279	plasma membrane H+-ATPase; IPR001757 (Cation-transporting P-type ATPase), IPR023214 (HAD-like domain), IPR023298 (P-type ATPase, transmembrane domain); GO:0000166 (nucleotide binding), GO:0006200 (ATP catabolic process), GO:0006754 (ATP biosynthetic process), GO:0006812 (cation transport), GO:0016021 (integral component of membrane), GO:0016887 (ATPase activity), GO:0019829 (cation-transporting A…
Aradu.102BT	-0.508601	0.891706	Regulator of Vps4 activity in the MVB pathway protein; IPR005061 (Domain of unknown function DUF292, eukaryotic)
Aradu.105C1	0.57623	1	myosin-9-like [Glycine max]; IPR019448 (EEIG1%2FEHBP1 N-terminal domain)
Aradu.105GZ	1.27999	0.0204168	histidine protein methyltransferase 1 homolog isoform X1 [Glycine max]
Aradu.10654	1.83126	1	NB-LRR type disease resistance protein isoform X3 [Glycine max]
Aradu.108ZP	-0.0810206	1	inactive poly [ADP-ribose] polymerase RCD1; IPR022003 (RST domain of plant C-terminal)
Aradu.109RJ	-0.481551	0.920469	AP-1 complex subunit sigma-like protein; IPR016635 (Adaptor protein complex, sigma subunit); GO:0006810 (transport), GO:0008565 (protein transporter activity), GO:0015031 (protein transport)
Aradu.109YG	-0.151125	1	unknown protein; LOCATED IN: chloroplast; EXPRESSED IN: 22 plant structures; EXPRESSED DURING: 13 growth stages
Aradu.109YL	0.134802	1	Cytochrome P450 superfamily protein; IPR001128 (Cytochrome P450); GO:0005506 (iron ion binding), GO:0020037 (heme binding), GO:0055114 (oxidation-reduction process)
Aradu.10AEZ	0.916546	0.596885	caffeoylshikimate esterase-like isoform X3 [Glycine max]; IPR022742 (Putative lysophospholipase)
Aradu.10AS3	-0.949712	0.55841	cyclin p3; 1; IPR013763 (Cyclin-like), IPR013922 (Cyclin PHO80-like); GO:0000079 (regulation of cyclin-dependent protein serine%2Fthreonine kinase activity), GO:0019901 (protein kinase binding)
Aradu.10B9L	0.607532	0.691674	Protein of unknown function (DUF506); IPR006502 (Protein of unknown function DUF506, plant)
Aradu.10BGT	-0.397511	1	FAS-associated factor 2-like [Glycine max]; IPR001012 (UBX domain), IPR003903 (Ubiquitin interacting motif), IPR009060 (UBA-like); GO:0005515 (protein binding)
Aradu.10C1E	-0.445403	1	Methyltransferase-related protein
Aradu.10CJJ	-0.302616	1	RING-H2 finger protein ATL63-like [Glycine max]
Aradu.10CRI	-0.357059	1	CRS1 %2F YhbY (CRM) domain-containing protein; IPR001890 (RNA-binding, CRM domain); GO:0003723 (RNA binding)
Aradu.10DI4	-0.975716	0.192	helicases; ATP-dependent helicases; nucleic acid binding; ATP binding; DNA-directed DNA polymerases; DNA binding; IPR001650 (Helicase, C-terminal), IPR004179 (Sec63 domain), IPR014001 (Helicase, superfamily 1%2F2, ATP-binding domain), IPR014756 (Immunoglobulin E-set), IPR027417 (P-loop containing nucleoside triphosphate hydrolase); GO:0003676 (nucleic acid binding), GO:0004386 (helicase activity)…
Aradu.10ESY	-0.313452	1	alpha%2Fbeta fold hydrolase
Aradu.10GWJ	0.168165	1	uncharacterized protein LOC100803808 [Glycine max]; IPR011011 (Zinc finger, FYVE%2FPHD-type)
Aradu.10I3J	-0.238087	1	UPF0481 protein At3g47200-like [Glycine max]; IPR004158 (Protein of unknown function DUF247, plant)
Aradu.10ILW	-0.980209	0.281181	Cytochrome C1 family; IPR002326 (Cytochrome c1); GO:0005506 (iron ion binding), GO:0009055 (electron carrier activity), GO:0020037 (heme binding)
Aradu.10JS7	4.06577	1	serine%2Fthreonine-protein phosphatase 7 long form homolog [Glycine max]; IPR019557 (Aminotransferase-like, plant mobile domain)
Aradu.10KQJ	-0.660927	0.884674	glucan endo-1,3-beta-glucosidase-like protein 2-like [Glycine max]; IPR012946 (X8)
Aradu.10L0H	0.575562	1	transcription factor bHLH68-like isoform X3 [Glycine max]; IPR011598 (Myc-type, basic helix-loop-helix (bHLH) domain); GO:0046983 (protein dimerization activity)
Aradu.10V25	0.553005	1	uncharacterized protein LOC100799892 isoform X3 [Glycine max]; IPR006461 (Uncharacterised protein family Cys-rich), IPR021369 (Protein of unknown function DUF2985)
Aradu.10VKJ	0.0899324	1	mannosylglycoprotein endo-beta-mannosidase-like [Glycine max]; IPR008979 (Galactose-binding domain-like), IPR013812 (Glycoside hydrolase, family 2%2F20, immunoglobulin-like beta-sandwich domain), IPR017853 (Glycoside hydrolase, superfamily), IPR023232 (Glycoside hydrolase, family 2, active site), IPR028787 (Mannosylglycoprotein endo-beta-mannosidase); GO:0005975 (carbohydrate metabolic process), …
Aradu.10WDS	1.62428	0.557711	uncharacterized protein LOC100815356 isoform X1 [Glycine max]
Aradu.10WEW	1.18437	0.053554	Cytochrome P450 superfamily protein; IPR001128 (Cytochrome P450); GO:0005506 (iron ion binding), GO:0020037 (heme binding), GO:0055114 (oxidation-reduction process)
Aradu.10WQW	-0.280878	1	Protein kinase superfamily protein; IPR011009 (Protein kinase-like domain); GO:0004672 (protein kinase activity), GO:0005524 (ATP binding), GO:0006468 (protein phosphorylation)
Aradu.10XKC	-0.644912	0.641538	oxidoreductase, 2OG-Fe(II) oxygenase family protein; IPR027450 (Alpha-ketoglutarate-dependent dioxygenase AlkB-like)
Aradu.10XQ1	-0.24255	1	zinc finger CCCH domain-containing protein 43-like [Glycine max]; IPR000571 (Zinc finger, CCCH-type); GO:0046872 (metal ion binding)
Aradu.10YCG	-1.64456	0.0173765	Protein of unknown function (DUF179); IPR003774 (Protein of unknown function UPF0301)
Aradu.10YFM	0.74916	0.416837	scarecrow-like protein 14-like [Glycine max]; IPR005202 (Transcription factor GRAS)
Aradu.10ZFH	-0.167264	1	HSP20-like chaperones superfamily protein; IPR008978 (HSP20-like chaperone)
Aradu.110FT	-0.427785	1	APO RNA-binding protein; IPR023342 (APO domain); GO:0003723 (RNA binding)
Aradu.114KV	-0.64752	0.587217	Adenine nucleotide alpha hydrolases-like superfamily protein; IPR006015 (Universal stress protein A); GO:0006950 (response to stress)
Aradu.115J9	-0.963598	0.957764	Putative methyltransferase family protein; IPR019410 (Nicotinamide N-methyltransferase-like)
Aradu.11776	-0.978906	0.333517	Cell wall protein EXP2 n%3D1 Tax%3DMirabilis jalapa RepID%3DQ84L40_MIRJA; IPR007118 (Expansin%2FLol pI); GO:0005576 (extracellular region), GO:0009664 (plant-type cell wall organization)
Aradu.117B0	-0.356038	1	Lipid transfer protein; IPR000528 (Plant lipid transfer protein%2FPar allergen), IPR016140 (Bifunctional inhibitor%2Fplant lipid transfer protein%2Fseed storage helical domain); GO:0006869 (lipid transport), GO:0008289 (lipid binding)
Aradu.118NW	0.403563	1	Chitinase family protein; IPR016283 (Glycoside hydrolase, family 19), IPR023346 (Lysozyme-like domain); GO:0004568 (chitinase activity), GO:0005975 (carbohydrate metabolic process), GO:0006032 (chitin catabolic process), GO:0008061 (chitin binding), GO:0016998 (cell wall macromolecule catabolic process)
Aradu.1195M	-0.616786	0.69584	alpha%2Fbeta-Hydrolases superfamily protein
Aradu.11960	-0.470486	1	COP9 signalosome complex subunit 8; IPR011991 (Winged helix-turn-helix DNA-binding domain)
Aradu.119MD	0.555675	0.738887	RNA-binding protein 1; IPR012677 (Nucleotide-binding, alpha-beta plait); GO:0000166 (nucleotide binding), GO:0003676 (nucleic acid binding)
Aradu.11AT3	-3.19078	1	uncharacterized protein LOC100795319 [Glycine max]
Aradu.11B8F	-1.0789	0.46212	polycomb group protein FERTILIZATION-INDEPENDENT ENDOSPERM-like [Glycine max]; IPR015943 (WD40%2FYVTN repeat-like-containing domain); GO:0005515 (protein binding)
Aradu.11DHQ	0.512192	1	RHOMBOID-like protein 5; IPR002610 (Peptidase S54, rhomboid); GO:0004252 (serine-type endopeptidase activity), GO:0006508 (proteolysis), GO:0016021 (integral component of membrane)
Aradu.11E6F	-0.420386	1	uncharacterized protein LOC100778316 isoform X1 [Glycine max]; IPR018848 (WIYLD domain); GO:0018024 (histone-lysine N-methyltransferase activity)
Aradu.11GC7	-5.06713	0.752403	Ulp1 protease family, carboxy-terminal domain protein; IPR003653 (Peptidase C48, SUMO%2FSentrin%2FUbl1); GO:0006508 (proteolysis), GO:0008234 (cysteine-type peptidase activity)
Aradu.11IDU	-0.331828	1	Unknown protein
Aradu.11KC6	-0.950629	0.429948	sterol C-14 reductase; IPR001171 (Ergosterol biosynthesis ERG4%2FERG24); GO:0016020 (membrane)
Aradu.11KLZ	-0.995809	0.142446	thylakoid membrane phosphoprotein 14 kDa protein; IPR025564 (Cyanobacterial aminoacyl-tRNA synthetase, CAAD domain)
Aradu.11KMG	-0.19785	1	general regulatory factor 9; IPR000308 (14-3-3 protein), IPR023410 (14-3-3 domain); GO:0019904 (protein domain specific binding)
Aradu.11MCI	-0.0334932	1	Unknown protein
Aradu.11RIW	-0.201935	1	Unknown protein
Aradu.11T0C	0.328937	1	transcription initiation factor IIE (TFIIE) alpha subunit family protein %2F general transcription factor TFIIE family protein; IPR002853 (Transcription factor TFIIE, alpha subunit), IPR024550 (TFIIEalpha%2FSarR%2FRpc3 HTH domain); GO:0006367 (transcription initiation from RNA polymerase II promoter)
Aradu.11V2F	0.531486	0.865256	Calcium-dependent phosphotriesterase superfamily protein; IPR011042 (Six-bladed beta-propeller, TolB-like)
Aradu.1223K	4.06577	1	probable membrane-associated kinase regulator 1-like [Glycine max]
Aradu.122WK	2.01949	0.000211202	unknown protein
Aradu.1232H	2.90142	6.3742e-07	Glutathione S-transferase family protein; IPR010987 (Glutathione S-transferase, C-terminal-like), IPR012336 (Thioredoxin-like fold); GO:0005515 (protein binding)
Aradu.1235N	-0.31431	1	probable apyrase 7-like isoform X1 [Glycine max]; IPR000407 (Nucleoside phosphatase GDA1%2FCD39); GO:0016787 (hydrolase activity)
Aradu.124YI	-0.979908	0.21239	Protein of unknown function (DUF155); IPR003734 (Protein of unknown function DUF155)
Aradu.125DB	-0.695243	0.995246	unknown protein; FUNCTIONS IN: molecular_function unknown; INVOLVED IN: N-terminal protein myristoylation; IPR025322 (Protein of unknown function DUF4228, plant)
Aradu.126QM	-1.2342	1	UDP-Glycosyltransferase superfamily protein; IPR002213 (UDP-glucuronosyl%2FUDP-glucosyltransferase); GO:0008152 (metabolic process)
Aradu.1291C	0.874991	1	protein disulfide isomerase-like protein; IPR012336 (Thioredoxin-like fold); GO:0045454 (cell redox homeostasis)
Aradu.12CJQ	0.3556	1	LysM domain GPI-anchored protein; IPR018392 (LysM domain); GO:0016998 (cell wall macromolecule catabolic process)
Aradu.12EER	-0.0464362	1	carbonic anhydrase 1; IPR001765 (Carbonic anhydrase); GO:0004089 (carbonate dehydratase activity), GO:0008270 (zinc ion binding)
Aradu.12ETV	1.19061	0.03469	jasmonic acid carboxyl methyltransferase; IPR005299 (SAM dependent carboxyl methyltransferase); GO:0008168 (methyltransferase activity)
Aradu.12FC3	3.14944	1	Disease resistance protein (TIR-NBS-LRR class) family; IPR000767 (Disease resistance protein), IPR027417 (P-loop containing nucleoside triphosphate hydrolase); GO:0006952 (defense response), GO:0043531 (ADP binding)
Aradu.12GC5	-0.584797	0.722946	SMAD%2FFHA domain-containing protein; IPR008984 (SMAD%2FFHA domain); GO:0005515 (protein binding)
Aradu.12HT1	-0.0462242	1	Pentatricopeptide repeat (PPR) superfamily protein; IPR002885 (Pentatricopeptide repeat), IPR011990 (Tetratricopeptide-like helical); GO:0005515 (protein binding)
Aradu.12HYF	-0.867403	1	polygalacturonase 4; IPR000743 (Glycoside hydrolase, family 28), IPR011050 (Pectin lyase fold%2Fvirulence factor); GO:0004650 (polygalacturonase activity), GO:0005975 (carbohydrate metabolic process)
Aradu.12J5W	-0.533746	0.960494	beta glucosidase 16; IPR001360 (Glycoside hydrolase, family 1), IPR017853 (Glycoside hydrolase, superfamily); GO:0005975 (carbohydrate metabolic process)
Aradu.12KEC	-0.237532	1	DNA-directed RNA polymerase I subunit rpa49-like [Glycine max]; IPR009668 (RNA polymerase I associated factor, A49-like); GO:0003677 (DNA binding), GO:0003899 (DNA-directed RNA polymerase activity), GO:0005634 (nucleus)
Aradu.12LHJ	0.722649	0.68041	receptor kinase 2; IPR011009 (Protein kinase-like domain); GO:0004672 (protein kinase activity), GO:0005524 (ATP binding), GO:0006468 (protein phosphorylation)
Aradu.12M4Z	0.871271	0.740594	uncharacterized protein LOC100815984 isoform X2 [Glycine max]; IPR027417 (P-loop containing nucleoside triphosphate hydrolase)
Aradu.12NGZ	-0.95857	0.232532	protein ALWAYS EARLY 3-like isoform X1 [Glycine max]; IPR009057 (Homeodomain-like), IPR010561 (Protein LIN-9%2FProtein ALWAYS EARLY); GO:0003677 (DNA binding), GO:0003682 (chromatin binding), GO:0007049 (cell cycle), GO:0017053 (transcriptional repressor complex)
Aradu.12PI4	-0.215969	1	organic cation%2Fcarnitine transporter 7-like isoform X1 [Glycine max]; IPR005828 (General substrate transporter), IPR016196 (Major facilitator superfamily domain, general substrate transporter); GO:0016021 (integral component of membrane), GO:0022857 (transmembrane transporter activity), GO:0055085 (transmembrane transport)
Aradu.12QMV	0.617297	1	uncharacterized protein LOC102662706 isoform X3 [Glycine max]; IPR008581 (Protein of unknown function DUF863, plant)
Aradu.12S01	-0.0834266	1	30S ribosomal protein S13; IPR001892 (Ribosomal protein S13), IPR010979 (Ribosomal protein S13-like, H2TH), IPR027437 (30s ribosomal protein S13, C-terminal); GO:0003676 (nucleic acid binding), GO:0003723 (RNA binding), GO:0003735 (structural constituent of ribosome), GO:0005622 (intracellular), GO:0005840 (ribosome), GO:0006412 (translation)
Aradu.12S3D	-0.302616	1	40s ribosomal protein SA; IPR001865 (Ribosomal protein S2), IPR023591 (Ribosomal protein S2, flavodoxin-like domain); GO:0003735 (structural constituent of ribosome), GO:0005622 (intracellular), GO:0005840 (ribosome), GO:0006412 (translation), GO:0015935 (small ribosomal subunit)
Aradu.12SP2	1.69567	0.000409482	Unknown protein; IPR028144 (Cysteine-rich transmembrane CYSTM domain)
Aradu.12T0R	-1.76314	0.000226101	peroxidase 2; IPR010255 (Haem peroxidase); GO:0004601 (peroxidase activity), GO:0006979 (response to oxidative stress), GO:0020037 (heme binding), GO:0055114 (oxidation-reduction process)
Aradu.12VDJ	3.3583	5.67772e-10	Unknown protein
Aradu.12W4A	-0.626856	1	GAMMA-TUBULIN COMPLEX PROTEIN 4; IPR007259 (Gamma-tubulin complex component protein); GO:0000226 (microtubule cytoskeleton organization), GO:0000922 (spindle pole), GO:0005815 (microtubule organizing center)
Aradu.12XXA	-1.38418	0.37191	glucan endo-1,3-beta-glucosidase 8-like [Glycine max]; IPR000490 (Glycoside hydrolase, family 17), IPR003402 (tRNA transferase Trm5%2FTyw2), IPR012946 (X8), IPR017853 (Glycoside hydrolase, superfamily); GO:0005975 (carbohydrate metabolic process), GO:0016740 (transferase activity)
Aradu.1311M	1.83126	1	CAAX amino terminal protease family protein; IPR001128 (Cytochrome P450); GO:0005506 (iron ion binding), GO:0020037 (heme binding), GO:0055114 (oxidation-reduction process)
Aradu.131HS	0.100012	1	serine%2Fthreonine-protein phosphatase 4 regulatory subunit 3-like isoform X1 [Glycine max]; IPR016024 (Armadillo-type fold); GO:0005488 (binding)
Aradu.132A2	-3.19078	1	calcium-transporting ATPase 9, plasma membrane-type-like isoform X2 [Glycine max]; IPR001757 (Cation-transporting P-type ATPase), IPR023214 (HAD-like domain); GO:0006812 (cation transport), GO:0016021 (integral component of membrane), GO:0019829 (cation-transporting ATPase activity)
Aradu.1347E	0.120362	1	CRS1 %2F YhbY (CRM) domain-containing protein; IPR001890 (RNA-binding, CRM domain); GO:0003723 (RNA binding)
Aradu.135QP	-1.28805	0.904395	unknown protein; LOCATED IN: chloroplast inner membrane; EXPRESSED IN: 23 plant structures; EXPRESSED DURING: 14 growth stages
Aradu.1375G	-0.8675	0.503487	metaxin-related
Aradu.137AN	-0.782518	0.508103	CYCLIN D3; 2; IPR015451 (Cyclin D); GO:0005634 (nucleus), GO:0007049 (cell cycle)
Aradu.13AVK	-0.893196	0.368371	enhancer of rudimentary protein, putative; IPR000781 (Enhancer of rudimentary); GO:0007049 (cell cycle)
Aradu.13B2D	-0.645672	0.995112	glutamate receptor 2.8; IPR001638 (Extracellular solute-binding protein, family 3), IPR017103 (Ionotropic glutamate receptor, plant), IPR028082 (Periplasmic binding protein-like I); GO:0004970 (ionotropic glutamate receptor activity), GO:0005215 (transporter activity), GO:0005234 (extracellular-glutamate-gated ion channel activity), GO:0006810 (transport), GO:0016020 (membrane)
Aradu.13C05	0.216261	1	Soluble diacylglycerol acyltransferase n%3D2 Tax%3DArachis hypogaea RepID%3DQ2KP14_ARAHY; IPR012336 (Thioredoxin-like fold)
Aradu.13CZ7	0.121634	1	transmembrane protein 147 [Glycine max]; IPR019164 (Protein of unknown function DUF2053, membrane)
Aradu.13FCM	-1.20279	0.129382	Zinc finger (C3HC4-type RING finger) family protein; IPR002035 (von Willebrand factor, type A), IPR013083 (Zinc finger, RING%2FFYVE%2FPHD-type); GO:0005515 (protein binding), GO:0008270 (zinc ion binding)
Aradu.13KUE	0.0693511	1	AP-1 complex subunit sigma-like protein; IPR016635 (Adaptor protein complex, sigma subunit); GO:0006810 (transport), GO:0008565 (protein transporter activity), GO:0015031 (protein transport)
Aradu.13MQ9	-0.870064	0.336119	bifunctional purine biosynthesis protein purH-like [Glycine max]; IPR002695 (AICARFT%2FIMPCHase bienzyme), IPR016193 (Cytidine deaminase-like), IPR024051 (AICAR transformylase domain); GO:0003824 (catalytic activity), GO:0003937 (IMP cyclohydrolase activity), GO:0004643 (phosphoribosylaminoimidazolecarboxamide formyltransferase activity), GO:0006164 (purine nucleotide biosynthetic process)
Aradu.13QFQ	-0.0446395	1	Unknown protein
Aradu.13QYM	-0.318613	1	Pollen Ole e 1 allergen and extensin family protein; IPR006041 (Pollen Ole e 1 allergen%2Fextensin)
Aradu.13S52	-0.402412	1	DNA binding; ATP binding; nucleic acid binding; binding; helicases; ATP binding; DNA binding; helicases; IPR000330 (SNF2-related), IPR001650 (Helicase, C-terminal), IPR014978 (Glutamine-Leucine-Glutamine, QLQ), IPR027417 (P-loop containing nucleoside triphosphate hydrolase); GO:0003676 (nucleic acid binding), GO:0003677 (DNA binding), GO:0004386 (helicase activity), GO:0005524 (ATP binding), GO:0…
Aradu.13SBF	2.74461	8.78267e-07	macrophage migration inhibitory factor homolog [Glycine max]; IPR001398 (Macrophage migration inhibitory factor), IPR014347 (Tautomerase%2FMIF superfamily)
Aradu.13SDX	5.59212	0.365461	Regulator of Vps4 activity in the MVB pathway protein; IPR005061 (Domain of unknown function DUF292, eukaryotic)
Aradu.13TYF	-1.53966	0.00460442	MACPF domain protein; IPR020864 (Membrane attack complex component%2Fperforin (MACPF) domain)
Aradu.13XVH	-4.10953	1	uncharacterized protein LOC100806984 [Glycine max]; IPR006747 (Protein of unknown function DUF599)
Aradu.13Y5Y	-0.412378	1	RNA-binding KH domain-containing protein; IPR004087 (K Homology domain); GO:0003723 (RNA binding)
Aradu.13ZJE	-0.382663	1	zinc finger CCCH-type with G patch domain protein; IPR000467 (G-patch domain), IPR000571 (Zinc finger, CCCH-type); GO:0003676 (nucleic acid binding), GO:0046872 (metal ion binding)
Aradu.14077	-0.0674453	1	ATP-binding ABC transporter; IPR027417 (P-loop containing nucleoside triphosphate hydrolase); GO:0000166 (nucleotide binding), GO:0005524 (ATP binding), GO:0016887 (ATPase activity), GO:0017111 (nucleoside-triphosphatase activity)
Aradu.1407H	0.729433	0.731646	SUMO-activating enzyme 1A; IPR016040 (NAD(P)-binding domain); GO:0003824 (catalytic activity)
Aradu.1410G	-1.31465	1	unknown protein; FUNCTIONS IN: molecular_function unknown; INVOLVED IN: N-terminal protein myristoylation; LOCATED IN: cellular_component unknown; IPR025322 (Protein of unknown function DUF4228, plant)
Aradu.141NL	-0.68027	0.772424	uncharacterized protein LOC100798889 isoform X2 [Glycine max]; IPR021916 (Protein of unknown function DUF3527)
Aradu.1420H	-0.419556	1	sister chromatid cohesion protein PDS5 homolog B-B-like isoform X2 [Glycine max]; IPR016024 (Armadillo-type fold), IPR019023 (Lamin-B receptor of TUDOR domain); GO:0005488 (binding)
Aradu.14261	-0.412374	1	lisH domain and HEAT repeat KIAA1468-like protein; IPR006594 (LisH dimerisation motif), IPR016024 (Armadillo-type fold); GO:0005488 (binding), GO:0005515 (protein binding)
Aradu.142E0	0.384015	1	Copper amine oxidase family protein; IPR000269 (Copper amine oxidase); GO:0005507 (copper ion binding), GO:0008131 (primary amine oxidase activity), GO:0009308 (amine metabolic process), GO:0048038 (quinone binding), GO:0055114 (oxidation-reduction process)
Aradu.142WQ	-0.14312	1	Core-2%2FI-branching beta-1,6-N-acetylglucosaminyltransferase family protein; IPR003406 (Glycosyl transferase, family 14); GO:0008375 (acetylglucosaminyltransferase activity), GO:0016020 (membrane)
Aradu.144RM	0.154235	1	receptor-like serine%2Fthreonine kinase 2; IPR011009 (Protein kinase-like domain), IPR022126 (S-locus, receptor kinase); GO:0004672 (protein kinase activity), GO:0004674 (protein serine%2Fthreonine kinase activity), GO:0006468 (protein phosphorylation)
Aradu.1458R	0.0176188	1	micronuclear linker histone polyprotein-like [Glycine max]
Aradu.149WS	0.848263	0.26252	aspartate aminotransferase; IPR015424 (Pyridoxal phosphate-dependent transferase); GO:0003824 (catalytic activity), GO:0009058 (biosynthetic process), GO:0030170 (pyridoxal phosphate binding)
Aradu.14A4J	-0.58131	0.85653	HEAT repeat-containing protein 6-like isoform X2 [Glycine max]; IPR016024 (Armadillo-type fold), IPR025283 (Domain of unknown function DUF4042); GO:0005488 (binding)
Aradu.14CMN	-0.609084	0.675336	acetyl-CoA carboxylase, carboxyl transferase, alpha subunit; IPR001095 (Acetyl-CoA carboxylase, alpha subunit); GO:0003989 (acetyl-CoA carboxylase activity), GO:0006633 (fatty acid biosynthetic process), GO:0009317 (acetyl-CoA carboxylase complex)
Aradu.14D5A	-0.505555	0.951685	Arginine-aspartate-rich RNA binding protein-like n%3D6 Tax%3DBrassicaceae RepID%3DP94088_ARATH; IPR004882 (Luc7-related); GO:0003729 (mRNA binding), GO:0005685 (U1 snRNP), GO:0006376 (mRNA splice site selection)
Aradu.14D84	0.0436133	1	nucleolar MIF4G domain protein; IPR003891 (Initiation factor eIF-4 gamma, MA3), IPR016024 (Armadillo-type fold); GO:0003723 (RNA binding), GO:0005488 (binding), GO:0005515 (protein binding)
Aradu.14EED	-1.40389	0.0308213	receptor-like kinase 1; IPR011009 (Protein kinase-like domain), IPR013210 (Leucine-rich repeat-containing N-terminal, type 2); GO:0004672 (protein kinase activity), GO:0005524 (ATP binding), GO:0006468 (protein phosphorylation)
Aradu.14F1U	-0.388333	1	ubiquitin-protein ligase; IPR006553 (Leucine-rich repeat, cysteine-containing subtype), IPR011333 (BTB%2FPOZ fold), IPR011705 (BTB%2FKelch-associated); GO:0005515 (protein binding)
Aradu.14G19	-3.19078	1	lysine-rich arabinogalactan protein 19-like [Glycine max]
Aradu.14MBC	0.367933	1	ATP binding%2Fprotein serine%2Fthreonine kinase [Glycine max]; IPR011009 (Protein kinase-like domain), IPR013083 (Zinc finger, RING%2FFYVE%2FPHD-type); GO:0004672 (protein kinase activity), GO:0005515 (protein binding), GO:0005524 (ATP binding), GO:0006468 (protein phosphorylation), GO:0008270 (zinc ion binding)
Aradu.14MFH	5.33506	0.526838	Transducin%2FWD40 repeat-like superfamily protein; IPR015943 (WD40%2FYVTN repeat-like-containing domain); GO:0005515 (protein binding)
Aradu.14NHI	-0.143936	1	uncharacterized protein LOC100804817 [Glycine max]; IPR009787 (Protein jagunal); GO:0005789 (endoplasmic reticulum membrane), GO:0007029 (endoplasmic reticulum organization)
Aradu.14NX3	1.14387	1	Unknown protein
Aradu.14QL4	0.078181	1	Pentatricopeptide repeat (PPR-like) superfamily protein; IPR002885 (Pentatricopeptide repeat), IPR011990 (Tetratricopeptide-like helical); GO:0005515 (protein binding)
Aradu.14S1S	0.491742	1	Protein phosphatase 2C family protein; IPR001932 (Protein phosphatase 2C (PP2C)-like domain), IPR015655 (Protein phosphatase 2C); GO:0003824 (catalytic activity)
Aradu.14SYK	-4.10953	1	Unknown protein
Aradu.14TMT	-0.563899	1	Pentatricopeptide repeat (PPR) superfamily protein; IPR002885 (Pentatricopeptide repeat), IPR011990 (Tetratricopeptide-like helical); GO:0005515 (protein binding)
Aradu.14U3F	-0.749453	0.453333	lon protease 1; IPR015947 (PUA-like domain), IPR027065 (Lon protease), IPR027417 (P-loop containing nucleoside triphosphate hydrolase); GO:0000166 (nucleotide binding), GO:0004176 (ATP-dependent peptidase activity), GO:0004252 (serine-type endopeptidase activity), GO:0005524 (ATP binding), GO:0006508 (proteolysis), GO:0006515 (misfolded or incompletely synthesized protein catabolic process), GO:0…
Aradu.14VZ2	-0.338993	1	5%27-AMP-activated protein kinase beta-2 subunit protein; IPR014756 (Immunoglobulin E-set)
Aradu.14WTD	-0.187747	1	Ankyrin repeat family protein; IPR020683 (Ankyrin repeat-containing domain); GO:0005515 (protein binding)
Aradu.14X1M	0.175517	1	ATP binding microtubule motor family protein isoform 1 n%3D1 Tax%3DTheobroma cacao RepID%3DUPI00042B51DE; IPR001752 (Kinesin, motor domain), IPR021881 (Protein of unknown function DUF3490), IPR027417 (P-loop containing nucleoside triphosphate hydrolase), IPR027640 (Kinesin-like protein); GO:0003777 (microtubule motor activity), GO:0005524 (ATP binding), GO:0005871 (kinesin complex), GO:0007018 (m…
Aradu.14Z9Y	-0.181834	1	ethylene-responsive transcription factor 3-like [Glycine max]; IPR016177 (DNA-binding domain); GO:0003677 (DNA binding), GO:0003700 (sequence-specific DNA binding transcription factor activity)
Aradu.151EM	-0.668367	1	Unknown protein
Aradu.151MH	-0.105125	1	disease resistance protein (TIR-NBS-LRR class), putative; IPR000157 (Toll%2Finterleukin-1 receptor homology (TIR) domain), IPR000767 (Disease resistance protein), IPR027417 (P-loop containing nucleoside triphosphate hydrolase); GO:0005515 (protein binding), GO:0006952 (defense response), GO:0007165 (signal transduction), GO:0043531 (ADP binding)
Aradu.15296	0.10925	1	hydroxyproline-rich glycoprotein family protein; IPR007789 (Protein of unknown function DUF688)
Aradu.152KT	0.597013	1	disease resistance protein (TIR-NBS-LRR class), putative; IPR000767 (Disease resistance protein), IPR001611 (Leucine-rich repeat), IPR027417 (P-loop containing nucleoside triphosphate hydrolase); GO:0005515 (protein binding), GO:0006952 (defense response), GO:0043531 (ADP binding)
Aradu.154AS	-1.51692	1	protein FAR1-RELATED SEQUENCE 11-like isoform X2 [Glycine max]; IPR004330 (FAR1 DNA binding domain)
Aradu.155T3	0.645958	1	hydroxyproline-rich glycoprotein family protein; IPR025742 (Cleavage stimulation factor subunit 2, hinge domain), IPR026896 (Transcription termination and cleavage factor C-terminal domain)
Aradu.157TT	0.26793	1	Unknown protein
Aradu.15B5T	-0.858114	0.576635	sodium hydrogen exchanger 5; IPR006153 (Cation%2FH+ exchanger), IPR018422 (Cation%2FH+ exchanger, CPA1 family); GO:0006812 (cation transport), GO:0006814 (sodium ion transport), GO:0006885 (regulation of pH), GO:0015299 (solute:hydrogen antiporter activity), GO:0015385 (sodium:hydrogen antiporter activity), GO:0016021 (integral component of membrane), GO:0055085 (transmembrane transport)
Aradu.15BNX	0.428283	1	F-box%2FLRR protein; IPR001810 (F-box domain), IPR006553 (Leucine-rich repeat, cysteine-containing subtype); GO:0005515 (protein binding)
Aradu.15BP1	-1.51692	1	Unknown protein
Aradu.15BQ1	0.144772	1	aldose 1-epimerase-like [Glycine max]; IPR008183 (Aldose 1-%2FGlucose-6-phosphate 1-epimerase), IPR011013 (Galactose mutarotase-like domain); GO:0003824 (catalytic activity), GO:0005975 (carbohydrate metabolic process), GO:0016853 (isomerase activity), GO:0019318 (hexose metabolic process), GO:0030246 (carbohydrate binding)
Aradu.15BWA	-0.307429	1	uncharacterized protein LOC100811297 isoform X3 [Glycine max]; IPR007700 (Protein of unknown function DUF668), IPR021864 (Protein of unknown function DUF3475)
Aradu.15DBD	-0.196125	1	28 kDa heat- and acid-stable phosphoprotein-like protein; IPR019380 (Casein kinase substrate, phosphoprotein PP28)
Aradu.15E0U	-1.29765	0.0272088	nodulin MtN21 %2FEamA-like transporter family protein; IPR000620 (Drug%2Fmetabolite transporter); GO:0016020 (membrane)
Aradu.15FCW	-0.457165	1	3-oxoacyl-(acyl-carrier) reductase; IPR002347 (Glucose%2Fribitol dehydrogenase); GO:0004316 (3-oxoacyl-[acyl-carrier-protein] reductase (NADPH) activity), GO:0006633 (fatty acid biosynthetic process), GO:0008152 (metabolic process), GO:0016491 (oxidoreductase activity), GO:0051287 (NAD binding), GO:0055114 (oxidation-reduction process)
Aradu.15HA9	0.512192	1	callose synthase 1; IPR003440 (Glycosyl transferase, family 48); GO:0006075 ((1-%3E3)-beta-D-glucan biosynthetic process), GO:0016020 (membrane)
Aradu.15JH1	0.350312	1	receptor-like serine%2Fthreonine kinase 2; IPR000858 (S-locus glycoprotein), IPR001480 (Bulb-type lectin domain), IPR003609 (Apple-like), IPR011009 (Protein kinase-like domain), IPR013320 (Concanavalin A-like lectin%2Fglucanase, subgroup), IPR021820 (S-locus receptor kinase, C-terminal), IPR024171 (S-receptor-like serine%2Fthreonine-protein kinase); GO:0004672 (protein kinase activity), GO:000467…
Aradu.15JI0	1.63489	0.043009	NAC domain protein,; IPR003441 (NAC domain); GO:0003677 (DNA binding)
Aradu.15JYP	-0.817908	0.334294	proteasome-associated protein ECM29 homolog isoform X1 [Glycine max]; IPR011989 (Armadillo-like helical), IPR026827 (Proteasome component ECM29%2FTranslational activator GCN1)
Aradu.15KNS	-1.03482	0.968835	O-fucosyltransferase family protein; IPR019378 (GDP-fucose protein O-fucosyltransferase)
Aradu.15MGK	-0.211272	1	U-box domain-containing protein 4-like [Glycine max]; IPR013083 (Zinc finger, RING%2FFYVE%2FPHD-type), IPR016024 (Armadillo-type fold); GO:0000151 (ubiquitin ligase complex), GO:0004842 (ubiquitin-protein ligase activity), GO:0005488 (binding), GO:0005515 (protein binding), GO:0016567 (protein ubiquitination)
Aradu.15NDJ	-0.114235	1	2-oxoglutarate (2OG) and Fe(II)-dependent oxygenase superfamily protein; IPR005123 (Oxoglutarate%2Firon-dependent dioxygenase), IPR026992 (Non-haem dioxygenase N-terminal domain), IPR027443 (Isopenicillin N synthase-like); GO:0016491 (oxidoreductase activity), GO:0055114 (oxidation-reduction process)
Aradu.15QSN	-4.10953	1	short-chain dehydrogenase-reductase B; IPR002347 (Glucose%2Fribitol dehydrogenase); GO:0008152 (metabolic process), GO:0016491 (oxidoreductase activity)
Aradu.15R8P	-0.465267	1	Structural constituent of ribosome, putative n%3D1 Tax%3DRicinus communis RepID%3DB9RYN6_RICCO; IPR000529 (Ribosomal protein S6), IPR014717 (Translation elongation factor EF1B%2Fribosomal protein S6); GO:0003735 (structural constituent of ribosome), GO:0005840 (ribosome), GO:0006412 (translation), GO:0019843 (rRNA binding)
Aradu.15REA	-4.10953	1	monoterpene synthase; IPR008930 (Terpenoid cyclases%2Fprotein prenyltransferase alpha-alpha toroid); GO:0008152 (metabolic process), GO:0010333 (terpene synthase activity), GO:0016829 (lyase activity)
Aradu.15RGK	-0.930747	0.259029	dual specificity protein phosphatase-related; IPR024950 (Dual specificity phosphatase)
Aradu.15SFQ	0.462222	1	heparanase-like protein 1-like isoform X2 [Glycine max]; IPR005199 (Glycoside hydrolase, family 79); GO:0005975 (carbohydrate metabolic process), GO:0016020 (membrane)
Aradu.15V6W	0.912504	1	Unknown protein
Aradu.15W25	0.364147	1	30S ribosomal protein S18 n%3D2 Tax%3DOscillatoriophycideae RepID%3DRS18_ACAM1; IPR001648 (Ribosomal protein S18), IPR002615 (Photosystem I PsaJ, reaction centre subunit IX); GO:0003735 (structural constituent of ribosome), GO:0005622 (intracellular), GO:0005840 (ribosome), GO:0006412 (translation), GO:0009522 (photosystem I), GO:0015979 (photosynthesis)
Aradu.15WFY	3.89592	4.81172e-12	phosphatidylinositol:ceramide inositolphosphotransferase 1 [Glycine max]
Aradu.15WKB	-0.391974	1	prolyl-tRNA synthetase family protein; IPR002316 (Proline-tRNA ligase, class IIa), IPR017449 (Prolyl-tRNA synthetase, class II); GO:0000166 (nucleotide binding), GO:0004812 (aminoacyl-tRNA ligase activity), GO:0004827 (proline-tRNA ligase activity), GO:0005524 (ATP binding), GO:0005737 (cytoplasm), GO:0006418 (tRNA aminoacylation for protein translation), GO:0006433 (prolyl-tRNA aminoacylation)
Aradu.15YNL	-0.792077	0.397273	40S ribosomal S10-like protein; IPR005326 (Plectin%2FS10, N-terminal)
Aradu.1609J	-0.808232	0.575818	mediator of RNA polymerase II transcription subunit 18-like [Glycine max]
Aradu.162IL	-0.71712	0.486712	Protein kinase family protein; IPR011009 (Protein kinase-like domain), IPR013210 (Leucine-rich repeat-containing N-terminal, type 2), IPR013320 (Concanavalin A-like lectin%2Fglucanase, subgroup); GO:0004672 (protein kinase activity), GO:0006468 (protein phosphorylation)
Aradu.1659P	-0.999056	0.168455	ETO1-like protein 1-like isoform X1 [Glycine max]; IPR011333 (BTB%2FPOZ fold), IPR011990 (Tetratricopeptide-like helical); GO:0005515 (protein binding)
Aradu.165HI	-0.824984	0.533658	Mitochondrial import receptor subunit TOM20 n%3D2 Tax%3DSolanum RepID%3DTOM20_SOLTU; IPR010547 (Plant specific mitochondrial import receptor subunit TOM20), IPR010666 (Zinc finger, GRF-type); GO:0005515 (protein binding), GO:0005742 (mitochondrial outer membrane translocase complex), GO:0008270 (zinc ion binding), GO:0045040 (protein import into mitochondrial outer membrane)
Aradu.16883	-0.455908	1	vesicle-associated membrane protein 725; IPR001388 (Synaptobrevin), IPR011012 (Longin-like domain); GO:0006810 (transport), GO:0016021 (integral component of membrane), GO:0016192 (vesicle-mediated transport)
Aradu.168L7	0.490278	0.940934	disease resistance protein; IPR000767 (Disease resistance protein), IPR003591 (Leucine-rich repeat, typical subtype), IPR025875 (Leucine rich repeat 4), IPR027417 (P-loop containing nucleoside triphosphate hydrolase); GO:0006952 (defense response), GO:0043531 (ADP binding)
Aradu.168ME	-0.980368	0.127667	cytoplasmic-like aconitate hydratase; IPR000701 (Succinate dehydrogenase%2FFumarate reductase, transmembrane subunit), IPR015937 (Aconitase%2Fisopropylmalate dehydratase); GO:0008152 (metabolic process)
Aradu.169AP	-0.0413331	1	glutamate-cysteine ligase; IPR016024 (Armadillo-type fold); GO:0005488 (binding)
Aradu.16AT8	-2.29723	0.461504	receptor kinase 1; IPR011009 (Protein kinase-like domain), IPR013320 (Concanavalin A-like lectin%2Fglucanase, subgroup); GO:0004672 (protein kinase activity), GO:0005524 (ATP binding), GO:0006468 (protein phosphorylation)
Aradu.16BXD	-0.510621	0.967653	CBS domain-containing protein CBSX1, chloroplastic [Glycine max]; IPR000644 (CBS domain); GO:0030554 (adenyl nucleotide binding)
Aradu.16C3P	1.72721	0.00115196	2-phosphoglycolate phosphatase 2; IPR006357 (HAD-superfamily hydrolase, subfamily IIA), IPR023214 (HAD-like domain), IPR023215 (Nitrophenylphosphatase-like domain); GO:0008152 (metabolic process), GO:0016791 (phosphatase activity)
Aradu.16CAR	-0.690941	0.669196	GTP binding; GTP binding; IPR005225 (Small GTP-binding protein domain), IPR015946 (K homology domain-like, alpha%2Fbeta), IPR027417 (P-loop containing nucleoside triphosphate hydrolase); GO:0005525 (GTP binding)
Aradu.16E7C	-0.781338	0.651359	transmembrane protein adipocyte-associated 1 homolog [Glycine max]; IPR018781 (Transmembrane protein adipocyte-associated 1)
Aradu.16FGX	-1.16564	0.111365	SMAD%2FFHA domain-containing protein; IPR008984 (SMAD%2FFHA domain); GO:0005515 (protein binding)
Aradu.16GQU	-0.573513	0.692208	Ribosomal protein S5 family protein; IPR000851 (Ribosomal protein S5), IPR014720 (Double-stranded RNA-binding domain); GO:0003723 (RNA binding), GO:0003735 (structural constituent of ribosome), GO:0005840 (ribosome), GO:0006412 (translation), GO:0015935 (small ribosomal subunit)
Aradu.16HC5	-0.556355	0.752403	nascent polypeptide-associated complex subunit alpha-like protein 3; IPR016641 (Nascent polypeptide-associated complex subunit alpha); GO:0005515 (protein binding)
Aradu.16KLI	-0.927226	1	serine carboxypeptidase-like 5; IPR001563 (Peptidase S10, serine carboxypeptidase); GO:0004185 (serine-type carboxypeptidase activity), GO:0006508 (proteolysis)
Aradu.16ML9	-0.127939	1	membrane steroid binding protein 1; IPR001199 (Cytochrome b5-like heme%2Fsteroid binding domain); GO:0020037 (heme binding)
Aradu.16P0Z	0.227075	1	DCD (Development and Cell Death) domain protein; IPR013989 (Development%2Fcell death domain)
Aradu.16RDZ	4.06577	1	60S ribosomal protein L18-3; IPR000039 (Ribosomal protein L18e), IPR021131 (Ribosomal protein L18e%2FL15P); GO:0003735 (structural constituent of ribosome), GO:0005622 (intracellular), GO:0005840 (ribosome), GO:0006412 (translation)
Aradu.16RQU	-0.11379	1	arginase; IPR006035 (Ureohydrolase), IPR023696 (Ureohydrolase domain); GO:0046872 (metal ion binding)
Aradu.16TP0	-0.0450903	1	plasma membrane intrinsic protein 1; 4; IPR000425 (Major intrinsic protein), IPR023271 (Aquaporin-like); GO:0005215 (transporter activity), GO:0006810 (transport), GO:0016020 (membrane)
Aradu.16TUI	-0.0446395	1	Unknown protein
Aradu.16U3K	0.268135	1	zinc finger (C2H2 type) family protein; IPR015880 (Zinc finger, C2H2-like)
Aradu.16UB8	-0.238574	1	K+ efflux antiporter 4; IPR006153 (Cation%2FH+ exchanger); GO:0006812 (cation transport), GO:0015299 (solute:hydrogen antiporter activity), GO:0016021 (integral component of membrane), GO:0055085 (transmembrane transport)
Aradu.16UTS	4.62172	1	protein FAR-RED IMPAIRED RESPONSE 1-like isoform X4 [Glycine max]; IPR004330 (FAR1 DNA binding domain)
Aradu.16W66	-0.871834	0.28311	K+ efflux antiporter 2; IPR006153 (Cation%2FH+ exchanger), IPR016040 (NAD(P)-binding domain); GO:0006812 (cation transport), GO:0006813 (potassium ion transport), GO:0015299 (solute:hydrogen antiporter activity), GO:0016021 (integral component of membrane), GO:0055085 (transmembrane transport)
Aradu.16YSS	-0.552764	1	uncharacterized protein LOC102660191 [Glycine max]
Aradu.16YW2	-0.76421	0.431534	Pentatricopeptide repeat (PPR-like) superfamily protein; IPR002885 (Pentatricopeptide repeat), IPR011990 (Tetratricopeptide-like helical); GO:0005515 (protein binding)
Aradu.16Z19	-0.163532	1	metaxin-related
Aradu.171F6	1.76978	0.00151236	WRKY family transcription factor; IPR003657 (DNA-binding WRKY); GO:0003700 (sequence-specific DNA binding transcription factor activity), GO:0043565 (sequence-specific DNA binding)
Aradu.1727S	1.1292	0.557711	uncharacterized protein At3g49720-like isoform X2 [Glycine max]
Aradu.172F0	-0.236475	1	DNA-directed RNA polymerase III subunit RPC3-like protein; IPR008806 (RNA polymerase III Rpc82, C -terminal), IPR013197 (RNA polymerase III subunit RPC82-related, helix-turn-helix); GO:0003677 (DNA binding), GO:0003899 (DNA-directed RNA polymerase activity)
Aradu.1733C	0.2117	1	Unknown protein
Aradu.173GL	-0.645287	0.56459	vacuolar-processing enzyme-like [Glycine max]; IPR001096 (Peptidase C13, legumain); GO:0004197 (cysteine-type endopeptidase activity), GO:0006508 (proteolysis)
Aradu.175L2	-2.23098	1	myb transcription factor; IPR009057 (Homeodomain-like); GO:0003677 (DNA binding), GO:0003682 (chromatin binding)
Aradu.175L3	0.367515	1	glucan endo-1,3-beta-glucosidase 3-like [Glycine max]; IPR000490 (Glycoside hydrolase, family 17), IPR012946 (X8), IPR017853 (Glycoside hydrolase, superfamily); GO:0005975 (carbohydrate metabolic process)
Aradu.176WW	3.14944	1	unknown protein; Has 30201 Blast hits to 17322 proteins in 780 species: Archae - 12; Bacteria - 1396; Metazoa - 17338; Fungi - 3422; Plants - 5037; Viruses - 0; Other Eukaryotes - 2996 (source: NCBI BLink).
Aradu.177E7	0.652596	0.815924	UDP-Glycosyltransferase superfamily protein; IPR002213 (UDP-glucuronosyl%2FUDP-glucosyltransferase); GO:0008152 (metabolic process)
Aradu.178XP	-0.320568	1	Protein kinase family protein; IPR000961 (AGC-kinase, C-terminal), IPR011009 (Protein kinase-like domain); GO:0004672 (protein kinase activity), GO:0004674 (protein serine%2Fthreonine kinase activity), GO:0005524 (ATP binding), GO:0006468 (protein phosphorylation)
Aradu.17AIM	-3.19078	1	replication protein A 70 kDa DNA-binding subunit C-like [Glycine max]; IPR012340 (Nucleic acid-binding, OB-fold)
Aradu.17B05	-0.481997	0.940934	subtilisin-like serine protease 2; IPR015500 (Peptidase S8, subtilisin-related), IPR023828 (Peptidase S8, subtilisin, Ser-active site); GO:0004252 (serine-type endopeptidase activity), GO:0006508 (proteolysis), GO:0042802 (identical protein binding), GO:0043086 (negative regulation of catalytic activity)
Aradu.17BB2	-1.51692	1	heat shock transcription factor B4; IPR011991 (Winged helix-turn-helix DNA-binding domain), IPR027725 (Heat shock transcription factor family); GO:0003700 (sequence-specific DNA binding transcription factor activity), GO:0005634 (nucleus), GO:0009408 (response to heat), GO:0043565 (sequence-specific DNA binding)
Aradu.17DP3	-4.10953	1	Unknown protein; IPR011043 (Galactose oxidase%2Fkelch, beta-propeller), IPR015915 (Kelch-type beta propeller); GO:0005515 (protein binding)
Aradu.17DUP	1.7007	0.940934	WUSCHEL related homeobox 5; IPR009057 (Homeodomain-like); GO:0003677 (DNA binding), GO:0003700 (sequence-specific DNA binding transcription factor activity), GO:0043565 (sequence-specific DNA binding)
Aradu.17E6I	-0.520862	1	glucan endo-1,3-beta-glucosidase 8-like [Glycine max]; IPR000490 (Glycoside hydrolase, family 17), IPR012946 (X8), IPR017853 (Glycoside hydrolase, superfamily); GO:0005975 (carbohydrate metabolic process)
Aradu.17F9I	-0.50458	1	DNA binding; nucleotide binding; nucleic acid binding; DNA-directed DNA polymerases; DNA-directed DNA polymerases; IPR006172 (DNA-directed DNA polymerase, family B), IPR023211 (DNA polymerase, palm domain), IPR025687 (C4-type zinc-finger of DNA polymerase delta); GO:0000166 (nucleotide binding), GO:0003676 (nucleic acid binding), GO:0003677 (DNA binding), GO:0003887 (DNA-directed DNA polymerase a…
Aradu.17FQN	-0.792191	0.482189	uncharacterized protein LOC100778708 isoform X3 [Glycine max]
Aradu.17FTS	-0.378453	1	actin depolymerizing factor 3; IPR002108 (Actin-depolymerising factor homology domain), IPR017904 (ADF%2FCofilin%2FDestrin); GO:0003779 (actin binding), GO:0005622 (intracellular), GO:0015629 (actin cytoskeleton), GO:0030042 (actin filament depolymerization)
Aradu.17HPD	-0.486804	0.959416	Dihydroxy-acid dehydratase, putative n%3D3 Tax%3DMalpighiales RepID%3DB9RWL5_RICCO; IPR000581 (Dihydroxy-acid%2F6-phosphogluconate dehydratase), IPR015928 (Aconitase%2F3-isopropylmalate dehydratase, swivel); GO:0003824 (catalytic activity), GO:0004160 (dihydroxy-acid dehydratase activity), GO:0008152 (metabolic process), GO:0009082 (branched-chain amino acid biosynthetic process)
Aradu.17NIQ	1.57988	0.0465004	allene oxide cyclase 4; IPR009410 (Allene oxide cyclase); GO:0009507 (chloroplast), GO:0016853 (isomerase activity)
Aradu.17R9J	-0.520862	1	Unknown protein
Aradu.17RL1	-0.415772	1	Unknown protein
Aradu.17W6W	2.61946	0.588429	LRR and NB-ARC domain disease resistance protein; IPR000767 (Disease resistance protein), IPR027417 (P-loop containing nucleoside triphosphate hydrolase); GO:0006952 (defense response), GO:0043531 (ADP binding)
Aradu.17YTA	0.179385	1	dolichol-phosphate mannosyltransferase; IPR001173 (Glycosyltransferase 2-like)
Aradu.17ZI4	-0.213087	1	probable rhamnose biosynthetic enzyme 1-like isoform X3 [Glycine max]; IPR005913 (dTDP-4-dehydrorhamnose reductase); GO:0008831 (dTDP-4-dehydrorhamnose reductase activity), GO:0045226 (extracellular polysaccharide biosynthetic process)
Aradu.180Q6	0.715571	0.968835	WRKY family transcription factor; IPR003657 (DNA-binding WRKY); GO:0003700 (sequence-specific DNA binding transcription factor activity), GO:0043565 (sequence-specific DNA binding)
Aradu.182MN	-0.526336	1	Major facilitator superfamily protein; IPR011701 (Major facilitator superfamily), IPR016196 (Major facilitator superfamily domain, general substrate transporter); GO:0005215 (transporter activity), GO:0005886 (plasma membrane), GO:0016021 (integral component of membrane), GO:0055085 (transmembrane transport)
Aradu.183XK	0.271628	1	protein YLS7-like [Glycine max]; IPR025846 (PMR5 N-terminal domain), IPR026057 (PC-Esterase)
Aradu.185U9	-2.48823	0.772424	ribonucleoside-diphosphate reductase; IPR000788 (Ribonucleotide reductase large subunit, C-terminal); GO:0006260 (DNA replication), GO:0055114 (oxidation-reduction process)
Aradu.188J4	-0.904558	0.244496	ATP-dependent DNA helicase, putative n%3D7 Tax%3DTrypanosomatidae RepID%3DE9BR42_LEIDB; IPR010339 (TIP49, C-terminal), IPR027238 (RuvB-like), IPR027417 (P-loop containing nucleoside triphosphate hydrolase); GO:0000166 (nucleotide binding), GO:0003678 (DNA helicase activity), GO:0005524 (ATP binding), GO:0017111 (nucleoside-triphosphatase activity), GO:0043141 (ATP-dependent 5%27-3%27 DNA helicase…
Aradu.1897K	-3.19078	1	protein FAR1-RELATED SEQUENCE 5-like [Glycine max]
Aradu.189Q2	-0.782629	0.360411	probable nucleolar protein 5-2-like [Glycine max]; IPR002687 (Nop domain), IPR012974 (NOP5, N-terminal), IPR012976 (NOSIC)
Aradu.18BJC	0.121634	1	Disease resistance protein (TIR-NBS-LRR class) family; IPR000767 (Disease resistance protein), IPR003591 (Leucine-rich repeat, typical subtype), IPR027417 (P-loop containing nucleoside triphosphate hydrolase); GO:0006952 (defense response), GO:0043531 (ADP binding)
Aradu.18BLS	-0.0413331	1	isocitrate dehydrogenase; IPR004790 (Isocitrate dehydrogenase NADP-dependent), IPR018786 (Protein of unknown function DUF2343), IPR024084 (Isopropylmalate dehydrogenase-like domain); GO:0004450 (isocitrate dehydrogenase (NADP+) activity), GO:0006102 (isocitrate metabolic process), GO:0055114 (oxidation-reduction process)
Aradu.18DC6	-0.905119	0.654035	Glucose-1-phosphate adenylyltransferase family protein; IPR011831 (Glucose-1-phosphate adenylyltransferase); GO:0005978 (glycogen biosynthetic process), GO:0008878 (glucose-1-phosphate adenylyltransferase activity), GO:0009058 (biosynthetic process), GO:0016779 (nucleotidyltransferase activity)
Aradu.18DQZ	-0.32867	1	Plastid-lipid associated protein PAP %2F fibrillin family protein; IPR006843 (Plastid lipid-associated protein%2Ffibrillin conserved domain); GO:0005198 (structural molecule activity), GO:0009507 (chloroplast)
Aradu.18EWZ	2.15987	2.62817e-06	myb transcription factor; IPR009057 (Homeodomain-like); GO:0003677 (DNA binding), GO:0003682 (chromatin binding)
Aradu.18FWJ	-0.0437643	1	Non-specific lipid-transfer protein, putative; IPR000528 (Plant lipid transfer protein%2FPar allergen), IPR016140 (Bifunctional inhibitor%2Fplant lipid transfer protein%2Fseed storage helical domain); GO:0006869 (lipid transport), GO:0008289 (lipid binding)
Aradu.18HDW	0.355673	1	protein kinase family protein; IPR011009 (Protein kinase-like domain); GO:0004672 (protein kinase activity), GO:0005524 (ATP binding), GO:0006468 (protein phosphorylation)
Aradu.18HSN	0.487014	1	disease resistance protein; IPR000767 (Disease resistance protein), IPR027417 (P-loop containing nucleoside triphosphate hydrolase); GO:0006952 (defense response), GO:0043531 (ADP binding)
Aradu.18HYX	-0.625414	0.681653	heat shock protein-binding protein; IPR012724 (Chaperone DnaJ); GO:0005524 (ATP binding), GO:0006457 (protein folding), GO:0009408 (response to heat), GO:0031072 (heat shock protein binding), GO:0051082 (unfolded protein binding)
Aradu.18I2L	1.83126	1	blue copper protein-like [Glycine max]; IPR008972 (Cupredoxin); GO:0005507 (copper ion binding), GO:0009055 (electron carrier activity)
Aradu.18J05	2.37221	0.0021279	Malate dehydrogenase (Oxaloacetate-decarboxylating) (NADP(+)) n%3D1 Tax%3DNitrosomonas eutropha (strain C91) RepID%3DQ0AIF8_NITEC; IPR016040 (NAD(P)-binding domain); GO:0004471 (malate dehydrogenase (decarboxylating) (NAD+) activity), GO:0051287 (NAD binding), GO:0055114 (oxidation-reduction process)
Aradu.18K0I	-0.881804	0.375966	DNA-directed RNA polymerase I protein; IPR015699 (DNA-directed RNA pol I, largest subunit); GO:0003677 (DNA binding), GO:0003899 (DNA-directed RNA polymerase activity), GO:0005634 (nucleus), GO:0008270 (zinc ion binding)
Aradu.18NNY	-0.257478	1	DNA topoisomerase, type IA, core; IPR000380 (DNA topoisomerase, type IA), IPR023405 (DNA topoisomerase, type IA, core domain); GO:0003677 (DNA binding), GO:0003916 (DNA topoisomerase activity), GO:0003917 (DNA topoisomerase type I activity), GO:0005694 (chromosome), GO:0006265 (DNA topological change)
Aradu.18R1J	-0.73833	0.524539	ATP-dependent protease LA (lon) domain protein; IPR003111 (Peptidase S16, lon N-terminal), IPR015947 (PUA-like domain); GO:0004176 (ATP-dependent peptidase activity), GO:0006508 (proteolysis)
Aradu.18R1L	0.297255	1	Two component signal transduction system hybrid histidine kinase%2Fresponse regulator with PAS sensory domain n%3D1 Tax%3DShewanella oneidensis (strain MR-1) RepID%3DQ8EII0_SHEON; IPR003594 (Histidine kinase-like ATPase, ATP-binding domain), IPR004358 (Signal transduction histidine kinase-related protein, C-terminal), IPR006189 (CHASE), IPR009082 (Signal transduction histidine kinase, homodimeric…
Aradu.18RKY	-0.960088	1	ATP-dependent (S)-NAD(P)H-hydrate dehydratase; IPR000631 (YjeF C-terminal domain)
Aradu.18TLF	-1.74447	0.000226101	LOB domain-containing protein 38; IPR004883 (Lateral organ boundaries, LOB)
Aradu.18V7U	0.289687	1	isochorismatase hydrolase family protein; IPR000868 (Isochorismatase-like); GO:0003824 (catalytic activity), GO:0008152 (metabolic process)
Aradu.18W20	0.516821	0.973436	O-methyltransferase family protein; IPR016461 (Caffeate O-methyltransferase (COMT) family); GO:0008168 (methyltransferase activity), GO:0008171 (O-methyltransferase activity), GO:0046983 (protein dimerization activity)
Aradu.18WDF	-1.51692	1	phosphoinositide phosphatase SAC2-like isoform X3 [Glycine max]
Aradu.18XUI	-0.504671	0.9535	GATA transcription factor 6; IPR016679 (Transcription factor, GATA, plant); GO:0003677 (DNA binding), GO:0003700 (sequence-specific DNA binding transcription factor activity), GO:0005634 (nucleus), GO:0008270 (zinc ion binding), GO:0043565 (sequence-specific DNA binding)
Aradu.1903I	-0.279817	1	TPR repeat-containing thioredoxin TTL1 [Glycine max]; IPR011990 (Tetratricopeptide-like helical), IPR012336 (Thioredoxin-like fold); GO:0005515 (protein binding), GO:0045454 (cell redox homeostasis)
Aradu.191FQ	-1.02005	0.353104	RNA polymerase sigma factor; IPR014284 (RNA polymerase sigma-70 like domain); GO:0003677 (DNA binding), GO:0003700 (sequence-specific DNA binding transcription factor activity), GO:0016987 (sigma factor activity)
Aradu.1935X	-0.266844	1	protein MEI2-like 4-like isoform X2 [Glycine max]; IPR007201 (RNA recognition motif 2), IPR012677 (Nucleotide-binding, alpha-beta plait); GO:0000166 (nucleotide binding), GO:0003676 (nucleic acid binding)
Aradu.194H8	-0.05211	1	Protein kinase superfamily protein; IPR011009 (Protein kinase-like domain); GO:0004672 (protein kinase activity), GO:0005524 (ATP binding), GO:0006468 (protein phosphorylation)
Aradu.195HY	-0.849974	0.250086	mitochondrial outer membrane protein porin 1-like [Glycine max]; IPR023614 (Porin domain), IPR027246 (Eukaryotic porin%2FTom40); GO:0005741 (mitochondrial outer membrane), GO:0055085 (transmembrane transport)
Aradu.196BE	-0.787477	0.372694	P-ATPase family transporter: copper ion; heavy metal translocating P-type ATPase-like protein n%3D1 Tax%3DOstreococcus lucimarinus (strain CCE9901) RepID%3DA4RXW6_OSTLU; IPR001757 (Cation-transporting P-type ATPase), IPR023214 (HAD-like domain); GO:0000166 (nucleotide binding), GO:0006812 (cation transport), GO:0006825 (copper ion transport), GO:0016021 (integral component of membrane), GO:001982…
Aradu.196ZM	-0.926432	0.460305	2-aminoethanethiol dioxygenase-like [Glycine max]; IPR012864 (Cysteamine dioxygenase), IPR014710 (RmlC-like jelly roll fold); GO:0047800 (cysteamine dioxygenase activity), GO:0055114 (oxidation-reduction process)
Aradu.1972D	-0.0450903	1	LRR and NB-ARC domain disease resistance protein; IPR000767 (Disease resistance protein), IPR027417 (P-loop containing nucleoside triphosphate hydrolase); GO:0006952 (defense response), GO:0043531 (ADP binding)
Aradu.199G1	2.21524	1.1259e-05	DUF4228 domain protein; IPR025322 (Protein of unknown function DUF4228, plant)
Aradu.199N4	0.0203459	1	FAD%2FNAD(P)-binding oxidoreductase family protein; IPR003042 (Aromatic-ring hydroxylase-like); GO:0008152 (metabolic process), GO:0016491 (oxidoreductase activity)
Aradu.199NZ	-3.19078	1	transmembrane amino acid transporter family protein; IPR013057 (Amino acid transporter, transmembrane)
Aradu.199XC	1.11549	0.532717	dentin sialophosphoprotein-like [Glycine max]; IPR008480 (Protein of unknown function DUF761, plant)
Aradu.19A4Y	-0.405439	1	proteasome assembly chaperone-like protein; IPR018788 (Proteasome assembly chaperone 3)
Aradu.19D9J	-0.0413331	1	Protein kinase superfamily protein; IPR011009 (Protein kinase-like domain), IPR018943 (Oligosaccaryltransferase); GO:0004672 (protein kinase activity), GO:0005524 (ATP binding), GO:0006468 (protein phosphorylation)
Aradu.19EUZ	-0.138491	1	protein FAR1-RELATED SEQUENCE 5-like isoform X2 [Glycine max]; IPR004330 (FAR1 DNA binding domain)
Aradu.19F6X	0.949785	0.529848	uncharacterized protein LOC100305688 [Glycine max]
Aradu.19FFJ	0.448216	1	alpha-1,3%2F1,6-mannosyltransferase ALG2-like protein; IPR001296 (Glycosyl transferase, family 1), IPR027054 (Alpha-1,3%2F1,6-mannosyltransferase ALG2); GO:0009058 (biosynthetic process), GO:0033164 (glycolipid 6-alpha-mannosyltransferase activity)
Aradu.19FHQ	-1.79015	0.940934	uncharacterized protein LOC100789932 isoform X1 [Glycine max]; IPR021042 (Herpesvirus UL139, cytomegalovirus)
Aradu.19FU1	-0.561324	0.762312	tRNA synthetase beta subunit family protein; IPR002319 (Phenylalanyl-tRNA synthetase), IPR004531 (Phenylalanyl-tRNA synthetase, class IIc, beta subunit, archae%2Feuk cytosolic); GO:0000049 (tRNA binding), GO:0000166 (nucleotide binding), GO:0000287 (magnesium ion binding), GO:0003723 (RNA binding), GO:0004812 (aminoacyl-tRNA ligase activity), GO:0004826 (phenylalanine-tRNA ligase activity), GO:00…
Aradu.19HK3	-1.34096	0.973179	hypothetical protein
Aradu.19IZS	-0.619365	0.600226	Transketolase; IPR005478 (Transketolase, bacterial-like), IPR009014 (Transketolase, C-terminal%2FPyruvate-ferredoxin oxidoreductase, domain II); GO:0003824 (catalytic activity), GO:0004802 (transketolase activity), GO:0008152 (metabolic process)
Aradu.19KPD	-0.600596	1	germin-like protein 5; IPR014710 (RmlC-like jelly roll fold); GO:0045735 (nutrient reservoir activity)
Aradu.19Q0U	-0.276436	1	microtubule-associated protein 70-5-like [Glycine max]; IPR009768 (Microtubule-associated protein 70); GO:0007010 (cytoskeleton organization), GO:0008017 (microtubule binding)
Aradu.19Q44	1.48259	1	protein IQ-DOMAIN 14-like isoform X1 [Glycine max]; IPR000048 (IQ motif, EF-hand binding site), IPR025064 (Domain of unknown function DUF4005), IPR027417 (P-loop containing nucleoside triphosphate hydrolase); GO:0005515 (protein binding)
Aradu.19RCR	-2.43314	0.359225	F-box%2FRNI-like superfamily protein; IPR001810 (F-box domain), IPR006566 (FBD domain); GO:0005515 (protein binding)
Aradu.19TQA	-0.978451	0.529848	adenosine%2FAMP deaminase; IPR001365 (Adenosine%2FAMP deaminase domain); GO:0019239 (deaminase activity)
Aradu.19VXZ	-0.0437643	1	F-box protein interaction domain protein; IPR001810 (F-box domain), IPR017451 (F-box associated interaction domain); GO:0005515 (protein binding)
Aradu.19W8X	1.73557	0.000609513	GTP-binding protein engA n%3D1 Tax%3DMedicago truncatula RepID%3DG7IED3_MEDTR; IPR006073 (GTP binding domain), IPR013785 (Aldolase-type TIM barrel), IPR027417 (P-loop containing nucleoside triphosphate hydrolase); GO:0003824 (catalytic activity), GO:0005525 (GTP binding)
Aradu.19ZIS	0.510149	1	Homeodomain-like superfamily protein
Aradu.1A2PM	-0.38511	1	sec-independent protein translocase; IPR003369 (Sec-independent protein translocase protein TatA%2FB%2FE), IPR003998 (Twin-arginine translocation protein TatB-like); GO:0005886 (plasma membrane), GO:0008565 (protein transporter activity), GO:0009306 (protein secretion), GO:0015031 (protein transport), GO:0016020 (membrane), GO:0016021 (integral component of membrane)
Aradu.1A2XY	0.314538	1	scarecrow-like transcription factor PAT1-like [Glycine max]; IPR005202 (Transcription factor GRAS)
Aradu.1A39F	-0.0464276	1	zinc finger protein MAGPIE-like [Glycine max]; IPR013087 (Zinc finger C2H2-type%2Fintegrase DNA-binding domain); GO:0003676 (nucleic acid binding), GO:0046872 (metal ion binding)
Aradu.1A3FB	2.91871	1.2821e-10	alpha%2Fbeta-Hydrolases superfamily protein; IPR000639 (Epoxide hydrolase-like); GO:0003824 (catalytic activity)
Aradu.1A8NN	-0.814092	0.55884	flowering time control protein FCA-like isoform X1 [Glycine max]; IPR001202 (WW domain), IPR012677 (Nucleotide-binding, alpha-beta plait); GO:0000166 (nucleotide binding), GO:0003676 (nucleic acid binding), GO:0005515 (protein binding)
Aradu.1A8QK	-0.0112926	1	dentin sialophosphoprotein-like isoform X2 [Glycine max]; IPR009057 (Homeodomain-like); GO:0003677 (DNA binding)
Aradu.1A9W4	-0.960088	1	salt tolerance homologue
Aradu.1AA4A	-1.40096	0.23078	PsaB RNA-binding protein; IPR009472 (Protein of unknown function DUF1092)
Aradu.1AC2T	-0.234958	1	Tesmin%2FTSO1-like CXC domain-containing protein; IPR005172 (CRC domain)
Aradu.1AD3F	-3.19078	1	F-box family protein; IPR001810 (F-box domain), IPR017451 (F-box associated interaction domain); GO:0005515 (protein binding)
Aradu.1AJ1T	1.24995	0.973179	transcription factor-related; IPR025422 (Transcription factor TGA like domain); GO:0043565 (sequence-specific DNA binding)
Aradu.1AJ4F	-0.651016	1	NAC domain containing protein 15; IPR003441 (NAC domain); GO:0003677 (DNA binding)
Aradu.1AM05	-2.41276	0.165032	endoglucanase 24-like [Glycine max]; IPR001701 (Glycoside hydrolase, family 9), IPR008928 (Six-hairpin glycosidase-like); GO:0003824 (catalytic activity), GO:0005975 (carbohydrate metabolic process)
Aradu.1AP46	-3.19078	1	receptor lectin kinase; IPR008985 (Concanavalin A-like lectin%2Fglucanases superfamily), IPR011009 (Protein kinase-like domain), IPR013320 (Concanavalin A-like lectin%2Fglucanase, subgroup); GO:0004672 (protein kinase activity), GO:0004674 (protein serine%2Fthreonine kinase activity), GO:0005524 (ATP binding), GO:0006468 (protein phosphorylation), GO:0030246 (carbohydrate binding)
Aradu.1AR8U	-3.19078	1	Unknown protein
Aradu.1AZ9I	1.35475	0.0102367	cysteine-rich TM module stress tolerance protein; IPR028144 (Cysteine-rich transmembrane CYSTM domain)
Aradu.1B07H	-0.876709	0.449185	cinnamyl alcohol dehydrogenase 5; IPR002085 (Alcohol dehydrogenase superfamily, zinc-type), IPR016040 (NAD(P)-binding domain); GO:0008270 (zinc ion binding), GO:0016491 (oxidoreductase activity), GO:0055114 (oxidation-reduction process)
Aradu.1B139	1.43095	1	ubiquitin-protein ligase 4; IPR000569 (HECT); GO:0004842 (ubiquitin-protein ligase activity)
Aradu.1B26I	0.108988	1	E3 ubiquitin-protein ligase CHIP [Glycine max]; IPR011990 (Tetratricopeptide-like helical), IPR013083 (Zinc finger, RING%2FFYVE%2FPHD-type); GO:0000151 (ubiquitin ligase complex), GO:0004842 (ubiquitin-protein ligase activity), GO:0005515 (protein binding), GO:0016567 (protein ubiquitination)
Aradu.1B5VM	0.143744	1	30S ribosomal protein S13; IPR001892 (Ribosomal protein S13), IPR010979 (Ribosomal protein S13-like, H2TH), IPR027437 (30s ribosomal protein S13, C-terminal); GO:0003676 (nucleic acid binding), GO:0003723 (RNA binding), GO:0003735 (structural constituent of ribosome), GO:0005622 (intracellular), GO:0005840 (ribosome), GO:0006412 (translation)
Aradu.1B6ZQ	-0.43261	1	mitotic-spindle organizing 1B-like protein; IPR022214 (Protein of unknown function DUF3743)
Aradu.1BA76	-1.01873	0.196889	calcium-dependent protein kinase 16; IPR011009 (Protein kinase-like domain), IPR011992 (EF-hand domain pair); GO:0004672 (protein kinase activity), GO:0005509 (calcium ion binding), GO:0005524 (ATP binding), GO:0006468 (protein phosphorylation)
Aradu.1BJ1T	0.524126	0.86069	syntaxin, putative; IPR010989 (t-SNARE); GO:0005515 (protein binding), GO:0016020 (membrane), GO:0016192 (vesicle-mediated transport)
Aradu.1BK65	-0.499528	0.98102	LYR motif-containing protein 4-like isoform X2 [Glycine max]; IPR008011 (Complex 1 LYR protein)
Aradu.1BV5M	-0.502959	0.904451	NADH-ubiquinone oxidoreductase complex I, 21 kDa subunit; IPR019721 (NADH-ubiquinone oxidoreductase, 21kDa subunit, N-terminal)
Aradu.1C2XH	-0.0437643	1	HSP20-like chaperones superfamily protein; IPR008978 (HSP20-like chaperone)
Aradu.1C31F	-1.92045	0.130455	ankyrin repeat-containing protein At3g12360-like [Glycine max]; IPR026961 (PGG domain)
Aradu.1C345	-1.06674	0.178463	preprotein translocase subunit SecA; IPR000185 (Protein translocase subunit SecA), IPR027417 (P-loop containing nucleoside triphosphate hydrolase); GO:0005524 (ATP binding), GO:0006605 (protein targeting), GO:0006886 (intracellular protein transport), GO:0016020 (membrane), GO:0017038 (protein import)
Aradu.1C3SG	1.52434	0.00382098	WRKY family transcription factor; IPR003657 (DNA-binding WRKY); GO:0003700 (sequence-specific DNA binding transcription factor activity), GO:0043565 (sequence-specific DNA binding)
Aradu.1C52J	1.41845	0.0286412	receptor-like protein kinase 4; IPR011009 (Protein kinase-like domain), IPR013320 (Concanavalin A-like lectin%2Fglucanase, subgroup); GO:0004672 (protein kinase activity), GO:0005524 (ATP binding), GO:0006468 (protein phosphorylation)
Aradu.1C5U3	-4.10953	1	Unknown protein
Aradu.1C5Z6	-1.08115	0.065556	Eukaryotic aspartyl protease family protein; IPR001461 (Aspartic peptidase), IPR021109 (Aspartic peptidase domain); GO:0004190 (aspartic-type endopeptidase activity), GO:0006508 (proteolysis)
Aradu.1C7BQ	0.209428	1	pyridine nucleotide-disulfide oxidoreductase family protein; IPR013027 (FAD-dependent pyridine nucleotide-disulphide oxidoreductase), IPR023753 (Pyridine nucleotide-disulphide oxidoreductase, FAD%2FNAD(P)-binding domain); GO:0016491 (oxidoreductase activity), GO:0050660 (flavin adenine dinucleotide binding), GO:0055114 (oxidation-reduction process)
Aradu.1C8ZS	-0.758698	1	Dihydrolipoamide succinyltransferase; IPR000089 (Biotin%2Flipoyl attachment)
Aradu.1C9H9	-1.01595	1	tRNA wybutosine-synthesizing-like protein
Aradu.1C9UI	5.59943	8.90442e-31	2-oxoglutarate (2OG) and Fe(II)-dependent oxygenase superfamily protein; IPR002283 (Isopenicillin N synthase), IPR026992 (Non-haem dioxygenase N-terminal domain), IPR027443 (Isopenicillin N synthase-like); GO:0005506 (iron ion binding), GO:0016491 (oxidoreductase activity), GO:0055114 (oxidation-reduction process)
Aradu.1CN3T	-0.0586122	1	pre-mRNA-splicing factor 18-like [Glycine max]; IPR004098 (Prp18), IPR014906 (Pre-mRNA processing factor 4 (PRP4)-like); GO:0005681 (spliceosomal complex), GO:0008380 (RNA splicing)
Aradu.1CT0J	-0.845971	0.300068	ubiquitin-protein ligase, cullin 4; IPR001373 (Cullin, N-terminal), IPR011991 (Winged helix-turn-helix DNA-binding domain); GO:0006511 (ubiquitin-dependent protein catabolic process), GO:0031461 (cullin-RING ubiquitin ligase complex), GO:0031625 (ubiquitin protein ligase binding)
Aradu.1CY96	-0.240361	1	NHL domain-containing protein; IPR011042 (Six-bladed beta-propeller, TolB-like); GO:0005515 (protein binding)
Aradu.1D01N	-0.788509	0.403963	RNA-binding KH domain-containing protein; IPR004087 (K Homology domain); GO:0003723 (RNA binding)
Aradu.1D0UZ	-0.144434	1	Pentatricopeptide repeat (PPR) superfamily protein; IPR002885 (Pentatricopeptide repeat), IPR011990 (Tetratricopeptide-like helical); GO:0005515 (protein binding)
Aradu.1D15U	-0.629284	0.580214	Peroxidase superfamily protein; IPR010255 (Haem peroxidase); GO:0004601 (peroxidase activity), GO:0006979 (response to oxidative stress), GO:0020037 (heme binding), GO:0055114 (oxidation-reduction process)
Aradu.1D2HV	-0.32867	1	nudix hydrolase homolog 9; IPR015797 (NUDIX hydrolase domain-like); GO:0016787 (hydrolase activity)
Aradu.1D399	-1.26679	0.0743768	NBS1; IPR001357 (BRCT domain), IPR008984 (SMAD%2FFHA domain); GO:0005515 (protein binding)
Aradu.1D3EG	-0.126782	1	Ankyrin repeat family protein; IPR020683 (Ankyrin repeat-containing domain); GO:0005515 (protein binding)
Aradu.1D475	-0.95278	0.168142	Pyrimidine 2 isoform 1 n%3D2 Tax%3DTheobroma cacao RepID%3DUPI00042B16A6; IPR011778 (Hydantoinase%2Fdihydropyrimidinase); GO:0005737 (cytoplasm), GO:0006208 (pyrimidine nucleobase catabolic process)
Aradu.1D4P2	3.14944	1	oligopeptide transporter 5; IPR004813 (Oligopeptide transporter, OPT superfamily); GO:0055085 (transmembrane transport)
Aradu.1D4XY	0.180817	1	Alcohol dehydrogenase transcription factor Myb%2FSANT-like family protein
Aradu.1D6DD	0.273703	1	Chaperone DnaJ-domain superfamily protein; IPR001623 (DnaJ domain)
Aradu.1D82M	1.71419	0.00419986	disease resistance protein (TIR-NBS-LRR class), putative; IPR000157 (Toll%2Finterleukin-1 receptor homology (TIR) domain), IPR000767 (Disease resistance protein), IPR001611 (Leucine-rich repeat), IPR003591 (Leucine-rich repeat, typical subtype), IPR027417 (P-loop containing nucleoside triphosphate hydrolase); GO:0005515 (protein binding), GO:0006952 (defense response), GO:0007165 (signal transduc…
Aradu.1D8YF	-0.517148	0.873762	hydroxyacylglutathione hydrolase; IPR017782 (Hydroxyacylglutathione hydrolase); GO:0004416 (hydroxyacylglutathione hydrolase activity), GO:0006750 (glutathione biosynthetic process), GO:0008270 (zinc ion binding), GO:0016787 (hydrolase activity)
Aradu.1DA21	0.530905	0.976578	uncharacterized protein LOC100816458 isoform X2 [Glycine max]; IPR009500 (Protein of unknown function DUF1118)
Aradu.1DA34	-1.11088	0.0997951	Chaperone DnaJ-domain superfamily protein; IPR001305 (Heat shock protein DnaJ, cysteine-rich domain), IPR001623 (DnaJ domain), IPR002939 (Chaperone DnaJ, C-terminal); GO:0006457 (protein folding), GO:0031072 (heat shock protein binding), GO:0051082 (unfolded protein binding)
Aradu.1DD8W	-0.380958	1	M28 Zn-peptidase nicastrin; IPR008710 (Nicastrin); GO:0016021 (integral component of membrane), GO:0016485 (protein processing)
Aradu.1DJ56	1.05437	0.168066	adiponectin receptor protein 2-like isoform X3 [Glycine max]; IPR004254 (Hly-III-related); GO:0016021 (integral component of membrane)
Aradu.1DT9U	-1.55247	0.126785	Unknown protein
Aradu.1DV6R	0.669664	0.702684	myb transcription factor; IPR009057 (Homeodomain-like); GO:0003677 (DNA binding), GO:0003682 (chromatin binding)
Aradu.1DV9M	-0.703112	0.654091	vacuolar sorting protein SNF8; IPR007286 (EAP30), IPR011991 (Winged helix-turn-helix DNA-binding domain)
Aradu.1E08A	-0.44211	1	26S proteasome non-ATPase regulatory subunit 7 homolog A-like [Glycine max]; IPR000555 (JAB1%2FMPN%2FMOV34 metalloenzyme domain), IPR024969 (Rpn11%2FEIF3F C-terminal domain); GO:0005515 (protein binding)
Aradu.1E0HC	-0.86109	0.874325	U3 small nucleolar IMP4-like ribonucleoprotein; IPR004154 (Anticodon-binding), IPR007109 (Brix domain)
Aradu.1E0KB	0.0824757	1	heme oxygenase 2; IPR016053 (Haem oxygenase-like), IPR016084 (Haem oxygenase-like, multi-helical); GO:0004392 (heme oxygenase (decyclizing) activity), GO:0006788 (heme oxidation), GO:0055114 (oxidation-reduction process)
Aradu.1E0WP	0.668694	1	Urea active transport protein n%3D1 Tax%3DSpathaspora passalidarum (strain NRRL Y-27907 %2F 11-Y1) RepID%3DG3AFR7_SPAPN; IPR001734 (Sodium%2Fsolute symporter); GO:0005215 (transporter activity), GO:0006810 (transport), GO:0016020 (membrane), GO:0055085 (transmembrane transport)
Aradu.1E1I2	3.14944	1	Galactose oxidase%2Fkelch repeat superfamily protein; IPR013989 (Development%2Fcell death domain), IPR015915 (Kelch-type beta propeller); GO:0005515 (protein binding)
Aradu.1E1V6	-0.38962	1	nodulin MtN21 %2FEamA-like transporter family protein; IPR000620 (Drug%2Fmetabolite transporter), IPR001932 (Protein phosphatase 2C (PP2C)-like domain), IPR015655 (Protein phosphatase 2C); GO:0003824 (catalytic activity), GO:0016020 (membrane)
Aradu.1E463	-0.156776	1	F-box protein interaction domain protein; IPR017451 (F-box associated interaction domain)
Aradu.1E4DL	0.231396	1	uncharacterized protein LOC100797525 isoform X1 [Glycine max]; IPR002921 (Lipase, class 3), IPR027417 (P-loop containing nucleoside triphosphate hydrolase); GO:0004806 (triglyceride lipase activity), GO:0006629 (lipid metabolic process)
Aradu.1E5BI	-0.385422	1	vacuolar protein sorting-associated protein 54-like [Glycine max]; IPR012501 (Vps54-like), IPR019515 (Vacuolar protein sorting-associated protein 54)
Aradu.1E6JU	-4.10953	1	translational activator GCN1-like protein
Aradu.1E8XD	-0.960088	1	animal RPA1 domain protein; IPR012340 (Nucleic acid-binding, OB-fold)
Aradu.1E8ZG	-0.177205	1	brefeldin A-inhibited guanine nucleotide-exchange protein; IPR000904 (Sec7 domain), IPR016024 (Armadillo-type fold), IPR023394 (Sec7 domain, alpha orthogonal bundle); GO:0005086 (ARF guanyl-nucleotide exchange factor activity), GO:0005488 (binding), GO:0032012 (regulation of ARF protein signal transduction)
Aradu.1E97C	-4.10953	1	pleiotropic drug resistance 12; IPR013525 (ABC-2 type transporter), IPR013581 (Plant PDR ABC transporter associated), IPR027417 (P-loop containing nucleoside triphosphate hydrolase); GO:0000166 (nucleotide binding), GO:0005524 (ATP binding), GO:0016020 (membrane), GO:0016887 (ATPase activity), GO:0017111 (nucleoside-triphosphatase activity)
Aradu.1EC42	1.19667	0.904395	Nucleotide-sugar transporter family protein; IPR004853 (Triose-phosphate transporter domain)
Aradu.1ED5Z	0.855889	0.535297	uv-b-insensitive 4
Aradu.1EG04	-0.256033	1	prefoldin 2; IPR009053 (Prefoldin), IPR027235 (Prefoldin subunit 2); GO:0006457 (protein folding), GO:0016272 (prefoldin complex), GO:0051082 (unfolded protein binding)
Aradu.1EH3D	0.679882	0.734496	Plant natriuretic peptide A n%3D1 Tax%3DTheobroma cacao RepID%3DUPI00042B8031; IPR009009 (RlpA-like double-psi beta-barrel domain)
Aradu.1EH62	-0.04602	1	disease resistance protein
Aradu.1EH7R	0.355673	1	Tetratricopeptide repeat (TPR)-like superfamily protein; IPR018961 (DnaJ homologue, subfamily C, member 28, conserved domain)
Aradu.1EI01	-0.392176	1	nuclear pore complex protein-related; IPR019321 (Nucleoporin Nup88)
Aradu.1EI8I	1.24995	0.973179	ribosomal RNA large subunit methyltransferase; IPR000330 (SNF2-related), IPR007365 (Transferrin receptor-like, dimerisation domain), IPR015507 (Ribosomal RNA large subunit methyltransferase E); GO:0001510 (RNA methylation), GO:0003677 (DNA binding), GO:0005524 (ATP binding), GO:0008168 (methyltransferase activity), GO:0032259 (methylation)
Aradu.1ES3P	0.151558	1	bZIP family transcription factor; IPR004827 (Basic-leucine zipper domain); GO:0003700 (sequence-specific DNA binding transcription factor activity), GO:0043565 (sequence-specific DNA binding)
Aradu.1ES85	-2.2474	0.000106607	unknown protein
Aradu.1F1XW	-0.394233	1	calcium-dependent protein kinase 1; IPR011009 (Protein kinase-like domain), IPR011992 (EF-hand domain pair); GO:0004672 (protein kinase activity), GO:0005509 (calcium ion binding), GO:0005524 (ATP binding), GO:0006468 (protein phosphorylation)
Aradu.1F2UP	1.34231	0.326738	Flavin-binding monooxygenase family protein; IPR020946 (Flavin monooxygenase-like); GO:0050660 (flavin adenine dinucleotide binding), GO:0050661 (NADP binding), GO:0055114 (oxidation-reduction process)
Aradu.1F5AZ	2.14113	1.83797e-06	kelch repeat F-box protein; IPR001810 (F-box domain), IPR015916 (Galactose oxidase, beta-propeller); GO:0005515 (protein binding)
Aradu.1F823	0.171779	1	receptor-like protein kinase 4; IPR011009 (Protein kinase-like domain); GO:0004672 (protein kinase activity), GO:0005524 (ATP binding), GO:0006468 (protein phosphorylation)
Aradu.1F8U9	0.367933	1	hypothetical protein
Aradu.1FC14	0.101274	1	vacuole membrane-like protein; IPR015414 (SNARE associated Golgi protein)
Aradu.1FD3D	-0.659111	0.874325	U-box domain-containing protein 7-like [Glycine max]; IPR016024 (Armadillo-type fold); GO:0005488 (binding), GO:0005515 (protein binding)
Aradu.1FN60	-0.760029	0.803833	rubisco accumulation factor 1, chloroplastic-like [Glycine max]
Aradu.1FP11	-3.19078	1	Transketolase; IPR009014 (Transketolase, C-terminal%2FPyruvate-ferredoxin oxidoreductase, domain II); GO:0003824 (catalytic activity), GO:0008152 (metabolic process)
Aradu.1FQ73	-0.382319	1	RNA-binding LUC7-like protein; IPR004882 (Luc7-related); GO:0003729 (mRNA binding), GO:0005685 (U1 snRNP), GO:0006376 (mRNA splice site selection)
Aradu.1FR6L	-0.960088	1	cullin-associated NEDD8-dissociated protein; IPR016024 (Armadillo-type fold); GO:0005488 (binding)
Aradu.1FT6I	-0.499246	1	30S ribosomal protein S3, chloroplastic n%3D23 Tax%3Deudicotyledons RepID%3DRR3_VITVI; IPR005704 (Ribosomal protein S3, bacterial), IPR015946 (K homology domain-like, alpha%2Fbeta); GO:0003723 (RNA binding), GO:0003735 (structural constituent of ribosome), GO:0006412 (translation), GO:0015935 (small ribosomal subunit)
Aradu.1FU4X	-0.548319	0.762629	SLL1 protein
Aradu.1G2BN	5.79964	3.24211e-13	protein MKS1-like [Glycine max]; IPR008889 (VQ)
Aradu.1G3YF	0.287455	1	subtilisin-like serine protease 2; IPR009020 (Proteinase inhibitor, propeptide), IPR015500 (Peptidase S8, subtilisin-related); GO:0004252 (serine-type endopeptidase activity), GO:0006508 (proteolysis), GO:0042802 (identical protein binding), GO:0043086 (negative regulation of catalytic activity)
Aradu.1G4QF	-0.4104	1	Tetratricopeptide repeat (TPR)-like superfamily protein; IPR011990 (Tetratricopeptide-like helical); GO:0005515 (protein binding)
Aradu.1G6CB	-1.02341	1	FKBP-like peptidyl-prolyl cis-trans isomerase family protein; IPR001179 (Peptidyl-prolyl cis-trans isomerase, FKBP-type, domain), IPR023566 (Peptidyl-prolyl cis-trans isomerase, FKBP-type); GO:0006457 (protein folding)
Aradu.1G6QS	-0.831335	0.378061	anthranilate phosphoribosyltransferase, putative; IPR000312 (Glycosyl transferase, family 3); GO:0008152 (metabolic process)
Aradu.1G9F4	0.113178	1	uncharacterized protein LOC100776360 isoform X5 [Glycine max]; IPR015815 (Hydroxy monocarboxylic acid anion dehydrogenase, HIBADH-type); GO:0016491 (oxidoreductase activity), GO:0055114 (oxidation-reduction process)
Aradu.1GC85	0.119862	1	hypothetical protein; IPR023329 (Chlorophyll a%2Fb binding protein domain)
Aradu.1GF1B	-0.127082	1	heat shock factor binding protein; IPR009643 (Heat shock factor binding 1)
Aradu.1GP2E	0.192325	1	magnesium-dependent phosphatase-like protein; IPR010036 (Magnesium-dependent phosphatase-1, eukaryotic%2Farcaheal type), IPR023214 (HAD-like domain); GO:0016791 (phosphatase activity)
Aradu.1GS41	-0.686779	0.669196	Protein kinase superfamily protein; IPR011009 (Protein kinase-like domain); GO:0004672 (protein kinase activity), GO:0004674 (protein serine%2Fthreonine kinase activity), GO:0005524 (ATP binding), GO:0006468 (protein phosphorylation)
Aradu.1H2D4	0.0273261	1	receptor-like serine%2Fthreonine kinase 2; IPR000742 (Epidermal growth factor-like domain), IPR000858 (S-locus glycoprotein), IPR001480 (Bulb-type lectin domain), IPR003609 (Apple-like), IPR011009 (Protein kinase-like domain), IPR013320 (Concanavalin A-like lectin%2Fglucanase, subgroup), IPR021820 (S-locus receptor kinase, C-terminal); GO:0004672 (protein kinase activity), GO:0004674 (protein ser…
Aradu.1H2HC	-0.276827	1	callose synthase 1; IPR003440 (Glycosyl transferase, family 48), IPR023175 (Vacuolar protein sorting-associate protein Vta1%2FCallose synthase, N-terminal domain), IPR026899 (1,3-beta-glucan synthase subunit FKS1-like, domain-1); GO:0006075 ((1-%3E3)-beta-D-glucan biosynthetic process), GO:0016020 (membrane)
Aradu.1H2UR	-1.16344	0.0934756	tetraspanin-3 [Glycine max]; IPR018499 (Tetraspanin%2FPeripherin); GO:0016021 (integral component of membrane)
Aradu.1H3SL	0.434164	1	alpha-galactosidase 1; IPR000111 (Glycoside hydrolase, clan GH-D), IPR013780 (Glycosyl hydrolase, family 13, all-beta); GO:0003824 (catalytic activity), GO:0005975 (carbohydrate metabolic process)
Aradu.1H4AP	1.14387	1	transcription factor ABORTED MICROSPORES-like isoform X3 [Glycine max]; IPR004252 (Probable transposase, Ptta%2FEn%2FSpm, plant)
Aradu.1H4CB	-0.743866	0.87703	inactive poly [ADP-ribose] polymerase RCD1; IPR004170 (WWE domain), IPR012317 (Poly(ADP-ribose) polymerase, catalytic domain), IPR022003 (RST domain of plant C-terminal); GO:0003950 (NAD+ ADP-ribosyltransferase activity)
Aradu.1H5NS	-0.943324	0.246774	uncharacterized protein LOC100800000 isoform X5 [Glycine max]
Aradu.1H66Y	-5.06713	0.752403	gibberellin 20 oxidase 2-like [Glycine max]; IPR005123 (Oxoglutarate%2Firon-dependent dioxygenase), IPR026992 (Non-haem dioxygenase N-terminal domain), IPR027443 (Isopenicillin N synthase-like); GO:0016491 (oxidoreductase activity), GO:0055114 (oxidation-reduction process)
Aradu.1H68Z	0.0707138	1	Glutathione S-transferase family protein; IPR010987 (Glutathione S-transferase, C-terminal-like), IPR012336 (Thioredoxin-like fold); GO:0005515 (protein binding)
Aradu.1H6YX	0.136986	1	sieve element occlusion protein; IPR027942 (Sieve element occlusion, N-terminal)
Aradu.1H9WR	-0.0260838	1	Unknown protein
Aradu.1HA1K	-0.153131	1	Ribosomal RNA small subunit methyltransferase, putative n%3D3 Tax%3DPapilionoideae RepID%3DG7LC16_MEDTR; IPR001678 (Bacterial Fmu (Sun)%2Feukaryotic nucleolar NOL1%2FNop2p), IPR023269 (RNA (C5-cytosine) methyltransferase, subfamily 9)
Aradu.1HI9W	-0.173559	1	uncharacterized protein LOC100793138 isoform X1 [Glycine max]; IPR013905 (Lethal giant larvae (Lgl)-like, C-terminal domain), IPR015943 (WD40%2FYVTN repeat-like-containing domain); GO:0005515 (protein binding)
Aradu.1HN9G	0.397084	1	CBS domain-containing protein CBSCBSPB1-like isoform X4 [Glycine max]; IPR000644 (CBS domain); GO:0030554 (adenyl nucleotide binding)
Aradu.1HQ4L	3.14944	1	putative E3 ubiquitin-protein ligase LIN-like isoform X2 [Glycine max]; IPR013083 (Zinc finger, RING%2FFYVE%2FPHD-type), IPR016024 (Armadillo-type fold); GO:0000151 (ubiquitin ligase complex), GO:0004842 (ubiquitin-protein ligase activity), GO:0005488 (binding), GO:0016567 (protein ubiquitination)
Aradu.1HX6J	-0.411399	1	Transmembrane amino acid transporter family protein; IPR013057 (Amino acid transporter, transmembrane)
Aradu.1HZ1E	-0.703608	0.63017	Uncharacterized conserved protein (DUF2358); IPR018790 (Protein of unknown function DUF2358)
Aradu.1I015	-0.474849	1	tRNA (guanine(37)-N1)-methyltransferase, putative; IPR003402 (tRNA transferase Trm5%2FTyw2); GO:0009019 (tRNA (guanine-N1-)-methyltransferase activity), GO:0016740 (transferase activity), GO:0030488 (tRNA methylation)
Aradu.1I23V	-0.985426	0.113612	sucrose synthase 4; IPR012820 (Sucrose synthase, plant%2Fcyanobacteria); GO:0005985 (sucrose metabolic process), GO:0009058 (biosynthetic process), GO:0016157 (sucrose synthase activity)
Aradu.1I2B8	-0.875631	0.278686	elongation factor Tu GTP-binding domain protein; IPR004540 (Translation elongation factor EFG%2FEF2), IPR005225 (Small GTP-binding protein domain), IPR027417 (P-loop containing nucleoside triphosphate hydrolase); GO:0003746 (translation elongation factor activity), GO:0003924 (GTPase activity), GO:0005525 (GTP binding), GO:0005622 (intracellular), GO:0006414 (translational elongation)
Aradu.1I5UA	-0.682395	0.772424	GTP-binding protein At2g22870-like isoform X3 [Glycine max]; IPR006073 (GTP binding domain), IPR019987 (GTP-binding protein, ribosome biogenesis, YsxC), IPR027417 (P-loop containing nucleoside triphosphate hydrolase); GO:0000917 (barrier septum assembly), GO:0005525 (GTP binding)
Aradu.1I5W4	-0.706793	0.710756	protein FAR1-RELATED SEQUENCE 4-like isoform X1 [Glycine max]; IPR004330 (FAR1 DNA binding domain), IPR007527 (Zinc finger, SWIM-type); GO:0008270 (zinc ion binding)
Aradu.1I64Y	-0.960088	1	transmembrane protein, putative
Aradu.1I73Q	-0.727401	0.735693	polyketide cyclase%2Fdehydrase and lipid transporter; IPR005031 (Streptomyces cyclase%2Fdehydrase), IPR023393 (START-like domain)
Aradu.1I82D	-0.135592	1	mitochondrial substrate carrier family protein; IPR018108 (Mitochondrial substrate%2Fsolute carrier), IPR023395 (Mitochondrial carrier domain)
Aradu.1I8FT	-1.03317	1	glucose-6-phosphate dehydrogenase 1; IPR001282 (Glucose-6-phosphate dehydrogenase); GO:0004345 (glucose-6-phosphate dehydrogenase activity), GO:0006006 (glucose metabolic process), GO:0050661 (NADP binding), GO:0055114 (oxidation-reduction process)
Aradu.1IB0M	-0.299148	1	Pheophorbide a oxygenase family protein with Rieske domain; IPR013626 (Pheophorbide a oxygenase), IPR017941 (Rieske [2Fe-2S] iron-sulphur domain); GO:0010277 (chlorophyllide a oxygenase [overall] activity), GO:0016491 (oxidoreductase activity), GO:0055114 (oxidation-reduction process)
Aradu.1IB59	0.084649	1	Sterile alpha motif (SAM) domain-containing protein; IPR013761 (Sterile alpha motif%2Fpointed domain); GO:0005515 (protein binding)
Aradu.1IC21	-2.86919	0.0275467	cyclic nucleotide gated channel 19; IPR014710 (RmlC-like jelly roll fold)
Aradu.1IC89	-0.882445	0.450901	exportin 1A; IPR016024 (Armadillo-type fold); GO:0005488 (binding)
Aradu.1IL0U	-0.0437643	1	Phosphoribosylformimino-5-aminoimidazole carboxamide ribotide isomerase n%3D3 Tax%3DLysinibacillus RepID%3DD7WQG8_9BACI
Aradu.1IM7V	-1.11697	0.0579017	P-loop containing nucleoside triphosphate hydrolases superfamily protein; IPR027417 (P-loop containing nucleoside triphosphate hydrolase); GO:0000166 (nucleotide binding), GO:0005524 (ATP binding), GO:0017111 (nucleoside-triphosphatase activity)
Aradu.1IX3W	-0.547393	1	GTP binding; IPR001806 (Small GTPase superfamily), IPR019341 (Alpha%2Fgamma-adaptin-binding protein p34), IPR027417 (P-loop containing nucleoside triphosphate hydrolase); GO:0005525 (GTP binding), GO:0007264 (small GTPase mediated signal transduction)
Aradu.1IX81	-1.68068	0.295686	hypothetical protein
Aradu.1J03U	-0.552422	0.752403	Alanyl-tRNA synthetase; IPR002318 (Alanine-tRNA ligase, class IIc), IPR009000 (Translation protein, beta-barrel domain); GO:0000166 (nucleotide binding), GO:0003676 (nucleic acid binding), GO:0004813 (alanine-tRNA ligase activity), GO:0005524 (ATP binding), GO:0005737 (cytoplasm), GO:0006419 (alanyl-tRNA aminoacylation), GO:0043039 (tRNA aminoacylation)
Aradu.1J0IW	0.887309	0.281181	FMP32; IPR024461 (Protein of unknown function DUF1640)
Aradu.1J1DY	0.911392	0.246383	DOF zinc finger protein 1; IPR003851 (Zinc finger, Dof-type); GO:0003677 (DNA binding)
Aradu.1J1TJ	-3.19078	1	uncharacterized protein DDB_G0290301 isoform X1 [Glycine max]
Aradu.1J1TW	-0.55219	0.919233	acyl-CoA-binding domain 3; IPR014352 (FERM%2Facyl-CoA-binding protein, 3-helical bundle), IPR020683 (Ankyrin repeat-containing domain); GO:0000062 (fatty-acyl-CoA binding), GO:0005515 (protein binding)
Aradu.1J25G	-0.511781	1	Protein of Unknown Function (DUF239); IPR004314 (Domain of unknown function DUF239), IPR025521 (Domain of unknown function DUF4409)
Aradu.1J279	-2.20415	2.09417e-05	U-box domain-containing protein 4-like [Glycine max]; IPR016024 (Armadillo-type fold); GO:0005488 (binding), GO:0005515 (protein binding)
Aradu.1J3E3	0.0495096	1	polynucleotide phosphatase%2Fkinase; IPR001510 (Zinc finger, PARP-type), IPR013954 (Polynucleotide kinase 3 phosphatase), IPR023214 (HAD-like domain); GO:0003677 (DNA binding), GO:0008270 (zinc ion binding)
Aradu.1J3FJ	-0.629151	1	Phosphatidylinositol 3- and 4-kinase family protein; IPR000626 (Ubiquitin-like), IPR011009 (Protein kinase-like domain); GO:0005515 (protein binding)
Aradu.1J44L	0.00274307	1	cryptochrome 2; IPR006050 (DNA photolyase, N-terminal)
Aradu.1J4FF	1.43095	1	UPF0481 protein [Glycine max]; IPR004158 (Protein of unknown function DUF247, plant)
Aradu.1J59Z	0.0255706	1	Unknown protein
Aradu.1J60Y	1.14387	1	trigger factor-like protein TIG-like [Glycine max]
Aradu.1J68E	2.20754	0.461504	GRAM domain-containing protein %2F ABA-responsive protein-related; IPR004182 (GRAM domain)
Aradu.1J7X7	-0.0413331	1	Pentatricopeptide repeat (PPR) superfamily protein; IPR002885 (Pentatricopeptide repeat)
Aradu.1J8DV	-0.300331	1	Unknown protein
Aradu.1JH0H	-0.321711	1	2-oxoglutarate dehydrogenase, E1 component; IPR011603 (2-oxoglutarate dehydrogenase, E1 component); GO:0004591 (oxoglutarate dehydrogenase (succinyl-transferring) activity), GO:0006099 (tricarboxylic acid cycle), GO:0008152 (metabolic process), GO:0030976 (thiamine pyrophosphate binding), GO:0055114 (oxidation-reduction process)
Aradu.1JK1L	-0.680326	0.616395	NAD-dependent malic enzyme 1; IPR001891 (Malic oxidoreductase); GO:0004470 (malic enzyme activity), GO:0004471 (malate dehydrogenase (decarboxylating) (NAD+) activity), GO:0006108 (malate metabolic process), GO:0051287 (NAD binding), GO:0055114 (oxidation-reduction process)
Aradu.1JK2E	0.310923	1	ACT domain-containing protein
Aradu.1JP2B	-0.867146	0.260227	phosphotransferases, alcohol group as acceptor; binding; inositol or phosphatidylinositol kinases; IPR003151 (PIK-related kinase, FAT), IPR003152 (PIK-related kinase, FATC), IPR009076 (Rapamycin-binding domain), IPR011009 (Protein kinase-like domain), IPR016024 (Armadillo-type fold), IPR024585 (Domain of unknown function DUF3385, target of rapamycin protein); GO:0005488 (binding), GO:0005515 (pro…
Aradu.1K1CT	-0.182912	1	ATP binding microtubule motor family protein; IPR001752 (Kinesin, motor domain), IPR027417 (P-loop containing nucleoside triphosphate hydrolase), IPR027640 (Kinesin-like protein); GO:0003777 (microtubule motor activity), GO:0005524 (ATP binding), GO:0005871 (kinesin complex), GO:0007018 (microtubule-based movement), GO:0008017 (microtubule binding)
Aradu.1K45L	-0.208599	1	cytochrome c oxidase-related; IPR001349 (Cytochrome c oxidase, subunit VIa); GO:0004129 (cytochrome-c oxidase activity), GO:0005743 (mitochondrial inner membrane), GO:0005751 (mitochondrial respiratory chain complex IV)
Aradu.1K4IQ	-0.485825	1	pfkB-like carbohydrate kinase family protein; IPR002139 (Ribokinase); GO:0004747 (ribokinase activity), GO:0006014 (D-ribose metabolic process)
Aradu.1K9AZ	1.38305	0.0204265	receptor-like protein kinase 2; IPR001611 (Leucine-rich repeat), IPR003591 (Leucine-rich repeat, typical subtype), IPR013210 (Leucine-rich repeat-containing N-terminal, type 2); GO:0005515 (protein binding)
Aradu.1K9RY	-0.888344	0.314784	myosin, putative; IPR000048 (IQ motif, EF-hand binding site), IPR001609 (Myosin head, motor domain), IPR018444 (Dil domain), IPR027417 (P-loop containing nucleoside triphosphate hydrolase); GO:0003774 (motor activity), GO:0005515 (protein binding), GO:0005524 (ATP binding), GO:0016459 (myosin complex)
Aradu.1KE2A	0.122822	1	Alkylated DNA repair protein n%3D2 Tax%3DStreptomyces RepID%3DN0D0H4_9ACTO; IPR005123 (Oxoglutarate%2Firon-dependent dioxygenase), IPR027450 (Alpha-ketoglutarate-dependent dioxygenase AlkB-like); GO:0016491 (oxidoreductase activity), GO:0055114 (oxidation-reduction process)
Aradu.1KH61	0.0581228	1	F-box%2FRNI-like superfamily protein; IPR001229 (Mannose-binding lectin), IPR001810 (F-box domain); GO:0005515 (protein binding)
Aradu.1KU8R	-0.960088	1	envelope membrane protein [Glycine max]; IPR002325 (Cytochrome f), IPR004282 (Chloroplast envelope membrane protein, CemA), IPR024058 (Cytochrome f transmembrane anchor), IPR024094 (Cytochrome f large domain); GO:0005506 (iron ion binding), GO:0009055 (electron carrier activity), GO:0015979 (photosynthesis), GO:0016021 (integral component of membrane), GO:0020037 (heme binding), GO:0031361 (integ…
Aradu.1KY50	-0.541088	1	vesicle associated protein; IPR016763 (Vesicle-associated membrane protein); GO:0005198 (structural molecule activity)
Aradu.1L0P8	0.355673	1	P-loop containing nucleoside triphosphate hydrolases superfamily protein; IPR027417 (P-loop containing nucleoside triphosphate hydrolase)
Aradu.1L0UP	-0.311529	1	tetratricopeptide repeat protein 1-like isoform X1 [Glycine max]; IPR011990 (Tetratricopeptide-like helical); GO:0005515 (protein binding)
Aradu.1L1X1	-1.13187	0.908534	Zinc-finger domain of monoamine-oxidase A repressor R1; IPR018866 (Zinc-finger domain of monoamine-oxidase A repressor R1)
Aradu.1L2DQ	0.118186	1	RNA-binding protein; IPR002344 (Lupus La protein), IPR011991 (Winged helix-turn-helix DNA-binding domain), IPR012677 (Nucleotide-binding, alpha-beta plait); GO:0000166 (nucleotide binding), GO:0003676 (nucleic acid binding), GO:0003723 (RNA binding), GO:0005634 (nucleus), GO:0006396 (RNA processing), GO:0030529 (ribonucleoprotein complex)
Aradu.1L2G2	-4.10953	1	Pentatricopeptide repeat (PPR) superfamily protein; IPR002885 (Pentatricopeptide repeat)
Aradu.1L636	-4.66636	1	tonoplast intrinsic protein 2; IPR000425 (Major intrinsic protein), IPR023271 (Aquaporin-like); GO:0005215 (transporter activity), GO:0006810 (transport), GO:0016020 (membrane)
Aradu.1L6HR	-0.948582	0.16611	probable pectinesterase%2Fpectinesterase inhibitor 51-like [Glycine max]; IPR006501 (Pectinesterase inhibitor domain), IPR011050 (Pectin lyase fold%2Fvirulence factor); GO:0004857 (enzyme inhibitor activity), GO:0005618 (cell wall), GO:0030599 (pectinesterase activity), GO:0042545 (cell wall modification)
Aradu.1L99Z	-0.194027	1	chromodomain-helicase-DNA-binding protein 1-like isoform X2 [Glycine max]; IPR000330 (SNF2-related), IPR001650 (Helicase, C-terminal), IPR027417 (P-loop containing nucleoside triphosphate hydrolase); GO:0003676 (nucleic acid binding), GO:0003677 (DNA binding), GO:0004386 (helicase activity), GO:0005524 (ATP binding)
Aradu.1LA8W	-0.856872	0.510351	dof zinc finger protein DOF3.4 [Glycine max]; IPR003851 (Zinc finger, Dof-type); GO:0003677 (DNA binding)
Aradu.1LE3M	0.148108	1	ARM repeat superfamily protein; IPR016024 (Armadillo-type fold); GO:0005488 (binding)
Aradu.1LG94	-0.599386	0.722394	calmodulin-binding transcription activator; IPR000048 (IQ motif, EF-hand binding site), IPR005559 (CG-1 DNA-binding domain), IPR013783 (Immunoglobulin-like fold), IPR014756 (Immunoglobulin E-set), IPR020683 (Ankyrin repeat-containing domain), IPR027417 (P-loop containing nucleoside triphosphate hydrolase); GO:0003677 (DNA binding), GO:0005515 (protein binding), GO:0005634 (nucleus)
Aradu.1LH3L	3.14944	1	protein kinase 4-like [Glycine max]; IPR001878 (Zinc finger, CCHC-type); GO:0003676 (nucleic acid binding), GO:0008270 (zinc ion binding)
Aradu.1LI5S	-0.606413	0.655208	PHD finger protein ALFIN-LIKE 2-like [Glycine max]; IPR013083 (Zinc finger, RING%2FFYVE%2FPHD-type), IPR021998 (Alfin); GO:0005515 (protein binding), GO:0008270 (zinc ion binding), GO:0042393 (histone binding)
Aradu.1LJ6R	0.165616	1	phosphoinositide phospholipase C 6-like [Glycine max]; IPR001192 (Phosphoinositide phospholipase C family), IPR011992 (EF-hand domain pair); GO:0004435 (phosphatidylinositol phospholipase C activity), GO:0005509 (calcium ion binding), GO:0005515 (protein binding), GO:0006629 (lipid metabolic process), GO:0007165 (signal transduction), GO:0008081 (phosphoric diester hydrolase activity), GO:0035556…
Aradu.1LQ1Q	-0.960088	1	Peroxidase superfamily protein; IPR010255 (Haem peroxidase); GO:0004601 (peroxidase activity), GO:0006979 (response to oxidative stress), GO:0020037 (heme binding), GO:0055114 (oxidation-reduction process)
Aradu.1LY09	-0.215969	1	Unknown protein
Aradu.1LZ8T	3.01884	8.21422e-11	putative indole-3-acetic acid-amido synthetase GH3.9; IPR004993 (GH3 auxin-responsive promoter)
Aradu.1M0CG	-0.210267	1	63 kDa inner membrane family protein; IPR001708 (Membrane insertase OXA1%2FALB3%2FYidC); GO:0016021 (integral component of membrane), GO:0051205 (protein insertion into membrane)
Aradu.1M29V	1.37569	0.0651715	jasmonic acid carboxyl methyltransferase; IPR005299 (SAM dependent carboxyl methyltransferase); GO:0008168 (methyltransferase activity)
Aradu.1M2X1	-1.26953	0.0191699	chlorophyll A%2FB binding protein 1; IPR022796 (Chlorophyll A-B binding protein), IPR023329 (Chlorophyll a%2Fb binding protein domain); GO:0016020 (membrane)
Aradu.1M38D	-1.51692	1	EF hand calcium-binding protein family; IPR011992 (EF-hand domain pair); GO:0005509 (calcium ion binding)
Aradu.1M4LV	-0.240712	1	transcription factor EMB1444-like [Glycine max]; IPR025610 (Transcription factor MYC%2FMYB N-terminal)
Aradu.1M4VG	-4.10953	1	DEAD-box ATP-dependent RNA helicase-like protein; IPR011545 (DNA%2FRNA helicase, DEAD%2FDEAH box type, N-terminal), IPR027417 (P-loop containing nucleoside triphosphate hydrolase); GO:0003676 (nucleic acid binding), GO:0005524 (ATP binding), GO:0008026 (ATP-dependent helicase activity)
Aradu.1M681	0.70414	0.487644	alpha%2Fbeta-Hydrolases superfamily protein
Aradu.1M6IB	-0.0250792	1	unknown protein; FUNCTIONS IN: molecular_function unknown; INVOLVED IN: biological_process unknown; LOCATED IN: endomembrane system; Has 35 Blast hits to 35 proteins in 15 species: Archae - 0; Bacteria - 4; Metazoa - 0; Fungi - 0; Plants - 31; Viruses - 0; Other Eukaryotes - 0 (source: NCBI BLink).
Aradu.1M7BQ	5.59212	0.365461	DEAD-box ATP-dependent RNA helicase; IPR001650 (Helicase, C-terminal), IPR027417 (P-loop containing nucleoside triphosphate hydrolase); GO:0003676 (nucleic acid binding), GO:0004386 (helicase activity), GO:0005524 (ATP binding)
Aradu.1M91K	3.14944	1	dehydrogenase%2Freductase SDR family protein; IPR002347 (Glucose%2Fribitol dehydrogenase); GO:0008152 (metabolic process), GO:0016491 (oxidoreductase activity)
Aradu.1M9GK	-0.0413331	1	Unknown protein
Aradu.1M9NC	-0.00321318	1	sporulation-specific protein 15-like isoform X2 [Glycine max]
Aradu.1MJ3W	0.668694	1	Unknown protein
Aradu.1MT6I	-0.357036	1	Disease resistance protein (CC-NBS-LRR class) family; IPR000767 (Disease resistance protein), IPR027417 (P-loop containing nucleoside triphosphate hydrolase); GO:0006952 (defense response), GO:0043531 (ADP binding)
Aradu.1N0JJ	-3.19078	1	probable carboxylesterase 12-like [Glycine max]; IPR013094 (Alpha%2Fbeta hydrolase fold-3); GO:0008152 (metabolic process), GO:0016787 (hydrolase activity)
Aradu.1N0XE	-0.770878	1	Peroxidase superfamily protein; IPR010255 (Haem peroxidase); GO:0004601 (peroxidase activity), GO:0006979 (response to oxidative stress), GO:0020037 (heme binding), GO:0055114 (oxidation-reduction process)
Aradu.1N2NV	-0.619618	0.663861	RNA-binding (RRM%2FRBD%2FRNP motifs) family protein; IPR000061 (SWAP%2FSurp), IPR006569 (CID domain), IPR008942 (ENTH%2FVHS), IPR012677 (Nucleotide-binding, alpha-beta plait), IPR013170 (mRNA splicing factor, Cwf21); GO:0000166 (nucleotide binding), GO:0003676 (nucleic acid binding), GO:0003723 (RNA binding), GO:0006396 (RNA processing)
Aradu.1N34Q	-1.97968	0.752403	methionine aminopeptidase 1D; IPR000994 (Peptidase M24, structural domain)
Aradu.1N3UE	-0.881683	0.264742	2-isopropylmalate synthase 1; IPR013785 (Aldolase-type TIM barrel); GO:0003824 (catalytic activity), GO:0019752 (carboxylic acid metabolic process)
Aradu.1N65D	-0.520862	1	Unknown protein
Aradu.1N8DM	-0.0309655	1	SERINE CARBOXYPEPTIDASE-LIKE 49; IPR001563 (Peptidase S10, serine carboxypeptidase); GO:0004185 (serine-type carboxypeptidase activity), GO:0006508 (proteolysis)
Aradu.1N9W3	-0.558812	0.752403	NADH dehydrogenase [ubiquinone] iron-sulfur protein; IPR010226 (NADH-quinone oxidoreductase, chain I); GO:0016020 (membrane), GO:0051536 (iron-sulfur cluster binding), GO:0055114 (oxidation-reduction process)
Aradu.1N9WD	0.240676	1	unknown protein; LOCATED IN: mitochondrion, plastid, membrane; EXPRESSED IN: 25 plant structures; EXPRESSED DURING: 13 growth stages; Has 35333 Blast hits to 34131 proteins in 2444 species: Archae - 798; Bacteria - 22429; Metazoa - 974; Fungi - 991; Plants - 531; Viruses - 0; Other Eukaryotes - 9610 (source: NCBI BLink).
Aradu.1NA76	0.780832	0.740594	unknown protein; INVOLVED IN: biological_process unknown; LOCATED IN: endomembrane system; EXPRESSED IN: 16 plant structures; EXPRESSED DURING: 6 growth stages
Aradu.1NB2G	0.786659	1	uncharacterized protein LOC100527473 [Glycine max]
Aradu.1NE4R	1.19218	0.306889	uncharacterized protein LOC100811424 isoform X9 [Glycine max]
Aradu.1NH0N	-0.195919	1	long-chain-alcohol oxidase FAO1; IPR012400 (Alcohol dehydrogenase, long-chain fatty); GO:0046577 (long-chain-alcohol oxidase activity), GO:0050660 (flavin adenine dinucleotide binding), GO:0055114 (oxidation-reduction process)
Aradu.1NQ0K	0.874991	1	monosaccharide-sensing protein 2-like [Glycine max]; IPR017923 (Transcription factor IIS, N-terminal); GO:0003677 (DNA binding), GO:0005634 (nucleus)
Aradu.1NV6M	-1.51692	1	lon protease 2; IPR015947 (PUA-like domain), IPR027065 (Lon protease), IPR027417 (P-loop containing nucleoside triphosphate hydrolase); GO:0000166 (nucleotide binding), GO:0004176 (ATP-dependent peptidase activity), GO:0004252 (serine-type endopeptidase activity), GO:0005524 (ATP binding), GO:0006508 (proteolysis), GO:0017111 (nucleoside-triphosphatase activity), GO:0030163 (protein catabolic pro…
Aradu.1P1D6	-0.93605	0.154957	ZIP zinc%2Firon transport family protein; IPR003689 (Zinc%2Firon permease); GO:0005385 (zinc ion transmembrane transporter activity), GO:0016020 (membrane), GO:0016021 (integral component of membrane), GO:0030001 (metal ion transport), GO:0046873 (metal ion transmembrane transporter activity), GO:0055085 (transmembrane transport), GO:0071577 (zinc ion transmembrane transport)
Aradu.1P3MF	-0.366374	1	protein IQ-DOMAIN 14-like [Glycine max]; IPR000048 (IQ motif, EF-hand binding site), IPR025064 (Domain of unknown function DUF4005); GO:0005515 (protein binding)
Aradu.1P5GD	-0.649521	0.620972	protein MEI2-like 2-like isoform X2 [Glycine max]; IPR007201 (RNA recognition motif 2), IPR012677 (Nucleotide-binding, alpha-beta plait); GO:0000166 (nucleotide binding), GO:0003676 (nucleic acid binding)
Aradu.1P7F8	-0.998058	0.670621	imidazoleglycerol-phosphate dehydratase; IPR000807 (Imidazoleglycerol-phosphate dehydratase); GO:0000105 (histidine biosynthetic process), GO:0004424 (imidazoleglycerol-phosphate dehydratase activity)
Aradu.1P7IT	-0.657505	0.868105	photosystem II CP47 chlorophyll A apoprotein; IPR000932 (Photosystem antenna protein-like), IPR024094 (Cytochrome f large domain); GO:0009521 (photosystem), GO:0009767 (photosynthetic electron transport chain), GO:0016020 (membrane), GO:0016168 (chlorophyll binding)
Aradu.1P8DE	-0.358386	1	zinc finger CCCH domain protein; IPR000571 (Zinc finger, CCCH-type); GO:0046872 (metal ion binding)
Aradu.1P8MD	0.118137	1	tRNA-dihydrouridine synthase; IPR001269 (tRNA-dihydrouridine synthase); GO:0008033 (tRNA processing), GO:0017150 (tRNA dihydrouridine synthase activity), GO:0050660 (flavin adenine dinucleotide binding), GO:0055114 (oxidation-reduction process)
Aradu.1P9QN	0.459188	1	ubiquitin carboxyl-terminal hydrolase 19-like isoform X1 [Glycine max]; IPR001394 (Peptidase C19, ubiquitin carboxyl-terminal hydrolase), IPR002893 (Zinc finger, MYND-type); GO:0006511 (ubiquitin-dependent protein catabolic process)
Aradu.1PF9A	-0.863288	0.98102	E2F transcription factor 1; IPR011991 (Winged helix-turn-helix DNA-binding domain), IPR015633 (E2F Family); GO:0003700 (sequence-specific DNA binding transcription factor activity), GO:0005667 (transcription factor complex)
Aradu.1PQ4F	-0.575341	1	GTP-binding nuclear protein Ran-3 [Glycine max]; IPR001806 (Small GTPase superfamily), IPR002041 (Ran GTPase), IPR005225 (Small GTP-binding protein domain), IPR024156 (Small GTPase superfamily, ARF type), IPR027417 (P-loop containing nucleoside triphosphate hydrolase); GO:0003924 (GTPase activity), GO:0005525 (GTP binding), GO:0005622 (intracellular), GO:0006184 (GTP catabolic process), GO:000688…
Aradu.1PQ55	0.0062533	1	Protein phosphatase 2C family protein; IPR001932 (Protein phosphatase 2C (PP2C)-like domain); GO:0003824 (catalytic activity)
Aradu.1PT0R	-0.960088	1	F-box protein interaction domain protein; IPR001810 (F-box domain), IPR017451 (F-box associated interaction domain); GO:0005515 (protein binding)
Aradu.1PV8X	0.475017	1	uncharacterized protein LOC100806290 isoform X3 [Glycine max]; IPR025124 (Domain of unknown function DUF4050)
Aradu.1Q03A	-0.473373	1	RNA-binding (RRM%2FRBD%2FRNP motifs) family protein; IPR012677 (Nucleotide-binding, alpha-beta plait); GO:0000166 (nucleotide binding), GO:0003676 (nucleic acid binding)
Aradu.1Q04P	3.14944	1	pumilio-family RNA-binding repeatprotein; IPR016024 (Armadillo-type fold), IPR016040 (NAD(P)-binding domain); GO:0003723 (RNA binding), GO:0005488 (binding)
Aradu.1Q100	-0.175564	1	ADP-ribosylation factor 1; IPR005225 (Small GTP-binding protein domain), IPR006689 (Small GTPase superfamily, ARF%2FSAR type), IPR027417 (P-loop containing nucleoside triphosphate hydrolase); GO:0005525 (GTP binding), GO:0005622 (intracellular), GO:0006886 (intracellular protein transport), GO:0007264 (small GTPase mediated signal transduction)
Aradu.1Q3JN	-0.297226	1	UDP-Glycosyltransferase superfamily protein; IPR002213 (UDP-glucuronosyl%2FUDP-glucosyltransferase); GO:0008152 (metabolic process)
Aradu.1Q6A5	-0.615636	1	Protein of unknown function (DUF1068); IPR010471 (Protein of unknown function DUF1068)
Aradu.1Q849	0.874991	1	respiratory burst oxidase homologue D; IPR011992 (EF-hand domain pair); GO:0005509 (calcium ion binding)
Aradu.1QD6E	0.206348	1	Surfeit locus 1 cytochrome c oxidase biogenesis protein; IPR002994 (Surfeit locus 1%2FShy1); GO:0016020 (membrane)
Aradu.1QM5Z	-0.501764	0.930256	Ubiquitin carboxyl-terminal hydrolase-related protein; IPR001394 (Peptidase C19, ubiquitin carboxyl-terminal hydrolase), IPR006865 (Domain of unknown function DUF629), IPR006866 (Domain of unknown function DUF627, N-terminal), IPR011990 (Tetratricopeptide-like helical); GO:0005515 (protein binding), GO:0006511 (ubiquitin-dependent protein catabolic process)
Aradu.1QS5J	-0.960088	1	NADH dehydrogenase 2A chrM:79740-81297 REVERSE
Aradu.1QT3H	-1.31465	1	Protein kinase superfamily protein; IPR011009 (Protein kinase-like domain); GO:0004672 (protein kinase activity), GO:0005524 (ATP binding), GO:0006468 (protein phosphorylation)
Aradu.1QU0K	-0.521729	1	DNA GYRASE B2; IPR001241 (DNA topoisomerase, type IIA); GO:0003677 (DNA binding), GO:0003918 (DNA topoisomerase type II (ATP-hydrolyzing) activity), GO:0005524 (ATP binding), GO:0005694 (chromosome), GO:0006265 (DNA topological change)
Aradu.1QU40	-0.0676226	1	Mannose-P-dolichol utilization defect 1 protein; IPR016817 (Mannose-P-dolichol utilization defect 1 protein)
Aradu.1QV2U	0.133898	1	protein kinase family protein; IPR011009 (Protein kinase-like domain); GO:0004672 (protein kinase activity), GO:0005524 (ATP binding), GO:0006468 (protein phosphorylation)
Aradu.1QY4W	3.14944	1	Unknown protein
Aradu.1QZ3X	-0.176361	1	pre-mRNA-splicing factor 18-like [Glycine max]; IPR004098 (Prp18); GO:0005681 (spliceosomal complex), GO:0008380 (RNA splicing)
Aradu.1R01P	-1.60107	0.686447	type I inositol-1,4,5-trisphosphate 5-phosphatase; IPR005135 (Endonuclease%2Fexonuclease%2Fphosphatase), IPR015943 (WD40%2FYVTN repeat-like-containing domain); GO:0005515 (protein binding), GO:0046856 (phosphatidylinositol dephosphorylation)
Aradu.1R4IH	1.39101	0.279144	ARM repeat superfamily protein; IPR016024 (Armadillo-type fold); GO:0005488 (binding)
Aradu.1R5WG	1.76837	0.00365124	sn1-specific diacylglycerol lipase beta-like [Glycine max]; IPR002921 (Lipase, class 3), IPR005592 (Mono-%2Fdi-acylglycerol lipase, N-terminal); GO:0004806 (triglyceride lipase activity), GO:0006629 (lipid metabolic process), GO:0016042 (lipid catabolic process)
Aradu.1R5Z5	-3.19078	1	signal peptide peptidase; IPR007369 (Peptidase A22B, signal peptide peptidase); GO:0004190 (aspartic-type endopeptidase activity), GO:0016021 (integral component of membrane)
Aradu.1R7R2	0.0901742	1	Stress responsive A%2FB Barrel Domain; IPR011008 (Dimeric alpha-beta barrel)
Aradu.1R9KX	-0.167408	1	endoglucanase 6-like [Glycine max]; IPR001701 (Glycoside hydrolase, family 9), IPR008928 (Six-hairpin glycosidase-like), IPR008965 (Carbohydrate-binding domain); GO:0003824 (catalytic activity), GO:0005975 (carbohydrate metabolic process), GO:0030246 (carbohydrate binding)
Aradu.1RE3L	-0.477514	1	WW domain-binding protein 11 n%3D4 Tax%3DZea mays RepID%3DK7U9Y6_MAIZE; IPR003604 (Zinc finger, U1-type), IPR017340 (U1 small nuclear ribonucleoprotein C); GO:0000387 (spliceosomal snRNP assembly), GO:0003676 (nucleic acid binding), GO:0005685 (U1 snRNP), GO:0008270 (zinc ion binding)
Aradu.1RK1Y	-0.589966	0.857009	ARM repeat superfamily protein; IPR000096 (Serum amyloid A protein), IPR016024 (Armadillo-type fold); GO:0005488 (binding), GO:0005576 (extracellular region), GO:0006953 (acute-phase response)
Aradu.1RR29	-0.663059	0.813508	sterol methyltransferase 1; IPR013216 (Methyltransferase type 11), IPR013705 (Sterol methyltransferase C-terminal); GO:0006694 (steroid biosynthetic process), GO:0008152 (metabolic process), GO:0008168 (methyltransferase activity)
Aradu.1RR8Q	-0.445403	1	Photosystem II reaction center protein T n%3D2 Tax%3DTriticum aestivum RepID%3DW5IAX1_WHEAT
Aradu.1RS3V	0.497016	1	GDP-mannose transporter GONST3
Aradu.1RY6X	-5.85592	0.246774	DEAD-box ATP-dependent RNA helicase-like protein; IPR011545 (DNA%2FRNA helicase, DEAD%2FDEAH box type, N-terminal); GO:0003676 (nucleic acid binding), GO:0005524 (ATP binding), GO:0008026 (ATP-dependent helicase activity)
Aradu.1S19J	-1.18243	0.100845	multidrug resistance protein ABC transporter family protein
Aradu.1S2RL	-0.27869	1	serine%2Fthreonine protein phosphatase 2A; IPR004843 (Calcineurin-like phosphoesterase domain, apaH type); GO:0016787 (hydrolase activity)
Aradu.1S33P	-0.374733	1	GPI ethanolamine phosphate transferase; IPR007070 (GPI ethanolamine phosphate transferase 1); GO:0003824 (catalytic activity), GO:0005789 (endoplasmic reticulum membrane), GO:0006506 (GPI anchor biosynthetic process), GO:0008152 (metabolic process), GO:0008484 (sulfuric ester hydrolase activity), GO:0016740 (transferase activity)
Aradu.1S5EP	5.02204	0.752403	Mo25 family protein; IPR013878 (Mo25-like); GO:0005488 (binding)
Aradu.1S9EW	-0.610973	0.668177	vacuolar sorting-associated-like protein; IPR000547 (Clathrin, heavy chain%2FVPS, 7-fold repeat), IPR007810 (Pep3%2FVps18%2Fdeep orange); GO:0006886 (intracellular protein transport), GO:0016192 (vesicle-mediated transport)
Aradu.1S9TS	0.617304	0.619234	WRKY family transcription factor; IPR003657 (DNA-binding WRKY); GO:0003700 (sequence-specific DNA binding transcription factor activity), GO:0043565 (sequence-specific DNA binding)
Aradu.1S9VI	-1.18498	0.19581	hypothetical protein
Aradu.1SD0Q	-1.01228	0.475079	WEB family protein At2g38370-like [Glycine max]; IPR008545 (WEB family)
Aradu.1SJ61	1.7136	0.198652	phosphatidic acid phosphatase-related %2F PAP2-related
Aradu.1SK9N	2.09238	5.6695e-06	GRAM domain protein%2FABA-responsive-like protein
Aradu.1SN7V	-0.806634	0.563499	protein FAR1-RELATED SEQUENCE 9-like isoform X5 [Glycine max]; IPR007527 (Zinc finger, SWIM-type); GO:0008270 (zinc ion binding)
Aradu.1SQ20	-0.0895123	1	O-acetyltransferase family protein; IPR012419 (Cas1p 10 TM acyl transferase domain)
Aradu.1SS2C	-0.310764	1	transmembrane emp24 domain-containing protein p24beta2-like [Glycine max]; IPR009038 (GOLD); GO:0006810 (transport), GO:0016021 (integral component of membrane)
Aradu.1T0K2	-0.627428	1	beta-tubulin folding cofactor D; IPR016024 (Armadillo-type fold), IPR022577 (Tubulin-specific chaperone D, C-terminal); GO:0005488 (binding)
Aradu.1T1LP	-0.504804	1	Unknown protein
Aradu.1T2VN	-0.481833	1	probable beta-1,3-galactosyltransferase 19-like [Glycine max]; IPR002659 (Glycosyl transferase, family 31), IPR008985 (Concanavalin A-like lectin%2Fglucanases superfamily), IPR013320 (Concanavalin A-like lectin%2Fglucanase, subgroup); GO:0006486 (protein glycosylation), GO:0008378 (galactosyltransferase activity), GO:0016020 (membrane), GO:0030246 (carbohydrate binding)
Aradu.1T3UD	-0.236284	1	Bifunctional inhibitor%2Flipid-transfer protein%2Fseed storage 2S albumin superfamily protein; IPR016140 (Bifunctional inhibitor%2Fplant lipid transfer protein%2Fseed storage helical domain)
Aradu.1T3XU	0.497724	0.997412	protein YLS7-like [Glycine max]; IPR025846 (PMR5 N-terminal domain), IPR026057 (PC-Esterase)
Aradu.1T4MD	-0.296418	1	phosphoenolpyruvate carboxylase 1; IPR021135 (Phosphoenolpyruvate carboxylase); GO:0003824 (catalytic activity), GO:0006099 (tricarboxylic acid cycle), GO:0008964 (phosphoenolpyruvate carboxylase activity), GO:0015977 (carbon fixation)
Aradu.1T6RD	-2.70648	0.588429	alcohol dehydrogenase 1; IPR002085 (Alcohol dehydrogenase superfamily, zinc-type), IPR011032 (GroES (chaperonin 10)-like); GO:0008270 (zinc ion binding), GO:0016491 (oxidoreductase activity), GO:0055114 (oxidation-reduction process)
Aradu.1T8BP	3.14944	1	cation%2FH+ exchanger 18; IPR006153 (Cation%2FH+ exchanger); GO:0006812 (cation transport), GO:0015299 (solute:hydrogen antiporter activity), GO:0016021 (integral component of membrane), GO:0055085 (transmembrane transport)
Aradu.1TB02	0.372391	1	Zinc finger (C3HC4-type RING finger) family protein; IPR002035 (von Willebrand factor, type A), IPR013083 (Zinc finger, RING%2FFYVE%2FPHD-type); GO:0005515 (protein binding), GO:0008270 (zinc ion binding)
Aradu.1TD34	-0.843747	1	carotenoid cleavage dioxygenase 7; IPR004294 (Carotenoid oxygenase)
Aradu.1TE5V	4.06577	1	DEAD-box ATP-dependent RNA helicase; IPR014001 (Helicase, superfamily 1%2F2, ATP-binding domain), IPR014014 (RNA helicase, DEAD-box type, Q motif), IPR027417 (P-loop containing nucleoside triphosphate hydrolase); GO:0003676 (nucleic acid binding), GO:0005524 (ATP binding), GO:0008026 (ATP-dependent helicase activity)
Aradu.1TH42	-1.82137	0.457422	phosphoenolpyruvate carboxylase 1
Aradu.1TW81	-0.382138	1	Pre-mRNA-splicing factor syf2, putative; IPR013260 (mRNA splicing factor SYF2)
Aradu.1TW84	1.98143	0.0471572	uncharacterized protein LOC100804417 isoform X6 [Glycine max]; IPR008195 (Ribosomal protein L34Ae), IPR012870 (Protein of unknown function DUF1666); GO:0003735 (structural constituent of ribosome), GO:0005622 (intracellular), GO:0005840 (ribosome), GO:0006412 (translation)
Aradu.1U1AY	-1.2342	1	mitochondrial substrate carrier family protein B-like [Glycine max]; IPR002067 (Mitochondrial carrier protein), IPR023395 (Mitochondrial carrier domain); GO:0055085 (transmembrane transport)
Aradu.1U372	-0.480244	0.935538	ubiquitin-like protein 5
Aradu.1U41E	-0.750253	1	Pentatricopeptide repeat (PPR) superfamily protein; IPR002885 (Pentatricopeptide repeat), IPR011990 (Tetratricopeptide-like helical); GO:0005515 (protein binding)
Aradu.1U4AG	-0.503541	0.833109	Unknown protein
Aradu.1U59X	-0.88764	0.307381	Cysteine and histidine-rich domain-containing protein RAR1 n%3D10 Tax%3DArabidopsis RepID%3DRAR1_ARATH; IPR007051 (Cysteine%2Fhistidine-rich domain)
Aradu.1U88Q	-0.512142	0.885356	U-box domain-containing protein 3-like isoform X3 [Glycine max]; IPR000008 (C2 domain), IPR016024 (Armadillo-type fold); GO:0005488 (binding), GO:0005515 (protein binding)
Aradu.1U9BT	-0.0521056	1	Aluminium induced protein with YGL and LRDR motifs; IPR024286 (Domain of unknown function DUF3700)
Aradu.1UD93	-0.292371	1	cleavage and polyadenylation specificity factor 5; IPR015797 (NUDIX hydrolase domain-like), IPR016706 (Cleavage%2Fpolyadenylation specificity factor subunit 5); GO:0003729 (mRNA binding), GO:0005849 (mRNA cleavage factor complex), GO:0006378 (mRNA polyadenylation), GO:0016787 (hydrolase activity)
Aradu.1UI8P	-3.19078	1	probable 2-oxoglutarate%2FFe(II)-dependent dioxygenase-like [Glycine max]; IPR005123 (Oxoglutarate%2Firon-dependent dioxygenase), IPR026992 (Non-haem dioxygenase N-terminal domain), IPR027443 (Isopenicillin N synthase-like); GO:0016491 (oxidoreductase activity), GO:0055114 (oxidation-reduction process)
Aradu.1UK1U	-0.0235755	1	Mo25 family protein; IPR013878 (Mo25-like); GO:0005488 (binding)
Aradu.1UQ51	0.512192	1	Pre-mRNA-splicing factor ATP-dependent RNA helicase; IPR001650 (Helicase, C-terminal), IPR007502 (Helicase-associated domain), IPR011709 (Domain of unknown function DUF1605), IPR014001 (Helicase, superfamily 1%2F2, ATP-binding domain), IPR027417 (P-loop containing nucleoside triphosphate hydrolase); GO:0003676 (nucleic acid binding), GO:0004386 (helicase activity), GO:0005524 (ATP binding)
Aradu.1UT3Z	-0.304611	1	GATA transcription factor 11; IPR013088 (Zinc finger, NHR%2FGATA-type); GO:0003700 (sequence-specific DNA binding transcription factor activity), GO:0008270 (zinc ion binding), GO:0043565 (sequence-specific DNA binding)
Aradu.1UV8G	-4.10953	1	uncharacterized protein DDB_G0286299-like [Glycine max]
Aradu.1V1I5	-0.960088	1	Cytochrome P450 superfamily protein; IPR001128 (Cytochrome P450); GO:0005506 (iron ion binding), GO:0020037 (heme binding), GO:0055114 (oxidation-reduction process)
Aradu.1V1M2	-0.241538	1	ATPase, F0%2FV0 complex, subunit C protein; IPR000245 (V-ATPase proteolipid subunit), IPR002379 (V-ATPase proteolipid subunit C-like domain); GO:0015078 (hydrogen ion transmembrane transporter activity), GO:0015991 (ATP hydrolysis coupled proton transport)
Aradu.1V1PL	-0.710401	0.498559	protein kinase 1B; IPR011009 (Protein kinase-like domain), IPR013320 (Concanavalin A-like lectin%2Fglucanase, subgroup); GO:0004672 (protein kinase activity), GO:0004674 (protein serine%2Fthreonine kinase activity), GO:0005524 (ATP binding), GO:0006468 (protein phosphorylation)
Aradu.1V41R	-1.51692	1	Pentatricopeptide repeat (PPR) superfamily protein; IPR002885 (Pentatricopeptide repeat), IPR011990 (Tetratricopeptide-like helical); GO:0005515 (protein binding)
Aradu.1V55H	-0.488676	0.908534	small ubiquitin-like modifier 2; IPR000626 (Ubiquitin-like); GO:0005515 (protein binding)
Aradu.1V5IE	-0.0463126	1	phosphatidylinositol 3,4,5-trisphosphate 3-phosphatase and dual-specificity protein phosphatase PTEN-like isoform X2 [Glycine max]
Aradu.1V74P	-0.329967	1	tobamovirus multiplication protein 3; IPR009457 (Domain of unknown function DUF1084)
Aradu.1V7PF	-1.04355	0.318308	zinc finger protein CONSTANS-LIKE 2-like [Glycine max]; IPR000315 (Zinc finger, B-box); GO:0005622 (intracellular), GO:0008270 (zinc ion binding)
Aradu.1V9BS	1.31104	0.16611	uncharacterized protein LOC100784357 isoform X2 [Glycine max]; IPR006769 (Coiled-coil domain containing protein 109, C-terminal)
Aradu.1VB35	-0.0161044	1	Transducin%2FWD40 repeat-like superfamily protein; IPR015943 (WD40%2FYVTN repeat-like-containing domain); GO:0005515 (protein binding)
Aradu.1VK8G	0.715411	0.642666	Sulfite exporter TauE%2FSafE family protein; IPR002781 (Transmembrane protein TauE like); GO:0016021 (integral component of membrane)
Aradu.1VP0H	1.91652	0.000713744	Peptidyl-tRNA hydrolase family protein; IPR001328 (Peptidyl-tRNA hydrolase), IPR013087 (Zinc finger C2H2-type%2Fintegrase DNA-binding domain); GO:0003676 (nucleic acid binding), GO:0004045 (aminoacyl-tRNA hydrolase activity)
Aradu.1VV0U	-0.100433	1	60S ribosomal protein L38-like [Glycine max]; IPR002675 (Ribosomal protein L38e); GO:0003735 (structural constituent of ribosome), GO:0005622 (intracellular), GO:0005840 (ribosome), GO:0006412 (translation)
Aradu.1VZ3I	-0.104858	1	rubredoxin family protein; IPR001478 (PDZ domain), IPR004039 (Rubredoxin-type fold); GO:0005506 (iron ion binding), GO:0005515 (protein binding)
Aradu.1W3A3	-0.00774206	1	GTP-binding nuclear protein Ran-3-like [Glycine max]; IPR001806 (Small GTPase superfamily), IPR002041 (Ran GTPase), IPR005225 (Small GTP-binding protein domain), IPR027417 (P-loop containing nucleoside triphosphate hydrolase); GO:0003924 (GTPase activity), GO:0005525 (GTP binding), GO:0005622 (intracellular), GO:0006184 (GTP catabolic process), GO:0006886 (intracellular protein transport), GO:000…
Aradu.1W5FD	3.21431	1.25543e-08	BON1-associated-like protein; IPR000008 (C2 domain); GO:0005515 (protein binding)
Aradu.1W6ZM	-3.19078	1	Fatty acid hydroxylase superfamily
Aradu.1W7NB	-0.404606	1	Coiled-coil domain-containing protein 93 n%3D75 Tax%3DEutheria RepID%3DCCD93_HUMAN; IPR013587 (Nitrate%2Fnitrite sensing protein)
Aradu.1W88T	0.874991	1	Unknown protein
Aradu.1WP35	1.22552	1	WPP domain interacting protein, putative
Aradu.1WT6A	-0.489575	0.869674	Ribosomal protein L6 family protein; IPR000915 (60S ribosomal protein L6E), IPR005568 (Ribosomal protein L6, N-terminal), IPR008991 (Translation protein SH3-like domain); GO:0003735 (structural constituent of ribosome), GO:0005622 (intracellular), GO:0005840 (ribosome), GO:0006412 (translation)
Aradu.1X1DY	-0.33352	1	Cell growth-regulating nucleolar protein, putative n%3D1 Tax%3DRicinus communis RepID%3DB9RK46_RICCO
Aradu.1X2PC	-2.09532	2.52069e-06	component of high affinity nitrate transporter; IPR016605 (Transporter, high affinity nitrate, Nar2)
Aradu.1X5UR	-0.0413331	1	splicing factor 3B subunit 4-like [Glycine max]; IPR012677 (Nucleotide-binding, alpha-beta plait); GO:0000166 (nucleotide binding)
Aradu.1X6G8	3.20216	3.24211e-13	Cytochrome P450 superfamily protein; IPR001128 (Cytochrome P450); GO:0005506 (iron ion binding), GO:0020037 (heme binding), GO:0055114 (oxidation-reduction process)
Aradu.1X6W7	-0.90203	0.285217	cytosolic purine 5%27-nucleotidase-like isoform X1 [Glycine max]; IPR008380 (HAD-superfamily hydrolase, subfamily IG, 5%27-nucleotidase), IPR023214 (HAD-like domain)
Aradu.1X7CT	4.06577	1	uncharacterized protein LOC100778164 isoform X6 [Glycine max]
Aradu.1X84T	0.398783	1	Phosphate-responsive 1 family protein; IPR006766 (Phosphate-induced protein 1)
Aradu.1XB3Y	0.349857	1	GDP-L-galactose phosphorylase 1-like [Glycine max]
Aradu.1XJ5E	-0.229831	1	putative glucuronosyltransferase PGSIP8-like [Glycine max]; IPR002495 (Glycosyl transferase, family 8)
Aradu.1XR31	0.171779	1	subtilisin-like serine protease 2; IPR015500 (Peptidase S8, subtilisin-related); GO:0004252 (serine-type endopeptidase activity), GO:0006508 (proteolysis)
Aradu.1XR4F	-0.456029	1	Unknown protein
Aradu.1Y13Q	0.205306	1	uncharacterized protein LOC100817451 [Glycine max]; IPR004864 (Late embryogenesis abundant protein, LEA-14)
Aradu.1Y660	-0.0165695	1	serine%2Farginine repetitive matrix protein 2-like [Glycine max]; IPR013170 (mRNA splicing factor, Cwf21)
Aradu.1Y6VN	-0.0232061	1	Protein kinase superfamily protein; IPR001480 (Bulb-type lectin domain), IPR011009 (Protein kinase-like domain), IPR013320 (Concanavalin A-like lectin%2Fglucanase, subgroup); GO:0004672 (protein kinase activity), GO:0005524 (ATP binding), GO:0006468 (protein phosphorylation)
Aradu.1YE7N	0.536742	1	sulfurtransferase protein 16; IPR001763 (Rhodanese-like domain)
Aradu.1YK0L	2.80006	4.5466e-07	disease resistance protein; IPR000767 (Disease resistance protein), IPR027417 (P-loop containing nucleoside triphosphate hydrolase); GO:0006952 (defense response), GO:0043531 (ADP binding)
Aradu.1YM83	-1.2342	1	receptor-like kinase 1; IPR001611 (Leucine-rich repeat), IPR011009 (Protein kinase-like domain), IPR013320 (Concanavalin A-like lectin%2Fglucanase, subgroup); GO:0004672 (protein kinase activity), GO:0005515 (protein binding), GO:0005524 (ATP binding), GO:0006468 (protein phosphorylation)
Aradu.1YS5S	2.31371	5.83025e-07	hypothetical protein
Aradu.1Z1BT	-0.520835	0.798222	Ribosomal protein L31e family protein; IPR000054 (Ribosomal protein L31e), IPR023621 (Ribosomal protein L31e domain); GO:0003735 (structural constituent of ribosome), GO:0005622 (intracellular), GO:0005840 (ribosome), GO:0006412 (translation)
Aradu.1Z3IL	-1.18484	0.169334	Pectate lyase family protein; IPR011050 (Pectin lyase fold%2Fvirulence factor), IPR018082 (AmbAllergen)
Aradu.1Z4K3	-0.0360501	1	Structural molecule, putative n%3D1 Tax%3DRicinus communis RepID%3DB9RW77_RICCO; IPR008962 (PapD-like); GO:0005198 (structural molecule activity)
Aradu.1Z4MB	0.619241	1	sister chromatid cohesion 1 protein 2-like isoform X2 [Glycine max]; IPR006910 (Rad21%2FRec8-like protein, N-terminal); GO:0005515 (protein binding)
Aradu.1Z587	1.1146	0.297815	DNA-binding bromodomain-containing protein; IPR001487 (Bromodomain); GO:0005515 (protein binding)
Aradu.1Z7PM	-0.773935	0.365461	F-box%2FLRR-repeat protein 13-like isoform X2 [Glycine max]; IPR006553 (Leucine-rich repeat, cysteine-containing subtype), IPR025875 (Leucine rich repeat 4)
Aradu.1Z96C	-0.563318	0.854589	probable galacturonosyltransferase 4-like [Glycine max]; IPR002495 (Glycosyl transferase, family 8)
Aradu.1ZB11	-2.43314	0.359225	dentin sialophosphoprotein-like isoform X4 [Glycine max]
Aradu.1ZD47	3.14944	1	Unknown protein
Aradu.1ZF9X	4.04195	3.46314e-06	Eukaryotic aspartyl protease family protein; IPR001461 (Aspartic peptidase), IPR021109 (Aspartic peptidase domain); GO:0004190 (aspartic-type endopeptidase activity), GO:0006508 (proteolysis)
Aradu.1ZQ3K	-1.34096	0.973179	G-type lectin S-receptor-like Serine%2FThreonine-kinase; IPR001480 (Bulb-type lectin domain)
Aradu.1ZR6L	-1.4099	0.0058433	transmembrane protein 45B-like [Glycine max]; IPR006904 (Protein of unknown function DUF716 (TMEM45))
Aradu.1ZX0E	-1.54758	0.0477904	dehydration-responsive element-binding protein 3-like [Glycine max]
Aradu.200CK	-0.409247	1	acyl carrier protein 5; IPR003231 (Acyl carrier protein (ACP)), IPR009081 (Acyl carrier protein-like); GO:0006633 (fatty acid biosynthetic process)
Aradu.200KX	-0.258924	1	alkaline%2Fneutral invertase; IPR008928 (Six-hairpin glycosidase-like), IPR024746 (Glycosyl hydrolase family 100); GO:0003824 (catalytic activity), GO:0033926 (glycopeptide alpha-N-acetylgalactosaminidase activity)
Aradu.2055D	-0.506475	0.849498	Bifunctional aminoacyl-tRNA synthetase n%3D1 Tax%3DMedicago truncatula RepID%3DG7IAE3_MEDTR; IPR000924 (Glutamyl%2Fglutaminyl-tRNA synthetase); GO:0000166 (nucleotide binding), GO:0004812 (aminoacyl-tRNA ligase activity), GO:0004818 (glutamate-tRNA ligase activity), GO:0005524 (ATP binding), GO:0005737 (cytoplasm), GO:0006412 (translation), GO:0006418 (tRNA aminoacylation for protein translation)…
Aradu.206DU	-0.454816	0.960494	protein CHUP1, chloroplastic-like [Glycine max]
Aradu.206YZ	-0.126642	1	histone acetyltransferase HAC1-like isoform X1 [Glycine max]; IPR000197 (Zinc finger, TAZ-type), IPR000433 (Zinc finger, ZZ-type), IPR013083 (Zinc finger, RING%2FFYVE%2FPHD-type), IPR013178 (Histone H3-K56 acetyltransferase, RTT109); GO:0003712 (transcription cofactor activity), GO:0004402 (histone acetyltransferase activity), GO:0005515 (protein binding), GO:0005634 (nucleus), GO:0008270 (zinc i…
Aradu.207AR	-0.396925	1	uncharacterized protein LOC100791001 isoform X4 [Glycine max]; IPR009515 (Protein of unknown function DUF1138)
Aradu.2088W	0.217934	1	Folic acid and derivative biosynthetic process isoform 1 n%3D1 Tax%3DTheobroma cacao RepID%3DUPI00042B7F04; IPR005645 (Serine hydrolase FSH)
Aradu.208PX	-1.21209	0.0584923	Translation elongation factor EF-1 alpha n%3D2 Tax%3DArabidopsis RepID%3DD7MIL5_ARALL
Aradu.209LJ	1.39929	0.0234018	Unknown protein
Aradu.20AVJ	-0.534464	0.833109	copper%2Fzinc superoxide dismutase 2; IPR001424 (Superoxide dismutase, copper%2Fzinc binding domain); GO:0006801 (superoxide metabolic process), GO:0046872 (metal ion binding), GO:0055114 (oxidation-reduction process)
Aradu.20BN3	0.525976	1	Cox19 family protein (CHCH motif); IPR009069 (Cysteine alpha-hairpin motif superfamily)
Aradu.20BW4	-0.737798	1	CAP (Cysteine-rich secretory proteins, Antigen 5, and Pathogenesis-related 1 protein) superfamily protein; IPR001283 (Cysteine-rich secretory protein, allergen V5%2FTpx-1-related)
Aradu.20BZ5	-0.301769	1	Protein kinase superfamily protein; IPR011009 (Protein kinase-like domain), IPR016024 (Armadillo-type fold); GO:0004672 (protein kinase activity), GO:0005488 (binding), GO:0005515 (protein binding), GO:0005524 (ATP binding), GO:0006468 (protein phosphorylation)
Aradu.20C0X	1.37764	0.0267768	Protein kinase superfamily protein; IPR011009 (Protein kinase-like domain), IPR013320 (Concanavalin A-like lectin%2Fglucanase, subgroup); GO:0004672 (protein kinase activity), GO:0006468 (protein phosphorylation)
Aradu.20D2Z	-0.333904	1	nucleobase-ascorbate transporter 7; IPR006043 (Xanthine%2Furacil%2Fvitamin C permease); GO:0005215 (transporter activity), GO:0006810 (transport), GO:0016020 (membrane), GO:0055085 (transmembrane transport)
Aradu.20DNZ	0.120696	1	transcriptional corepressor SEUSS-like isoform X2 [Glycine max]
Aradu.20EC4	2.20754	0.461504	Glutaredoxin family protein; IPR011905 (Glutaredoxin-like, plant II), IPR012336 (Thioredoxin-like fold); GO:0009055 (electron carrier activity), GO:0015035 (protein disulfide oxidoreductase activity), GO:0045454 (cell redox homeostasis)
Aradu.20FIR	-0.0464643	1	AMP deaminase-like [Glycine max]; IPR006329 (AMP deaminase); GO:0003876 (AMP deaminase activity), GO:0006188 (IMP biosynthetic process), GO:0009168 (purine ribonucleoside monophosphate biosynthetic process), GO:0019239 (deaminase activity)
Aradu.20H38	-0.620502	0.689759	ATP-binding casette family G25 n%3D1 Tax%3DTheobroma cacao RepID%3DUPI00042B319C; IPR013525 (ABC-2 type transporter), IPR027417 (P-loop containing nucleoside triphosphate hydrolase); GO:0000166 (nucleotide binding), GO:0005524 (ATP binding), GO:0016020 (membrane), GO:0016887 (ATPase activity), GO:0017111 (nucleoside-triphosphatase activity)
Aradu.20IMG	-0.731238	0.547625	G patch domain and KOW motifs-containing protein n%3D3 Tax%3DSerpentes RepID%3DV8P6T4_OPHHA; IPR000467 (G-patch domain), IPR005824 (KOW); GO:0003676 (nucleic acid binding)
Aradu.20INS	2.20594	8.39541e-06	myb transcription factor; IPR009057 (Homeodomain-like); GO:0003677 (DNA binding), GO:0003682 (chromatin binding)
Aradu.20IWY	-0.252788	1	histone H2A 12; IPR009072 (Histone-fold); GO:0000786 (nucleosome), GO:0003677 (DNA binding), GO:0005634 (nucleus), GO:0006334 (nucleosome assembly), GO:0046982 (protein heterodimerization activity)
Aradu.20JKI	4.41832	2.02117e-10	methyl esterase 1
Aradu.20P1E	0.434322	1	histone-lysine N-methyltransferase EZA1-like isoform X2 [Glycine max]; IPR001214 (SET domain); GO:0005515 (protein binding)
Aradu.20PQI	-0.20143	1	E3 ubiquitin-protein ligase RGLG2 isoform X2 [Glycine max]; IPR002035 (von Willebrand factor, type A), IPR010734 (Copine), IPR013083 (Zinc finger, RING%2FFYVE%2FPHD-type); GO:0005515 (protein binding), GO:0008270 (zinc ion binding)
Aradu.20QKH	-0.255452	1	sister chromatid cohesion 1 protein 4; IPR006910 (Rad21%2FRec8-like protein, N-terminal), IPR023093 (Rad21%2FRec8-like protein, C-terminal); GO:0000228 (nuclear chromosome), GO:0005515 (protein binding)
Aradu.20QNP	-0.0446395	1	myosin, putative
Aradu.20TWF	0.13756	1	DHHC-type zinc finger family protein; IPR001594 (Zinc finger, DHHC-type, palmitoyltransferase), IPR020683 (Ankyrin repeat-containing domain); GO:0005515 (protein binding), GO:0008270 (zinc ion binding)
Aradu.20TYF	0.525385	0.968835	WRKY family transcription factor; IPR003657 (DNA-binding WRKY); GO:0003700 (sequence-specific DNA binding transcription factor activity), GO:0043565 (sequence-specific DNA binding)
Aradu.20W1Q	-0.195134	1	basic leucine zipper and W2 domain-containing protein 2-like [Glycine max]; IPR016024 (Armadillo-type fold); GO:0005488 (binding), GO:0005515 (protein binding)
Aradu.20W99	0.429814	1	Unknown protein
Aradu.20ZPL	0.715889	0.466945	drought-induced 19; IPR008598 (Drought induced 19 protein-like, zinc-binding domain)
Aradu.210JQ	1.01884	0.106285	GATA transcription factor 3; IPR016679 (Transcription factor, GATA, plant); GO:0003677 (DNA binding), GO:0003700 (sequence-specific DNA binding transcription factor activity), GO:0005634 (nucleus), GO:0008270 (zinc ion binding), GO:0043565 (sequence-specific DNA binding)
Aradu.2119N	-0.457938	0.940934	zinc finger protein-related; IPR004039 (Rubredoxin-type fold), IPR008913 (Zinc finger, CHY-type), IPR013083 (Zinc finger, RING%2FFYVE%2FPHD-type); GO:0005515 (protein binding), GO:0008270 (zinc ion binding)
Aradu.211QZ	-0.358096	1	Protein kinase superfamily protein; IPR011009 (Protein kinase-like domain); GO:0004672 (protein kinase activity), GO:0005524 (ATP binding), GO:0006468 (protein phosphorylation)
Aradu.2123V	-1.85808	0.000479314	Protein kinase superfamily protein; IPR011009 (Protein kinase-like domain); GO:0004672 (protein kinase activity), GO:0005524 (ATP binding), GO:0006468 (protein phosphorylation)
Aradu.21285	-0.487856	0.904395	ascorbate peroxidase 3; IPR010255 (Haem peroxidase); GO:0004601 (peroxidase activity), GO:0006979 (response to oxidative stress), GO:0020037 (heme binding), GO:0055114 (oxidation-reduction process)
Aradu.212BA	-0.472313	0.967276	Tetratricopeptide repeat (TPR)-like superfamily protein; IPR011990 (Tetratricopeptide-like helical); GO:0005515 (protein binding)
Aradu.212BQ	-0.32116	1	probable glycerophosphoryl diester phosphodiesterase 1-like [Glycine max]; IPR004129 (Glycerophosphoryl diester phosphodiesterase); GO:0006071 (glycerol metabolic process), GO:0006629 (lipid metabolic process), GO:0008081 (phosphoric diester hydrolase activity), GO:0008889 (glycerophosphodiester phosphodiesterase activity)
Aradu.212W8	2.38235	4.91772e-07	Protein kinase superfamily protein; IPR003404 (Alphaherpesvirus glycoprotein E), IPR011009 (Protein kinase-like domain), IPR013320 (Concanavalin A-like lectin%2Fglucanase, subgroup), IPR018392 (LysM domain); GO:0004672 (protein kinase activity), GO:0005524 (ATP binding), GO:0006468 (protein phosphorylation), GO:0016020 (membrane), GO:0016998 (cell wall macromolecule catabolic process)
Aradu.214XN	-0.978451	0.529848	polygalacturonase%2Fglycoside hydrolase family protein; IPR000743 (Glycoside hydrolase, family 28), IPR011050 (Pectin lyase fold%2Fvirulence factor); GO:0004650 (polygalacturonase activity), GO:0005975 (carbohydrate metabolic process)
Aradu.215DG	1.8752	0.00290246	NAC domain-containing protein 8-like [Glycine max]; IPR003441 (NAC domain); GO:0003677 (DNA binding)
Aradu.215LT	-0.522559	1	transferring glycosyl group transferase; IPR006740 (Protein of unknown function DUF604)
Aradu.217QF	-0.235932	1	Pentatricopeptide repeat (PPR) superfamily protein; IPR002885 (Pentatricopeptide repeat), IPR011990 (Tetratricopeptide-like helical), IPR014710 (RmlC-like jelly roll fold); GO:0005515 (protein binding)
Aradu.2194I	-0.364171	1	metallo-beta-lactamase superfamily protein; IPR001279 (Beta-lactamase-like); GO:0016787 (hydrolase activity)
Aradu.219B2	0.00251351	1	U4%2FU6.U5 tri-snRNP-associated protein 1-like isoform X3 [Glycine max]; IPR005011 (SART-1 protein)
Aradu.21AU1	-0.31553	1	sn1-specific diacylglycerol lipase beta-like protein; IPR002921 (Lipase, class 3); GO:0004806 (triglyceride lipase activity), GO:0006629 (lipid metabolic process)
Aradu.21EXI	-0.839779	0.372559	NAD kinase 2; IPR002504 (Inorganic polyphosphate%2FATP-NAD kinase); GO:0003951 (NAD+ kinase activity), GO:0006741 (NADP biosynthetic process), GO:0008152 (metabolic process), GO:0019674 (NAD metabolic process)
Aradu.21FR3	-0.0616399	1	glutaredoxin 4; IPR004480 (Monothiol glutaredoxin-related), IPR012336 (Thioredoxin-like fold); GO:0009055 (electron carrier activity), GO:0015035 (protein disulfide oxidoreductase activity), GO:0045454 (cell redox homeostasis)
Aradu.21GF9	-1.10187	0.100725	uncharacterized protein LOC100796310 isoform X2 [Glycine max]; IPR013929 (RNA polymerase II-associated protein 1, C-terminal), IPR013930 (RNA polymerase II-associated protein 1, N-terminal), IPR016024 (Armadillo-type fold); GO:0005488 (binding)
Aradu.21GXE	0.223216	1	phosphomevalonate kinase
Aradu.21M4P	-0.934209	0.214358	unknown protein; FUNCTIONS IN: molecular_function unknown; INVOLVED IN: biological_process unknown; LOCATED IN: chloroplast; EXPRESSED IN: 22 plant structures; EXPRESSED DURING: 13 growth stages; Has 1807 Blast hits to 1807 proteins in 277 species: Archae - 0; Bacteria - 0; Metazoa - 736; Fungi - 347; Plants - 385; Viruses - 0; Other Eukaryotes - 339 (source: NCBI BLink).
Aradu.21MQU	0.183903	1	uncharacterized protein LOC102662030 [Glycine max]; IPR006867 (Domain of unknown function DUF632)
Aradu.21NS7	-0.899178	0.838543	probable tRNA N6-adenosine threonylcarbamoyltransferase isoform X2 [Glycine max]; IPR000905 (Gcp-like domain), IPR017861 (Kae1%2FYgjD family); GO:0004222 (metalloendopeptidase activity), GO:0070526 (threonylcarbamoyladenosine biosynthetic process)
Aradu.21PV7	-1.25129	0.839894	ARM REPEAT PROTEIN INTERACTING WITH ABF2-like [Glycine max]
Aradu.21Q9F	-0.94128	0.292559	uncharacterized protein LOC100813272 [Glycine max]; IPR006873 (Protein of unknown function DUF620)
Aradu.21REK	0.645958	1	Protein kinase superfamily protein; IPR003591 (Leucine-rich repeat, typical subtype), IPR011009 (Protein kinase-like domain), IPR013210 (Leucine-rich repeat-containing N-terminal, type 2), IPR013320 (Concanavalin A-like lectin%2Fglucanase, subgroup); GO:0004672 (protein kinase activity), GO:0005524 (ATP binding), GO:0006468 (protein phosphorylation)
Aradu.21SS4	-0.296418	1	uncharacterized protein LOC100792426 [Glycine max]
Aradu.21XDZ	0.619711	0.863638	cysteine-rich receptor-like protein kinase 2-like [Glycine max]; IPR002902 (Gnk2-homologous domain), IPR011009 (Protein kinase-like domain), IPR013320 (Concanavalin A-like lectin%2Fglucanase, subgroup); GO:0004672 (protein kinase activity), GO:0005524 (ATP binding), GO:0006468 (protein phosphorylation)
Aradu.21XMD	0.649924	1	LRR and NB-ARC domain disease resistance protein; IPR000767 (Disease resistance protein), IPR027417 (P-loop containing nucleoside triphosphate hydrolase); GO:0006952 (defense response), GO:0043531 (ADP binding)
Aradu.21YTC	-0.298937	1	Unknown protein
Aradu.2201L	-0.533746	0.960494	DHHC-type zinc finger protein; IPR001594 (Zinc finger, DHHC-type, palmitoyltransferase); GO:0008270 (zinc ion binding)
Aradu.220F8	5.33506	0.526838	Fe superoxide dismutase 2; IPR001189 (Manganese%2Firon superoxide dismutase); GO:0004784 (superoxide dismutase activity), GO:0006801 (superoxide metabolic process), GO:0046872 (metal ion binding), GO:0055114 (oxidation-reduction process)
Aradu.220PP	-0.11618	1	Ribosomal L28 family; IPR001383 (Ribosomal protein L28), IPR026569 (Ribosomal protein L28%2FL24); GO:0003735 (structural constituent of ribosome), GO:0005622 (intracellular), GO:0005840 (ribosome), GO:0006412 (translation)
Aradu.22647	-0.48767	1	NAC domain protein,; IPR003441 (NAC domain); GO:0003677 (DNA binding)
Aradu.22650	-0.753608	0.888173	Protein kinase superfamily protein; IPR011009 (Protein kinase-like domain), IPR013320 (Concanavalin A-like lectin%2Fglucanase, subgroup); GO:0004672 (protein kinase activity), GO:0005524 (ATP binding), GO:0006468 (protein phosphorylation)
Aradu.227HP	-0.530049	1	histone-lysine N-methyltransferase ATXR4-like isoform X1 [Glycine max]; IPR001214 (SET domain); GO:0005515 (protein binding)
Aradu.227K7	-0.392827	1	Autophagy-related protein 13; IPR018731 (Autophagy-related protein 13)
Aradu.228F5	-0.110323	1	30S ribosomal protein S10; IPR001848 (Ribosomal protein S10), IPR027486 (Ribosomal protein S10 domain); GO:0003735 (structural constituent of ribosome), GO:0005840 (ribosome), GO:0006412 (translation)
Aradu.228PS	3.14944	1	receptor-like protein kinase 2; IPR011009 (Protein kinase-like domain); GO:0004672 (protein kinase activity), GO:0005524 (ATP binding), GO:0006468 (protein phosphorylation)
Aradu.22AJD	-1.51692	1	Phosphoglycerate mutase family protein; IPR013078 (Histidine phosphatase superfamily, clade-1)
Aradu.22BDB	0.120776	1	Transcription initiation factor TFIID subunit 8, putative isoform 1 n%3D2 Tax%3DTheobroma cacao RepID%3DUPI00042B90E5
Aradu.22C31	-0.359802	1	syntaxin, putative; IPR010989 (t-SNARE); GO:0005515 (protein binding), GO:0016020 (membrane), GO:0016192 (vesicle-mediated transport)
Aradu.22C3R	-0.0869006	1	breast cancer associated RING 1; IPR011364 (Breast cancer type 1 susceptibility protein (BRCA1)), IPR013083 (Zinc finger, RING%2FFYVE%2FPHD-type); GO:0003677 (DNA binding), GO:0004842 (ubiquitin-protein ligase activity), GO:0005515 (protein binding), GO:0005634 (nucleus), GO:0006281 (DNA repair), GO:0008270 (zinc ion binding)
Aradu.22C6J	-0.124082	1	inosine-5%27-monophosphate dehydrogenase; IPR005990 (Inosine-5%27-monophosphate dehydrogenase), IPR013785 (Aldolase-type TIM barrel); GO:0003824 (catalytic activity), GO:0003938 (IMP dehydrogenase activity), GO:0006164 (purine nucleotide biosynthetic process), GO:0055114 (oxidation-reduction process)
Aradu.22DGA	0.512192	1	Unknown protein
Aradu.22DVL	0.2494	1	Tetratricopeptide repeat (TPR)-like superfamily protein; IPR011990 (Tetratricopeptide-like helical); GO:0005515 (protein binding)
Aradu.22F8R	-0.402708	1	Pentatricopeptide repeat (PPR) superfamily protein; IPR002885 (Pentatricopeptide repeat)
Aradu.22FAW	-0.0413331	1	Unknown protein
Aradu.22FIV	1.82887	0.365461	ATP-citrate synthase alpha chain protein
Aradu.22HLP	0.59919	1	casein kinase I isoform delta-like isoform X2 [Glycine max]
Aradu.22ICM	-0.244749	1	Hemimethylated DNA binding domain-containing protein n%3D2 Tax%3DSphingobium RepID%3DJ2DIC1_9SPHN; IPR001943 (UVR domain), IPR011722 (Hemimethylated DNA-binding domain); GO:0003677 (DNA binding), GO:0005515 (protein binding)
Aradu.22KJ4	-1.62917	0.00536022	Heavy metal transport%2Fdetoxification superfamily protein; IPR006121 (Heavy metal-associated domain, HMA); GO:0030001 (metal ion transport), GO:0046872 (metal ion binding)
Aradu.22L4T	-0.04641	1	magnesium transporter 3; IPR002523 (Mg2+ transporter protein, CorA-like%2FZinc transport protein ZntB), IPR026573 (Magnesium transporter MRS2%2FLPE10); GO:0015095 (magnesium ion transmembrane transporter activity), GO:0015693 (magnesium ion transport), GO:0016020 (membrane), GO:0030001 (metal ion transport), GO:0046873 (metal ion transmembrane transporter activity), GO:0055085 (transmembrane tran…
Aradu.22MJZ	-0.775027	1	riboflavin biosynthesis protein RibD; IPR004794 (Riboflavin biosynthesis protein RibD), IPR024072 (Dihydrofolate reductase-like domain); GO:0003824 (catalytic activity), GO:0008270 (zinc ion binding), GO:0008835 (diaminohydroxyphosphoribosylaminopyrimidine deaminase activity), GO:0009231 (riboflavin biosynthetic process), GO:0016787 (hydrolase activity), GO:0055114 (oxidation-reduction process)
Aradu.22PX4	-0.541212	0.763834	ribosomal protein S28; IPR000289 (Ribosomal protein S28e); GO:0003735 (structural constituent of ribosome), GO:0005622 (intracellular), GO:0005840 (ribosome), GO:0006412 (translation)
Aradu.22RE6	4.06577	1	bifunctional dethiobiotin synthetase%2F7,8-diamino-pelargonic acid aminotransferase, mitochondrial-like isoform X2 [Glycine max]
Aradu.22RTM	-0.723367	0.637387	Peptide chain release factor 2; IPR004374 (Peptide chain release factor 2), IPR014720 (Double-stranded RNA-binding domain); GO:0003747 (translation release factor activity), GO:0005737 (cytoplasm), GO:0006415 (translational termination)
Aradu.22S6W	-0.302824	1	RNA-binding protein 39-like [Glycine max]; IPR012677 (Nucleotide-binding, alpha-beta plait); GO:0000166 (nucleotide binding), GO:0003676 (nucleic acid binding)
Aradu.22S7E	-0.227938	1	probable methyltransferase PMT28-like [Glycine max]; IPR004159 (Putative S-adenosyl-L-methionine-dependent methyltransferase); GO:0008168 (methyltransferase activity)
Aradu.22T86	-0.0413331	1	ATP synthase subunit C; IPR000454 (ATPase, F0 complex, subunit C), IPR002379 (V-ATPase proteolipid subunit C-like domain); GO:0015078 (hydrogen ion transmembrane transporter activity), GO:0015986 (ATP synthesis coupled proton transport), GO:0015991 (ATP hydrolysis coupled proton transport)
Aradu.22UP8	-0.57038	1	Cysteine proteinases superfamily protein; IPR013128 (Peptidase C1A), IPR025661 (Cysteine peptidase, asparagine active site); GO:0006508 (proteolysis), GO:0008234 (cysteine-type peptidase activity)
Aradu.22UQS	-0.960088	1	uncharacterized protein LOC100808072 [Glycine max]; IPR001357 (BRCT domain)
Aradu.22XA3	-2.14718	0.589675	mitotic checkpoint protein BUB3; IPR015943 (WD40%2FYVTN repeat-like-containing domain); GO:0005515 (protein binding)
Aradu.22ZEB	0.594294	0.652365	arginine decarboxylase 2; IPR000183 (Ornithine%2FDAP%2FArg decarboxylase); GO:0003824 (catalytic activity), GO:0006527 (arginine catabolic process), GO:0008295 (spermidine biosynthetic process), GO:0008792 (arginine decarboxylase activity)
Aradu.22ZWX	-0.606616	0.661995	Lung seven transmembrane receptor family protein; IPR009637 (Transmembrane receptor, eukaryota); GO:0016021 (integral component of membrane)
Aradu.230WM	0.0744046	1	DNA-directed RNA polymerase IV subunit 1-like isoform X3 [Glycine max]; IPR015801 (Copper amine oxidase, N2%2FN3-terminal), IPR021602 (Protein of unknown function DUF3223); GO:0005507 (copper ion binding), GO:0009308 (amine metabolic process), GO:0048038 (quinone binding)
Aradu.23179	6.89599	0.00750357	PEBP (phosphatidylethanolamine-binding protein) family protein; IPR008914 (Phosphatidylethanolamine-binding protein PEBP)
Aradu.234KI	-1.47687	0.813305	uncharacterized protein LOC102669227 isoform X1 [Glycine max]
Aradu.234X6	-1.26592	0.110325	probable N-acetyltransferase HLS1-like [Glycine max]; IPR016181 (Acyl-CoA N-acyltransferase); GO:0008080 (N-acetyltransferase activity)
Aradu.235VA	1.7589	0.00118837	protein YLS7-like [Glycine max]; IPR025846 (PMR5 N-terminal domain), IPR026057 (PC-Esterase)
Aradu.2376Y	-1.35115	0.0572857	scarecrow-like protein 23-like [Glycine max]; IPR005202 (Transcription factor GRAS)
Aradu.237D1	-0.755171	0.544352	uncharacterized protein LOC100793415 isoform X4 [Glycine max]; IPR011038 (Calycin-like)
Aradu.237HP	1.8031	0.00969989	LAG1 longevity assurance homolog 3; IPR016439 (Longevity assurance, LAG1%2FLAC1); GO:0016021 (integral component of membrane)
Aradu.238PM	0.0504111	1	Protein binding protein, putative n%3D1 Tax%3DRicinus communis RepID%3DB9T0P2_RICCO; IPR013083 (Zinc finger, RING%2FFYVE%2FPHD-type); GO:0005515 (protein binding), GO:0008270 (zinc ion binding)
Aradu.238W9	6.16708	0.106285	Unknown protein
Aradu.23A5E	-0.523977	1	Unknown protein
Aradu.23C9W	-2.48823	0.772424	ATP-dependent zinc metalloprotease FTSH-like protein; IPR027417 (P-loop containing nucleoside triphosphate hydrolase); GO:0005524 (ATP binding)
Aradu.23E4R	4.06577	1	Cyclin A1; 1; IPR015453 (Cyclin A, chordates); GO:0000079 (regulation of cyclin-dependent protein serine%2Fthreonine kinase activity), GO:0005634 (nucleus), GO:0010389 (regulation of G2%2FM transition of mitotic cell cycle), GO:0019901 (protein kinase binding)
Aradu.23FX2	-0.913679	0.268348	BTB%2FPOZ domain-containing protein; IPR011333 (BTB%2FPOZ fold)
Aradu.23GRY	-4.66636	1	Transposon protein, putative, Mutator sub-class n%3D1 Tax%3DOryza sativa subsp. japonica RepID%3DQ2R119_ORYSJ; IPR007527 (Zinc finger, SWIM-type); GO:0008270 (zinc ion binding)
Aradu.23HHW	-1.00767	0.318957	Thioredoxin superfamily protein; IPR005746 (Thioredoxin), IPR012336 (Thioredoxin-like fold); GO:0006662 (glycerol ether metabolic process), GO:0015035 (protein disulfide oxidoreductase activity), GO:0045454 (cell redox homeostasis)
Aradu.23I92	0.835642	0.474733	UDP-Glycosyltransferase superfamily protein; IPR002213 (UDP-glucuronosyl%2FUDP-glucosyltransferase); GO:0008152 (metabolic process)
Aradu.23LCR	1.44511	0.017147	phosphatidylinositol-4-phosphate 5-kinase 1; IPR023610 (Phosphatidylinositol-4-phosphate 5-kinase), IPR027483 (Phosphatidylinositol-4-phosphate 5-kinase, C-terminal), IPR027484 (Phosphatidylinositol-4-phosphate 5-kinase, N-terminal domain); GO:0005524 (ATP binding), GO:0016307 (phosphatidylinositol phosphate kinase activity), GO:0016308 (1-phosphatidylinositol-4-phosphate 5-kinase activity), GO:0…
Aradu.23P3U	-0.0327511	1	FRIGIDA-like protein; IPR012474 (Frigida-like)
Aradu.23T7H	-3.19078	1	Unknown protein
Aradu.23TB8	-1.31465	1	LRR and NB-ARC domain disease resistance protein, putative; IPR002182 (NB-ARC), IPR027417 (P-loop containing nucleoside triphosphate hydrolase); GO:0043531 (ADP binding)
Aradu.23UDC	-0.460658	1	ATP binding microtubule motor family protein; IPR001752 (Kinesin, motor domain), IPR027417 (P-loop containing nucleoside triphosphate hydrolase), IPR027640 (Kinesin-like protein); GO:0003777 (microtubule motor activity), GO:0005524 (ATP binding), GO:0005871 (kinesin complex), GO:0007018 (microtubule-based movement), GO:0008017 (microtubule binding)
Aradu.23UFR	-0.33775	1	signal peptide peptidase; IPR006639 (Presenilin%2Fsignal peptide peptidase); GO:0004190 (aspartic-type endopeptidase activity), GO:0016021 (integral component of membrane)
Aradu.23XWK	-0.35451	1	annexin 8; IPR001464 (Annexin); GO:0005509 (calcium ion binding), GO:0005544 (calcium-dependent phospholipid binding)
Aradu.23YFK	-0.235212	1	maestro heat-like repeat-containing protein family member 1-like isoform X1 [Glycine max]
Aradu.23Z4K	0.0641777	1	T-complex protein 11; IPR008862 (T-complex 11)
Aradu.23ZKM	-0.505179	1	Regulator of Vps4 activity in the MVB pathway protein; IPR005061 (Domain of unknown function DUF292, eukaryotic)
Aradu.2412A	-0.0931172	1	lysine-tRNA ligase-like protein; IPR018150 (Aminoacyl-tRNA synthetase, class II (D%2FK%2FN)-like); GO:0000166 (nucleotide binding), GO:0003676 (nucleic acid binding), GO:0004812 (aminoacyl-tRNA ligase activity), GO:0004824 (lysine-tRNA ligase activity), GO:0005524 (ATP binding), GO:0005737 (cytoplasm), GO:0006418 (tRNA aminoacylation for protein translation), GO:0006430 (lysyl-tRNA aminoacylation)
Aradu.242PQ	0.871478	0.957764	Unknown protein
Aradu.2447B	-0.83163	0.450901	Myosin heavy chain-related protein; IPR019448 (EEIG1%2FEHBP1 N-terminal domain)
Aradu.2448N	-0.738313	0.588429	RNA-binding protein 39-like [Glycine max]; IPR012677 (Nucleotide-binding, alpha-beta plait); GO:0000166 (nucleotide binding), GO:0003676 (nucleic acid binding)
Aradu.245M3	-0.0456836	1	Unknown protein
Aradu.249SJ	0.124755	1	RNA-binding (RRM%2FRBD%2FRNP motifs) family protein
Aradu.249ZN	-1.51692	1	Unknown protein
Aradu.24A4H	0.0718664	1	heat shock protein 70; IPR013126 (Heat shock protein 70 family); GO:0005524 (ATP binding), GO:0006457 (protein folding), GO:0051082 (unfolded protein binding)
Aradu.24BEK	-1.43459	0.326738	UDP-Glycosyltransferase superfamily protein; IPR002213 (UDP-glucuronosyl%2FUDP-glucosyltransferase); GO:0008152 (metabolic process)
Aradu.24BNI	0.170799	1	SWIB%2FMDM2 domain superfamily protein; IPR003121 (SWIB%2FMDM2 domain), IPR009057 (Homeodomain-like), IPR014876 (DEK, C-terminal); GO:0003677 (DNA binding), GO:0005515 (protein binding)
Aradu.24DGD	-0.129564	1	LMBR1-like membrane protein; IPR006876 (LMBR1-like membrane protein)
Aradu.24F6S	-0.452987	1	E3 ubiquitin-protein ligase HOS1; IPR025151 (ELYS-like domain)
Aradu.24FFM	-0.908773	0.20581	Alkyl hydroperoxide reductase Thiol specific antioxidant Mal allergen and Peroxiredoxin domain containing protein n%3D4 Tax%3DStrongylida RepID%3DU6NTW3_HAECO; IPR012336 (Thioredoxin-like fold), IPR024706 (Peroxiredoxin, AhpC-type); GO:0016209 (antioxidant activity), GO:0016491 (oxidoreductase activity), GO:0051920 (peroxiredoxin activity), GO:0055114 (oxidation-reduction process)
Aradu.24I8J	-1.97968	0.752403	probable methyltransferase PMT23-like [Glycine max]; IPR004159 (Putative S-adenosyl-L-methionine-dependent methyltransferase); GO:0008168 (methyltransferase activity)
Aradu.24J3X	-1.00136	1	sterol 3-beta-glucosyltransferase UGT80A2-like isoform X3 [Glycine max]
Aradu.24L1I	-0.430824	1	uncharacterized protein LOC100306693 isoform X5 [Glycine max]; IPR021641 (Protein of unknown function DUF3245)
Aradu.24LYY	0.336295	1	unknown protein; IPR008480 (Protein of unknown function DUF761, plant)
Aradu.24NBV	2.01812	0.000200564	disease resistance protein (TIR-NBS-LRR class), putative; IPR000157 (Toll%2Finterleukin-1 receptor homology (TIR) domain), IPR000767 (Disease resistance protein), IPR027417 (P-loop containing nucleoside triphosphate hydrolase); GO:0005515 (protein binding), GO:0006952 (defense response), GO:0007165 (signal transduction), GO:0043531 (ADP binding)
Aradu.24PJW	-0.22944	1	protein pelota-like [Glycine max]; IPR004405 (Translation release factor pelota)
Aradu.24PXZ	-0.507189	1	thioredoxin-related transmembrane protein 2 isoform X2 [Glycine max]; IPR012336 (Thioredoxin-like fold)
Aradu.24QXF	-0.248013	1	Ankyrin repeat family protein; IPR020683 (Ankyrin repeat-containing domain), IPR021832 (Ankyrin repeat domain-containing protein 13); GO:0005515 (protein binding)
Aradu.24SCU	0.293449	1	RING-H2 finger protein ATL18-like [Glycine max]; IPR013083 (Zinc finger, RING%2FFYVE%2FPHD-type); GO:0005515 (protein binding), GO:0008270 (zinc ion binding)
Aradu.24T9Z	0.446944	1	LRR and NB-ARC domain disease resistance protein; IPR000767 (Disease resistance protein), IPR025875 (Leucine rich repeat 4), IPR027417 (P-loop containing nucleoside triphosphate hydrolase); GO:0006952 (defense response), GO:0043531 (ADP binding)
Aradu.24V9G	0.132595	1	inositol polyphosphate kinase 2 alpha; IPR005522 (Inositol polyphosphate kinase)
Aradu.24X5V	-0.999215	0.139689	Major facilitator superfamily protein; IPR011701 (Major facilitator superfamily), IPR016196 (Major facilitator superfamily domain, general substrate transporter); GO:0016021 (integral component of membrane), GO:0055085 (transmembrane transport)
Aradu.24XTD	-5.38042	0.526838	transmembrane protein 147 [Glycine max]; IPR019164 (Protein of unknown function DUF2053, membrane)
Aradu.24ZC4	0.361991	1	receptor-like protein kinase 2; IPR001611 (Leucine-rich repeat), IPR003591 (Leucine-rich repeat, typical subtype); GO:0005515 (protein binding)
Aradu.24ZSJ	1.17089	0.106285	mitochondrial substrate carrier family protein B-like [Glycine max]; IPR002067 (Mitochondrial carrier protein), IPR023395 (Mitochondrial carrier domain); GO:0055085 (transmembrane transport)
Aradu.2503N	-0.343322	1	Ribosomal protein L4%2FL1 family; IPR002136 (Ribosomal protein L4%2FL1e), IPR023574 (Ribosomal protein L4 domain), IPR025755 (60S ribosomal protein L4, C-terminal domain); GO:0003735 (structural constituent of ribosome), GO:0005840 (ribosome), GO:0006412 (translation)
Aradu.250G2	-0.700885	0.499776	dolichyl-diphosphooligosaccharide--protein glycosyltransferase subunit 1B-like [Glycine max]; IPR007676 (Ribophorin I); GO:0004579 (dolichyl-diphosphooligosaccharide-protein glycotransferase activity), GO:0005783 (endoplasmic reticulum), GO:0006486 (protein glycosylation), GO:0016021 (integral component of membrane)
Aradu.251QA	1.93489	0.000494612	external alternative NAD(P)H-ubiquinone oxidoreductase B2, mitochondrial-like isoform X2 [Glycine max]; IPR011992 (EF-hand domain pair), IPR013027 (FAD-dependent pyridine nucleotide-disulphide oxidoreductase), IPR023753 (Pyridine nucleotide-disulphide oxidoreductase, FAD%2FNAD(P)-binding domain); GO:0005509 (calcium ion binding), GO:0016491 (oxidoreductase activity), GO:0050660 (flavin adenine di…
Aradu.25598	1.71235	0.000554328	probable 2-oxoglutarate%2FFe(II)-dependent dioxygenase-like [Glycine max]; IPR005123 (Oxoglutarate%2Firon-dependent dioxygenase), IPR026992 (Non-haem dioxygenase N-terminal domain), IPR027443 (Isopenicillin N synthase-like); GO:0016491 (oxidoreductase activity), GO:0055114 (oxidation-reduction process)
Aradu.25735	0.245755	1	eukaryotic translation initiation factor 4B1; IPR010433 (Plant specific eukaryotic initiation factor 4B)
Aradu.257BX	-0.367959	1	Cyclophilin-like peptidyl-prolyl cis-trans isomerase family protein; IPR002130 (Cyclophilin-type peptidyl-prolyl cis-trans isomerase domain), IPR024936 (Cyclophilin-type peptidyl-prolyl cis-trans isomerase); GO:0003755 (peptidyl-prolyl cis-trans isomerase activity), GO:0006457 (protein folding)
Aradu.2597P	-3.19078	1	ABC transporter G family member 22-like isoform X2 [Glycine max]
Aradu.25BJJ	-0.112814	1	DNAJ homologue 2; IPR001623 (DnaJ domain), IPR026894 (DNAJ-containing protein, X-domain)
Aradu.25DC4	4.62172	1	type I inositol 1,4,5-trisphosphate 5-phosphatase CVP2-like isoform X3 [Glycine max]; IPR005135 (Endonuclease%2Fexonuclease%2Fphosphatase); GO:0046856 (phosphatidylinositol dephosphorylation)
Aradu.25DKA	0.482894	1	Bifunctional inhibitor%2Flipid-transfer protein%2Fseed storage 2S albumin superfamily protein; IPR016140 (Bifunctional inhibitor%2Fplant lipid transfer protein%2Fseed storage helical domain)
Aradu.25F61	-0.319013	1	mitochondrial substrate carrier family protein B-like [Glycine max]; IPR018108 (Mitochondrial substrate%2Fsolute carrier), IPR023395 (Mitochondrial carrier domain)
Aradu.25GXB	-0.7285	0.526838	selT-like protein-like [Glycine max]; IPR011893 (Selenoprotein, Rdx type), IPR012336 (Thioredoxin-like fold); GO:0008430 (selenium binding), GO:0045454 (cell redox homeostasis)
Aradu.25H68	-0.960088	1	receptor kinase 2; IPR002902 (Gnk2-homologous domain), IPR011009 (Protein kinase-like domain), IPR013320 (Concanavalin A-like lectin%2Fglucanase, subgroup); GO:0004672 (protein kinase activity), GO:0005524 (ATP binding), GO:0006468 (protein phosphorylation)
Aradu.25I0S	-0.488004	1	uncharacterized protein LOC100777206 isoform X4 [Glycine max]; IPR022227 (Protein of unknown function DUF3754)
Aradu.25J3J	-0.796419	0.318957	DEAD-box ATP-dependent RNA helicase; IPR001650 (Helicase, C-terminal), IPR014001 (Helicase, superfamily 1%2F2, ATP-binding domain), IPR014014 (RNA helicase, DEAD-box type, Q motif), IPR027417 (P-loop containing nucleoside triphosphate hydrolase); GO:0003676 (nucleic acid binding), GO:0004386 (helicase activity), GO:0005524 (ATP binding), GO:0008026 (ATP-dependent helicase activity)
Aradu.25L3E	-3.19078	1	S1 RNA binding domain protein n%3D4 Tax%3Droot RepID%3DB0MWB1_9BACT; IPR012340 (Nucleic acid-binding, OB-fold), IPR013783 (Immunoglobulin-like fold), IPR013784 (Carbohydrate-binding-like fold), IPR019307 (RNA-binding protein AU-1%2FRibonuclease E%2FG); GO:0003723 (RNA binding), GO:0004540 (ribonuclease activity), GO:0006396 (RNA processing), GO:0030246 (carbohydrate binding), GO:2001070 (starch b…
Aradu.25NPV	3.14944	1	transcription factor bHLH63-like [Glycine max]; IPR011598 (Myc-type, basic helix-loop-helix (bHLH) domain); GO:0046983 (protein dimerization activity)
Aradu.25PCJ	-3.19078	1	Unknown protein
Aradu.25R1T	-0.580898	0.79355	unknown protein
Aradu.25STL	-0.363522	1	GAGA-binding protein isoform X3 [Glycine max]; IPR010409 (GAGA-binding transcriptional activator)
Aradu.25UEB	1.74725	0.00117009	receptor kinase 2; IPR011009 (Protein kinase-like domain), IPR013320 (Concanavalin A-like lectin%2Fglucanase, subgroup); GO:0004672 (protein kinase activity), GO:0005524 (ATP binding), GO:0006468 (protein phosphorylation)
Aradu.25X3Z	-0.0934221	1	microtubule-associated protein 65-9; IPR007145 (Microtubule-associated protein, MAP65%2FAse1%2FPRC1); GO:0000226 (microtubule cytoskeleton organization), GO:0000910 (cytokinesis), GO:0008017 (microtubule binding)
Aradu.25XYL	-3.19078	1	MATE efflux family protein; IPR002528 (Multi antimicrobial extrusion protein); GO:0006855 (drug transmembrane transport), GO:0015238 (drug transmembrane transporter activity), GO:0015297 (antiporter activity), GO:0016020 (membrane), GO:0055085 (transmembrane transport)
Aradu.25YD7	-0.107709	1	DNA topoisomerase VI, B subunit; IPR003594 (Histidine kinase-like ATPase, ATP-binding domain), IPR010979 (Ribosomal protein S13-like, H2TH), IPR020568 (Ribosomal protein S5 domain 2-type fold); GO:0003676 (nucleic acid binding), GO:0003677 (DNA binding), GO:0003918 (DNA topoisomerase type II (ATP-hydrolyzing) activity), GO:0005524 (ATP binding), GO:0005694 (chromosome), GO:0006265 (DNA topologica…
Aradu.2613E	-0.104933	1	ubiquitin-conjugating enzyme 13; IPR016135 (Ubiquitin-conjugating enzyme%2FRWD-like); GO:0016881 (acid-amino acid ligase activity)
Aradu.262RH	-3.19078	1	copper%2Fzinc superoxide dismutase 1; IPR001424 (Superoxide dismutase, copper%2Fzinc binding domain); GO:0006801 (superoxide metabolic process), GO:0046872 (metal ion binding), GO:0055114 (oxidation-reduction process)
Aradu.262W4	-0.619315	0.892861	ARID%2FBRIGHT DNA-binding domain; ELM2 domain protein
Aradu.262YC	1.62342	0.00488232	LOB domain-containing protein 4; IPR004883 (Lateral organ boundaries, LOB)
Aradu.2638W	-0.291965	1	RING finger protein 5 isoform 2 [Glycine max]; IPR013083 (Zinc finger, RING%2FFYVE%2FPHD-type); GO:0005515 (protein binding), GO:0008270 (zinc ion binding)
Aradu.263CM	-0.627874	1	Pentatricopeptide repeat (PPR-like) superfamily protein; IPR002885 (Pentatricopeptide repeat), IPR011990 (Tetratricopeptide-like helical); GO:0005515 (protein binding)
Aradu.2649Q	0.446419	1	unknown protein; IPR024738 (Transcriptional coactivator Hfi1%2FTranscriptional adapter 1); GO:0070461 (SAGA-type complex)
Aradu.264TN	-0.251081	1	ATP-binding ABC transporter; IPR027417 (P-loop containing nucleoside triphosphate hydrolase); GO:0000166 (nucleotide binding), GO:0005524 (ATP binding), GO:0016887 (ATPase activity), GO:0017111 (nucleoside-triphosphatase activity)
Aradu.26565	-0.766054	0.544352	transcription factor IIB; IPR007714 (Protein of unknown function DUF667)
Aradu.267PI	-0.518235	0.813305	Serine peptidase n%3D1 Tax%3DRhodococcus triatomae BKS 15-14 RepID%3DM2X033_9NOCA; IPR002470 (Peptidase S9A, prolyl oligopeptidase), IPR011042 (Six-bladed beta-propeller, TolB-like), IPR023302 (Peptidase S9A, N-terminal domain); GO:0004252 (serine-type endopeptidase activity), GO:0006508 (proteolysis), GO:0008236 (serine-type peptidase activity), GO:0070008 (serine-type exopeptidase activity)
Aradu.268N3	-0.316557	1	Thioesterase superfamily protein; IPR006683 (Thioesterase superfamily)
Aradu.269AF	-0.267581	1	serine carboxypeptidase-like 45; IPR001563 (Peptidase S10, serine carboxypeptidase); GO:0004185 (serine-type carboxypeptidase activity), GO:0006508 (proteolysis)
Aradu.26AKA	0.361991	1	U-box domain-containing protein
Aradu.26BRP	-3.19078	1	protein kinase family protein; IPR011009 (Protein kinase-like domain)
Aradu.26E0V	-0.743311	0.410931	ATP-binding ABC transporter; IPR000649 (Initiation factor 2B-related), IPR027363 (Methylthioribose-1-phosphate isomerase-like, N-terminal domain), IPR027417 (P-loop containing nucleoside triphosphate hydrolase); GO:0000166 (nucleotide binding), GO:0005524 (ATP binding), GO:0016887 (ATPase activity), GO:0017111 (nucleoside-triphosphatase activity), GO:0044237 (cellular metabolic process), GO:00442…
Aradu.26FXG	-3.19078	1	myosin-10 isoform X3 [Glycine max]
Aradu.26GF1	-0.918096	0.48371	ubiquitin-conjugating enzyme 32
Aradu.26IB4	0.719924	0.954927	DNA replication complex GINS protein; IPR021151 (GINS complex)
Aradu.26JTU	-1.7119	0.141301	Pentatricopeptide repeat (PPR) superfamily protein; IPR002885 (Pentatricopeptide repeat)
Aradu.26K9K	-0.0446395	1	Unknown protein
Aradu.26MHM	-0.460425	1	cytochrome b5 reductase 4-like isoform X2 [Glycine max]; IPR001199 (Cytochrome b5-like heme%2Fsteroid binding domain); GO:0020037 (heme binding)
Aradu.26MLJ	-0.268822	1	RNA-binding (RRM%2FRBD%2FRNP motifs) family protein; IPR012677 (Nucleotide-binding, alpha-beta plait); GO:0000166 (nucleotide binding), GO:0003676 (nucleic acid binding)
Aradu.26N4W	-0.237801	1	monodehydroascorbate reductase 4; IPR013027 (FAD-dependent pyridine nucleotide-disulphide oxidoreductase), IPR016156 (FAD%2FNAD-linked reductase, dimerisation domain), IPR023753 (Pyridine nucleotide-disulphide oxidoreductase, FAD%2FNAD(P)-binding domain); GO:0016491 (oxidoreductase activity), GO:0045454 (cell redox homeostasis), GO:0050660 (flavin adenine dinucleotide binding), GO:0055114 (oxidat…
Aradu.26P3H	3.23631	0.000454378	receptor-like protein kinase 2; IPR001611 (Leucine-rich repeat), IPR003591 (Leucine-rich repeat, typical subtype), IPR011009 (Protein kinase-like domain), IPR013210 (Leucine-rich repeat-containing N-terminal, type 2), IPR013320 (Concanavalin A-like lectin%2Fglucanase, subgroup), IPR025875 (Leucine rich repeat 4); GO:0004672 (protein kinase activity), GO:0005515 (protein binding), GO:0005524 (ATP …
Aradu.26R75	-1.47926	0.018053	glycoside hydrolase family 81 protein; IPR005200 (Glycoside hydrolase, family 81); GO:0016998 (cell wall macromolecule catabolic process)
Aradu.26REA	-0.0354102	1	DEAD-box ATP-dependent RNA helicase; IPR001650 (Helicase, C-terminal), IPR014001 (Helicase, superfamily 1%2F2, ATP-binding domain), IPR027417 (P-loop containing nucleoside triphosphate hydrolase); GO:0003676 (nucleic acid binding), GO:0004386 (helicase activity), GO:0005524 (ATP binding), GO:0008026 (ATP-dependent helicase activity)
Aradu.26SSY	-0.463361	1	Unknown protein
Aradu.26TCI	-1.10176	0.722394	Unknown protein
Aradu.26U2T	0.0746501	1	homeobox protein knotted-1-like 3-like isoform X4 [Glycine max]; IPR005539 (ELK), IPR005540 (KNOX1), IPR005541 (KNOX2), IPR009057 (Homeodomain-like); GO:0003677 (DNA binding), GO:0003700 (sequence-specific DNA binding transcription factor activity), GO:0005634 (nucleus), GO:0043565 (sequence-specific DNA binding)
Aradu.26VFS	0.221416	1	translation initiation factor eIF-2B delta subunit; IPR000649 (Initiation factor 2B-related); GO:0044237 (cellular metabolic process)
Aradu.26WM4	-1.36827	0.00802987	monosaccharide transporter [Glycine max]; IPR005828 (General substrate transporter), IPR016196 (Major facilitator superfamily domain, general substrate transporter); GO:0016020 (membrane), GO:0016021 (integral component of membrane), GO:0022857 (transmembrane transporter activity), GO:0022891 (substrate-specific transmembrane transporter activity), GO:0055085 (transmembrane transport)
Aradu.26X49	-0.0191768	1	two-component response regulator ARR12-like [Glycine max]; IPR009057 (Homeodomain-like), IPR011006 (CheY-like superfamily), IPR017053 (Response regulator, plant B-type); GO:0000156 (phosphorelay response regulator activity), GO:0000160 (phosphorelay signal transduction system), GO:0003677 (DNA binding), GO:0003682 (chromatin binding)
Aradu.26XAX	0.387031	1	MLP-like protein 43; IPR000916 (Bet v I domain), IPR023393 (START-like domain); GO:0006952 (defense response), GO:0009607 (response to biotic stimulus)
Aradu.26YWG	3.14944	1	mitogen-activated protein kinase 16-like [Glycine max]
Aradu.270HA	-0.579884	0.763633	protein YIF1B-like isoform X3 [Glycine max]; IPR005578 (Hrf1)
Aradu.270YY	-0.03069	1	50S ribosomal protein L35; IPR021137 (Ribosomal protein L35); GO:0003735 (structural constituent of ribosome), GO:0005622 (intracellular), GO:0005840 (ribosome), GO:0006412 (translation)
Aradu.2717A	1.24995	0.973179	Protein kinase superfamily protein; IPR011009 (Protein kinase-like domain); GO:0004672 (protein kinase activity), GO:0005524 (ATP binding), GO:0006468 (protein phosphorylation)
Aradu.271A7	-0.177916	1	Protein kinase superfamily protein; IPR011009 (Protein kinase-like domain); GO:0004672 (protein kinase activity), GO:0005524 (ATP binding), GO:0006468 (protein phosphorylation)
Aradu.272PC	-1.82137	0.457422	purine permease 3; IPR000620 (Drug%2Fmetabolite transporter), IPR004853 (Triose-phosphate transporter domain); GO:0016020 (membrane)
Aradu.273ZW	1.51933	0.436733	Family of unknown function (DUF577); IPR019339 (CBF1-interacting co-repressor CIR, N-terminal domain)
Aradu.274JC	1.83126	1	Unknown protein
Aradu.2767Y	4.06577	1	beta-amyrin synthase isoform X1 [Glycine max]; IPR008930 (Terpenoid cyclases%2Fprotein prenyltransferase alpha-alpha toroid)
Aradu.278FZ	-0.32867	1	Unknown protein
Aradu.27A1J	-1.02676	0.10396	CP12 domain-containing protein 2; IPR003823 (Domain of unknown function CP12)
Aradu.27C7S	3.55632	2.80662e-12	beta-fructofuranosidase; cell wall invertase I; fructosidase; IPR001362 (Glycoside hydrolase, family 32), IPR008985 (Concanavalin A-like lectin%2Fglucanases superfamily), IPR023296 (Glycosyl hydrolase, five-bladed beta-propellor domain); GO:0005975 (carbohydrate metabolic process)
Aradu.27DYI	-0.330472	1	MLO-like protein 8-like [Glycine max]; IPR004326 (Mlo-related protein); GO:0006952 (defense response), GO:0016021 (integral component of membrane)
Aradu.27E3E	0.537478	0.998244	Family of unknown function (DUF577); IPR019339 (CBF1-interacting co-repressor CIR, N-terminal domain)
Aradu.27EBR	-3.19078	1	alcohol dehydrogenase 1; IPR002085 (Alcohol dehydrogenase superfamily, zinc-type), IPR013149 (Alcohol dehydrogenase, C-terminal), IPR016040 (NAD(P)-binding domain); GO:0008270 (zinc ion binding), GO:0016491 (oxidoreductase activity), GO:0055114 (oxidation-reduction process)
Aradu.27F3R	-0.727827	0.752588	haloacid dehalogenase (HAD) superfamily protein; IPR010021 (HAD-superfamily phosphatase, YqeG-like), IPR023214 (HAD-like domain)
Aradu.27FU2	-0.7302	0.680224	uncharacterized protein LOC100780230 [Glycine max]
Aradu.27GS4	-1.2342	1	uncharacterized protein LOC102666932 [Glycine max]; IPR019557 (Aminotransferase-like, plant mobile domain)
Aradu.27HPS	0.0408089	1	DHHC-type zinc finger protein; IPR001594 (Zinc finger, DHHC-type, palmitoyltransferase); GO:0008270 (zinc ion binding)
Aradu.27M85	0.558474	1	Pentatricopeptide repeat (PPR) superfamily protein; IPR002885 (Pentatricopeptide repeat), IPR011990 (Tetratricopeptide-like helical), IPR013534 (Starch synthase, catalytic domain); GO:0005515 (protein binding)
Aradu.27SYD	-1.35628	0.0750772	xyloglucan endotransglucosylase%2Fhydrolase 21; IPR008985 (Concanavalin A-like lectin%2Fglucanases superfamily), IPR016455 (Xyloglucan endotransglucosylase%2Fhydrolase); GO:0005618 (cell wall), GO:0005975 (carbohydrate metabolic process), GO:0006073 (cellular glucan metabolic process), GO:0016762 (xyloglucan:xyloglucosyl transferase activity), GO:0048046 (apoplast)
Aradu.27T3V	-0.977603	0.848128	receptor-like protein kinase 2; IPR001611 (Leucine-rich repeat), IPR011009 (Protein kinase-like domain), IPR013210 (Leucine-rich repeat-containing N-terminal, type 2), IPR013320 (Concanavalin A-like lectin%2Fglucanase, subgroup); GO:0004672 (protein kinase activity), GO:0005515 (protein binding), GO:0005524 (ATP binding), GO:0006468 (protein phosphorylation)
Aradu.27USA	0.245588	1	Cyclophilin-like peptidyl-prolyl cis-trans isomerase family protein; IPR002130 (Cyclophilin-type peptidyl-prolyl cis-trans isomerase domain); GO:0003755 (peptidyl-prolyl cis-trans isomerase activity), GO:0006457 (protein folding)
Aradu.27VHF	0.10689	1	RING finger protein 5-like [Glycine max]; IPR013083 (Zinc finger, RING%2FFYVE%2FPHD-type); GO:0005515 (protein binding), GO:0008270 (zinc ion binding)
Aradu.27WCK	2.40135	0.772424	Pentatricopeptide repeat (PPR) superfamily protein; IPR002885 (Pentatricopeptide repeat), IPR011990 (Tetratricopeptide-like helical); GO:0005515 (protein binding)
Aradu.27WDY	-0.0413331	1	homolog of separase
Aradu.27X8G	-0.888344	0.314784	alpha%2Fbeta-Hydrolases superfamily protein; IPR003675 (CAAX amino terminal protease); GO:0016020 (membrane)
Aradu.27XB8	-0.580362	0.722394	transportin 1; IPR016024 (Armadillo-type fold); GO:0005488 (binding), GO:0005515 (protein binding), GO:0006886 (intracellular protein transport), GO:0008536 (Ran GTPase binding)
Aradu.27YDR	-0.339482	1	Ras-related small GTP-binding family protein; IPR005225 (Small GTP-binding protein domain), IPR006689 (Small GTPase superfamily, ARF%2FSAR type), IPR027417 (P-loop containing nucleoside triphosphate hydrolase); GO:0005525 (GTP binding), GO:0005622 (intracellular), GO:0006886 (intracellular protein transport), GO:0007264 (small GTPase mediated signal transduction)
Aradu.27Z47	-4.10953	1	uncharacterized protein LOC100799047 isoform X5 [Glycine max]
Aradu.283GD	0.932537	1	1-aminocyclopropane-1-carboxylate oxidase homolog 1-like [Glycine max]; IPR026992 (Non-haem dioxygenase N-terminal domain), IPR027443 (Isopenicillin N synthase-like)
Aradu.284GE	-0.0450903	1	putative clathrin assembly protein At5g35200-like [Glycine max]; IPR003959 (ATPase, AAA-type, core), IPR009651 (Putative methionine gamma-lyase), IPR011417 (AP180 N-terminal homology (ANTH) domain), IPR015421 (Pyridoxal phosphate-dependent transferase, major region, subdomain 1); GO:0003824 (catalytic activity), GO:0005524 (ATP binding), GO:0005543 (phospholipid binding), GO:0005545 (1-phosphatid…
Aradu.286TN	-0.187247	1	myosin-like protein
Aradu.286YF	-0.187324	1	SPIRAL1-like1
Aradu.288JJ	0.22545	1	aldehyde dehydrogenase family 2 member C4-like [Glycine max]; IPR016161 (Aldehyde%2Fhistidinol dehydrogenase); GO:0008152 (metabolic process), GO:0016491 (oxidoreductase activity), GO:0055114 (oxidation-reduction process)
Aradu.289R9	-1.65	0.044841	Protein phosphatase 2C family protein; IPR001932 (Protein phosphatase 2C (PP2C)-like domain), IPR015655 (Protein phosphatase 2C); GO:0003824 (catalytic activity)
Aradu.289SI	0.346422	1	DNA-directed RNA polymerase; IPR015801 (Copper amine oxidase, N2%2FN3-terminal), IPR021602 (Protein of unknown function DUF3223); GO:0005507 (copper ion binding), GO:0009308 (amine metabolic process), GO:0048038 (quinone binding)
Aradu.289WG	2.91036	4.82772e-06	linoleate 13S-lipoxygenase 2-1, related protein; IPR000907 (Lipoxygenase), IPR008976 (Lipase%2Flipooxygenase, PLAT%2FLH2), IPR027433 (Lipoxygenase, domain 3); GO:0005506 (iron ion binding), GO:0005515 (protein binding), GO:0016165 (linoleate 13S-lipoxygenase activity), GO:0046872 (metal ion binding), GO:0055114 (oxidation-reduction process)
Aradu.28ASR	-0.891123	0.635544	ATP binding%2Fprotein serine%2Fthreonine kinase [Glycine max]; IPR001611 (Leucine-rich repeat), IPR011009 (Protein kinase-like domain), IPR013210 (Leucine-rich repeat-containing N-terminal, type 2), IPR013320 (Concanavalin A-like lectin%2Fglucanase, subgroup); GO:0004672 (protein kinase activity), GO:0004674 (protein serine%2Fthreonine kinase activity), GO:0005515 (protein binding), GO:0005524 (A…
Aradu.28EXN	-0.38468	1	thioredoxin superfamily protein, putative
Aradu.28EZY	3.14944	1	Unknown protein
Aradu.28JA4	-0.339611	1	Ribosome recycling factor; IPR002661 (Ribosome recycling factor), IPR023584 (Ribosome recycling factor domain); GO:0006412 (translation)
Aradu.28KIR	0.272267	1	Sugar transporter SWEET n%3D3 Tax%3DPhaseoleae RepID%3DI1MI63_SOYBN ; GO:0016021 (integral component of membrane)
Aradu.28MTX	-0.747661	0.648345	mini-chromosome maintenance complex-binding protein; IPR019140 (Mini-chromosome maintenance complex-binding protein)
Aradu.28N4I	0.152481	1	uncharacterized protein LOC100776750 isoform X6 [Glycine max]; IPR007877 (Protein of unknown function DUF707)
Aradu.28NB9	-0.614889	0.95048	Calcium-binding EF-hand family protein; IPR004837 (Sodium%2Fcalcium exchanger membrane region), IPR011992 (EF-hand domain pair); GO:0005509 (calcium ion binding), GO:0016021 (integral component of membrane), GO:0055085 (transmembrane transport)
Aradu.28P5F	2.9763	0.326889	BON1-associated-like protein; IPR000008 (C2 domain); GO:0005515 (protein binding)
Aradu.28PH8	-0.235512	1	apoptosis antagonizing transcription factor; IPR012617 (Apoptosis-antagonizing transcription factor, C-terminal), IPR025160 (AATF leucine zipper-containing domain); GO:0005634 (nucleus)
Aradu.28PRF	-0.0206091	1	lipoyl synthase 2, mitochondrial [Glycine max]; IPR003698 (Lipoyl synthase), IPR007197 (Radical SAM); GO:0003824 (catalytic activity), GO:0009107 (lipoate biosynthetic process), GO:0016992 (lipoate synthase activity), GO:0051536 (iron-sulfur cluster binding)
Aradu.28QFX	1.43095	1	callose synthase 5; IPR026899 (1,3-beta-glucan synthase subunit FKS1-like, domain-1), IPR026953 (Callose synthase)
Aradu.28QLU	0.121634	1	Unknown protein
Aradu.28TIZ	-0.0988918	1	cleavage stimulation factor; IPR008847 (Suppressor of forked), IPR011990 (Tetratricopeptide-like helical); GO:0005515 (protein binding), GO:0005622 (intracellular), GO:0005634 (nucleus), GO:0006396 (RNA processing), GO:0006397 (mRNA processing)
Aradu.28WLZ	0.0330232	1	Cell wall protein EXP2 n%3D1 Tax%3DMirabilis jalapa RepID%3DQ84L40_MIRJA; IPR007118 (Expansin%2FLol pI); GO:0005576 (extracellular region), GO:0009664 (plant-type cell wall organization)
Aradu.28YU2	-0.0459769	1	ferredoxin-related
Aradu.28ZLL	4.62172	1	DUF674 family protein; IPR007750 (Protein of unknown function DUF674)
Aradu.292D3	-1.00136	1	ATP binding; GTP binding; nucleotide binding; nucleoside-triphosphatases; IPR000767 (Disease resistance protein), IPR027417 (P-loop containing nucleoside triphosphate hydrolase); GO:0000166 (nucleotide binding), GO:0006952 (defense response), GO:0017111 (nucleoside-triphosphatase activity), GO:0043531 (ADP binding)
Aradu.2932U	0.862196	1	flavonol synthase%2Fflavanone 3-hydroxylase-like [Glycine max]; IPR026992 (Non-haem dioxygenase N-terminal domain), IPR027443 (Isopenicillin N synthase-like)
Aradu.2952M	0.365235	1	uncharacterized protein LOC102664163 isoform X7 [Glycine max]; IPR004252 (Probable transposase, Ptta%2FEn%2FSpm, plant)
Aradu.295V7	3.48829	1.18784e-13	Transmembrane amino acid transporter family protein; IPR013057 (Amino acid transporter, transmembrane)
Aradu.296RJ	-0.840615	0.491601	proline--tRNA ligase-like [Glycine max]; IPR002316 (Proline-tRNA ligase, class IIa), IPR017449 (Prolyl-tRNA synthetase, class II); GO:0000166 (nucleotide binding), GO:0004812 (aminoacyl-tRNA ligase activity), GO:0004827 (proline-tRNA ligase activity), GO:0005524 (ATP binding), GO:0005737 (cytoplasm), GO:0006418 (tRNA aminoacylation for protein translation), GO:0006433 (prolyl-tRNA aminoacylation)
Aradu.296X5	-0.304706	1	Auxin efflux carrier family protein; IPR004776 (Auxin efflux carrier); GO:0016021 (integral component of membrane), GO:0055085 (transmembrane transport)
Aradu.297AK	-0.304611	1	uncharacterized protein LOC100778959 isoform X2 [Glycine max]; IPR021910 (Protein of unknown function DUF3522)
Aradu.298KW	0.566288	0.73654	myosin 1; IPR000048 (IQ motif, EF-hand binding site), IPR001609 (Myosin head, motor domain), IPR027401 (Myosin-like IQ motif-containing domain), IPR027417 (P-loop containing nucleoside triphosphate hydrolase); GO:0003774 (motor activity), GO:0005515 (protein binding), GO:0005524 (ATP binding), GO:0016459 (myosin complex)
Aradu.299JM	-0.998575	0.184992	RNA-binding (RRM%2FRBD%2FRNP motifs) family protein; IPR012677 (Nucleotide-binding, alpha-beta plait); GO:0000166 (nucleotide binding), GO:0003676 (nucleic acid binding)
Aradu.29AEB	-0.0201803	1	acyl-CoA N-acyltransferase (NAT) superfamily protein; IPR016181 (Acyl-CoA N-acyltransferase); GO:0008080 (N-acetyltransferase activity)
Aradu.29B7G	-0.597958	0.763834	rRNA-processing EBP2-like protein; IPR000637 (HMG-I%2FHMG-Y, DNA-binding, conserved site), IPR008610 (Eukaryotic rRNA processing)
Aradu.29C65	1.05828	0.46212	Unknown protein; IPR028144 (Cysteine-rich transmembrane CYSTM domain)
Aradu.29ERF	0.105042	1	Cytochrome P450 superfamily protein; IPR001128 (Cytochrome P450); GO:0005506 (iron ion binding), GO:0020037 (heme binding), GO:0055114 (oxidation-reduction process)
Aradu.29ET0	-0.309063	1	Protein kinase family protein; IPR000961 (AGC-kinase, C-terminal), IPR011009 (Protein kinase-like domain), IPR011993 (Pleckstrin homology-like domain); GO:0004672 (protein kinase activity), GO:0004674 (protein serine%2Fthreonine kinase activity), GO:0005524 (ATP binding), GO:0006468 (protein phosphorylation)
Aradu.29F4X	3.14944	1	MYB transcription factor MYB64 [Glycine max]; IPR009057 (Homeodomain-like); GO:0003677 (DNA binding), GO:0003682 (chromatin binding)
Aradu.29FBT	0.0257772	1	mediator of RNA polymerase II transcription subunit 14; IPR013947 (Mediator complex, subunit Med14); GO:0001104 (RNA polymerase II transcription cofactor activity), GO:0006357 (regulation of transcription from RNA polymerase II promoter), GO:0016592 (mediator complex)
Aradu.29H6W	0.019035	1	RNA polymerase I specific transcription initiation factor RRN3 protein; IPR007991 (RNA polymerase I specific transcription initiation factor RRN3)
Aradu.29HGX	0.14067	1	probable mediator of RNA polymerase II transcription subunit 26c-like isoform X2 [Glycine max]
Aradu.29IAA	-0.977622	0.128557	tripeptidyl peptidase ii; IPR015500 (Peptidase S8, subtilisin-related), IPR022229 (Peptidase S8A, tripeptidyl peptidase II); GO:0004252 (serine-type endopeptidase activity), GO:0006508 (proteolysis)
Aradu.29M8Y	0.533897	1	nuclear speckle splicing regulatory protein 1 [Glycine max]
Aradu.29PYU	-1.61394	0.358754	unknown protein
Aradu.29PZR	4.06577	1	serine%2Fthreonine-protein phosphatase 7 long form homolog [Glycine max]; IPR019557 (Aminotransferase-like, plant mobile domain)
Aradu.29Q86	4.06577	1	sulfate transporter 4; 2
Aradu.29QNA	-0.329967	1	urease accessory protein G; IPR012202 ([NiFe]-hydrogenase%2Furease maturation factor, Ni2-binding GTPase), IPR027417 (P-loop containing nucleoside triphosphate hydrolase); GO:0003924 (GTPase activity), GO:0005524 (ATP binding), GO:0005737 (cytoplasm), GO:0006184 (GTP catabolic process), GO:0016151 (nickel cation binding), GO:0016530 (metallochaperone activity), GO:0042803 (protein homodimerizatio…
Aradu.29R2I	-0.960088	1	uncharacterized protein LOC100797844 isoform X2 [Glycine max]; IPR009769 (Domain of unknown function DUF1336)
Aradu.29R8J	-0.308749	1	membrane bound O-acyl transferase (MBOAT) family protein; IPR004299 (Membrane bound O-acyl transferase, MBOAT); GO:0008374 (O-acyltransferase activity)
Aradu.29SDF	4.62172	1	laccase 14; IPR017761 (Laccase); GO:0005507 (copper ion binding), GO:0016491 (oxidoreductase activity), GO:0046274 (lignin catabolic process), GO:0048046 (apoplast), GO:0052716 (hydroquinone:oxygen oxidoreductase activity), GO:0055114 (oxidation-reduction process)
Aradu.29UC6	-0.393627	1	desiccation-related protein PCC13-62-like [Glycine max]
Aradu.29VJC	-0.396011	1	ferredoxin-related; IPR014044 (CAP domain)
Aradu.29VTX	1.5438	0.0073397	receptor kinase 2; IPR001611 (Leucine-rich repeat), IPR011009 (Protein kinase-like domain), IPR013320 (Concanavalin A-like lectin%2Fglucanase, subgroup), IPR021720 (Malectin); GO:0004672 (protein kinase activity), GO:0005515 (protein binding), GO:0005524 (ATP binding), GO:0006468 (protein phosphorylation)
Aradu.29WBI	-0.139234	1	unknown protein
Aradu.29YG3	-0.117931	1	uncharacterized protein LOC100786747 isoform X1 [Glycine max]
Aradu.2A19B	-0.415749	1	Rhodanese%2FCell cycle control phosphatase superfamily protein; IPR001763 (Rhodanese-like domain)
Aradu.2A19H	0.603845	1	uncharacterized protein LOC100789849 isoform X1 [Glycine max]
Aradu.2A2BJ	-3.19078	1	26S proteasome non-ATPase regulatory subunit-like protein
Aradu.2A2BX	-0.206246	1	unknown protein; Has 24 Blast hits to 24 proteins in 9 species: Archae - 0; Bacteria - 0; Metazoa - 0; Fungi - 0; Plants - 24; Viruses - 0; Other Eukaryotes - 0 (source: NCBI BLink).
Aradu.2A606	-1.41176	0.168833	putative Myb family transcription factor At1g14600-like isoform X2 [Glycine max]; IPR009057 (Homeodomain-like); GO:0003677 (DNA binding), GO:0003682 (chromatin binding)
Aradu.2A7K0	-0.983986	0.502698	Unknown protein
Aradu.2A8CG	3.14944	1	ABC transporter A family protein
Aradu.2A8G5	0.000803141	1	Unknown protein
Aradu.2A8ZQ	0.502567	1	disease resistance protein (TIR-NBS-LRR class), putative; IPR000157 (Toll%2Finterleukin-1 receptor homology (TIR) domain), IPR000767 (Disease resistance protein), IPR027417 (P-loop containing nucleoside triphosphate hydrolase); GO:0005515 (protein binding), GO:0006952 (defense response), GO:0007165 (signal transduction), GO:0043531 (ADP binding)
Aradu.2AL0N	0.621499	0.770862	Sulfate%2Fthiosulfate import ATP-binding protein cysA, putative n%3D1 Tax%3DRicinus communis RepID%3DB9SV28_RICCO; IPR027417 (P-loop containing nucleoside triphosphate hydrolase); GO:0000166 (nucleotide binding), GO:0005524 (ATP binding), GO:0016887 (ATPase activity), GO:0017111 (nucleoside-triphosphatase activity)
Aradu.2AQ0S	-0.244229	1	carbon catabolite repressor-like protein; IPR005135 (Endonuclease%2Fexonuclease%2Fphosphatase)
Aradu.2B1UY	0.874991	1	Unknown protein
Aradu.2B2N2	-0.16816	1	6-phosphogluconate dehydrogenase family protein; IPR006113 (6-phosphogluconate dehydrogenase, decarboxylating), IPR008927 (6-phosphogluconate dehydrogenase, C-terminal-like), IPR016040 (NAD(P)-binding domain); GO:0004616 (phosphogluconate dehydrogenase (decarboxylating) activity), GO:0006098 (pentose-phosphate shunt), GO:0016491 (oxidoreductase activity), GO:0050661 (NADP binding), GO:0050662 (co…
Aradu.2B3HN	-0.235212	1	Glycosyl hydrolase family 47 protein; IPR001382 (Glycoside hydrolase, family 47); GO:0005509 (calcium ion binding), GO:0016020 (membrane)
Aradu.2B3X9	-0.14201	1	proton pump interactor 1
Aradu.2B4WH	-0.445403	1	Adenine nucleotide alpha hydrolases-like superfamily protein; IPR014729 (Rossmann-like alpha%2Fbeta%2Falpha sandwich fold); GO:0006950 (response to stress)
Aradu.2B68E	-0.49679	1	FAD-dependent oxidoreductase n%3D1 Tax%3DPseudomonas alcaligenes OT 69 RepID%3DU3H2W9_PSEAC
Aradu.2B9FT	-0.786481	0.517614	5%27-AMP-activated protein kinase-related; IPR014756 (Immunoglobulin E-set)
Aradu.2B9HJ	-0.348625	1	S-adenosyl-L-methionine-dependent methyltransferase; IPR022238 (Uncharacterised protein family, methyltransferase, Williams-Beuren syndrome)
Aradu.2BE4F	0.196893	1	NC domain-containing protein-related; IPR000064 (Endopeptidase, NLPC%2FP60 domain), IPR007053 (LRAT-like domain)
Aradu.2BH62	1.7302	0.457422	prefoldin
Aradu.2BI47	-0.794722	0.357858	Peroxidase superfamily protein; IPR010255 (Haem peroxidase); GO:0004601 (peroxidase activity), GO:0006979 (response to oxidative stress), GO:0020037 (heme binding), GO:0055114 (oxidation-reduction process)
Aradu.2BI4W	2.14428	1	ATP-binding ABC transporter; IPR011527 (ABC transporter type 1, transmembrane domain), IPR027417 (P-loop containing nucleoside triphosphate hydrolase); GO:0000166 (nucleotide binding), GO:0005524 (ATP binding), GO:0006810 (transport), GO:0016021 (integral component of membrane), GO:0016887 (ATPase activity), GO:0017111 (nucleoside-triphosphatase activity), GO:0055085 (transmembrane transport)
Aradu.2C28W	-1.03611	0.907573	Forkhead-associated (FHA) domain-containing protein; IPR008984 (SMAD%2FFHA domain), IPR025999 (Microspherule protein, N-terminal domain); GO:0005515 (protein binding)
Aradu.2C43K	-0.0770235	1	Glutathione S-transferase family protein; IPR010987 (Glutathione S-transferase, C-terminal-like), IPR012336 (Thioredoxin-like fold); GO:0005515 (protein binding)
Aradu.2C46J	-0.268774	1	autophagy 2; IPR015412 (Autophagy-related, C-terminal), IPR026849 (Autophagy-related protein 2), IPR026854 (Vacuolar protein sorting-associated protein 13A N-terminal domain); GO:0006914 (autophagy)
Aradu.2C4FK	3.38744	8.49358e-11	arabinogalactan peptide 16 [Glycine max]; IPR009424 (Arabinogalactan peptide, AGP)
Aradu.2C5J4	1.47147	0.288024	disease resistance protein (TIR-NBS-LRR class), putative; IPR000767 (Disease resistance protein), IPR001611 (Leucine-rich repeat), IPR027417 (P-loop containing nucleoside triphosphate hydrolase); GO:0005515 (protein binding), GO:0006952 (defense response), GO:0043531 (ADP binding)
Aradu.2C6M7	-0.30077	1	DUF3727 family protein; IPR022203 (Protein of unknown function DUF3727)
Aradu.2C7V1	-0.960088	1	bZIP transcription factor family protein
Aradu.2C8CC	-0.0794379	1	Unknown protein
Aradu.2C8QX	-0.320615	1	calcium-binding EF hand family protein; IPR011992 (EF-hand domain pair); GO:0005509 (calcium ion binding)
Aradu.2CB86	1.10662	0.208801	protein COBRA-like [Glycine max]; IPR006918 (COBRA, plant); GO:0010215 (cellulose microfibril organization), GO:0016049 (cell growth), GO:0031225 (anchored component of membrane)
Aradu.2CH60	-0.302616	1	Unknown protein
Aradu.2CJ0B	1.02848	0.239131	MATE efflux family protein; IPR002528 (Multi antimicrobial extrusion protein); GO:0006855 (drug transmembrane transport), GO:0015238 (drug transmembrane transporter activity), GO:0015297 (antiporter activity), GO:0016020 (membrane), GO:0055085 (transmembrane transport)
Aradu.2CJ52	5.99966	0.163354	Oxidoreductase, short chain dehydrogenase%2Freductase family protein, expressed n%3D5 Tax%3DOryza RepID%3DQ2QRE6_ORYSJ; IPR002347 (Glucose%2Fribitol dehydrogenase); GO:0008152 (metabolic process), GO:0016491 (oxidoreductase activity)
Aradu.2CK5F	-1.02794	1	signal peptidase complex catalytic subunit SEC11C-like isoform X2 [Glycine max]; IPR001733 (Peptidase S26B, eukaryotic signal peptidase), IPR015927 (Peptidase S24%2FS26A%2FS26B%2FS26C), IPR028360 (Peptidase S24%2FS26, beta-ribbon domain); GO:0006465 (signal peptide processing), GO:0008233 (peptidase activity), GO:0016020 (membrane)
Aradu.2CQ5F	-0.383775	1	dentin sialophosphoprotein-like isoform X4 [Glycine max]; IPR009057 (Homeodomain-like); GO:0003677 (DNA binding)
Aradu.2CS02	-0.0437643	1	Unknown protein; IPR003653 (Peptidase C48, SUMO%2FSentrin%2FUbl1); GO:0006508 (proteolysis), GO:0008234 (cysteine-type peptidase activity)
Aradu.2CW1T	-1.00136	1	Unknown protein
Aradu.2D05G	-0.141842	1	Unknown protein
Aradu.2D3LB	-0.435834	1	receptor-like serine%2Fthreonine kinase 2; IPR000742 (Epidermal growth factor-like domain), IPR000858 (S-locus glycoprotein), IPR001480 (Bulb-type lectin domain), IPR003609 (Apple-like), IPR011009 (Protein kinase-like domain), IPR013320 (Concanavalin A-like lectin%2Fglucanase, subgroup); GO:0004672 (protein kinase activity), GO:0004674 (protein serine%2Fthreonine kinase activity), GO:0005515 (pro…
Aradu.2D5HC	-0.39663	1	BEL1-like homeodomain protein 1-like isoform X4 [Glycine max]; IPR006563 (POX domain), IPR009057 (Homeodomain-like); GO:0003677 (DNA binding), GO:0003700 (sequence-specific DNA binding transcription factor activity), GO:0043565 (sequence-specific DNA binding)
Aradu.2D6S2	-0.224737	1	heme oxygenase-like, multi-helical protein; IPR016084 (Haem oxygenase-like, multi-helical), IPR023214 (HAD-like domain)
Aradu.2DC8X	-0.567076	0.950287	photosystem I reaction center subunit V; IPR000549 (Photosystem I PsaG%2FPsaK protein), IPR023618 (Photosystem I PsaG%2FPsaK domain); GO:0009522 (photosystem I), GO:0015979 (photosynthesis), GO:0016020 (membrane), GO:0016168 (chlorophyll binding)
Aradu.2DE36	0.333739	1	Unknown protein
Aradu.2DG1V	0.0724282	1	ATP-binding ABC transporter; IPR013283 (ABC transporter, ABCE), IPR027417 (P-loop containing nucleoside triphosphate hydrolase); GO:0000166 (nucleotide binding), GO:0005524 (ATP binding), GO:0016887 (ATPase activity), GO:0017111 (nucleoside-triphosphatase activity)
Aradu.2DL3C	-0.267256	1	uncharacterized protein LOC100819317 isoform X1 [Glycine max]
Aradu.2DM5J	2.06322	5.8285e-05	ankyrin repeat-containing protein [Glycine max]; IPR020683 (Ankyrin repeat-containing domain); GO:0005515 (protein binding)
Aradu.2DT79	-0.365509	1	histone H2A 11; IPR009072 (Histone-fold); GO:0000786 (nucleosome), GO:0003677 (DNA binding), GO:0005634 (nucleus), GO:0006334 (nucleosome assembly), GO:0046982 (protein heterodimerization activity)
Aradu.2DT95	-1.5719	1	Protein kinase superfamily protein
Aradu.2E07P	3.12495	0.0276493	uncharacterized protein LOC100820626 isoform X1 [Glycine max]
Aradu.2E0TL	-1.53902	0.200535	phosphoenolpyruvate carboxylase 3; IPR021135 (Phosphoenolpyruvate carboxylase); GO:0003824 (catalytic activity), GO:0006099 (tricarboxylic acid cycle), GO:0008964 (phosphoenolpyruvate carboxylase activity), GO:0015977 (carbon fixation)
Aradu.2E0V8	0.993431	0.138564	Protein kinase superfamily protein; IPR011009 (Protein kinase-like domain); GO:0004672 (protein kinase activity), GO:0005524 (ATP binding), GO:0006468 (protein phosphorylation)
Aradu.2E1F0	-1.33255	0.00981783	Protein phosphatase 2C family protein; IPR001932 (Protein phosphatase 2C (PP2C)-like domain), IPR015655 (Protein phosphatase 2C); GO:0003824 (catalytic activity)
Aradu.2E34B	-0.0463856	1	EAF3 chromatin modification related protein n%3D3 Tax%3DAspergillus RepID%3DG3Y9H6_ASPNA; IPR008676 (MRG), IPR016197 (Chromo domain-like), IPR025995 (RNA binding activity-knot of a chromodomain), IPR026541 (MRG domain); GO:0005634 (nucleus)
Aradu.2E38F	-0.246981	1	hypothetical protein; IPR027951 (Domain of unknown function DUF4477)
Aradu.2E6KW	0.874991	1	Glycine-rich protein family
Aradu.2E7W8	4.06577	1	tobamovirus multiplication 1; IPR009457 (Domain of unknown function DUF1084)
Aradu.2EA4R	-0.175362	1	suppressor protein SRP40-like isoform X1 [Glycine max]; IPR019310 (rRNA-processing protein EFG1)
Aradu.2EY6K	-0.726207	0.489219	chaperone protein dnaJ-related
Aradu.2F0CR	-0.237162	1	prefoldin subunit 5; IPR009053 (Prefoldin), IPR011599 (Prefoldin alpha subunit); GO:0006457 (protein folding), GO:0016272 (prefoldin complex), GO:0051082 (unfolded protein binding)
Aradu.2F2TZ	3.4367	5.47997e-11	uncharacterized protein LOC100795398 isoform X1 [Glycine max]
Aradu.2F47R	-2.23098	1	Unknown protein
Aradu.2F4XL	-0.929679	0.649058	poly(A)-specific ribonuclease PARN-like isoform X3 [Glycine max]; IPR006941 (Ribonuclease CAF1), IPR012337 (Ribonuclease H-like domain); GO:0003676 (nucleic acid binding), GO:0005634 (nucleus)
Aradu.2F4YI	-1.07213	0.198446	uncharacterized protein LOC100785700 isoform X1 [Glycine max]
Aradu.2F729	3.14944	1	Protein kinase superfamily protein; IPR011009 (Protein kinase-like domain)
Aradu.2F8DW	-0.680108	1	uncharacterized protein LOC102664732 isoform X1 [Glycine max]
Aradu.2F99R	-1.08852	0.106285	receptor-like kinase 1; IPR001611 (Leucine-rich repeat), IPR011009 (Protein kinase-like domain), IPR013210 (Leucine-rich repeat-containing N-terminal, type 2), IPR013320 (Concanavalin A-like lectin%2Fglucanase, subgroup), IPR025875 (Leucine rich repeat 4); GO:0004672 (protein kinase activity), GO:0005515 (protein binding), GO:0005524 (ATP binding), GO:0006468 (protein phosphorylation)
Aradu.2FA2A	-1.60718	0.0336147	NRAMP metal ion transporter 6; IPR001046 (Natural resistance-associated macrophage like); GO:0005215 (transporter activity), GO:0006810 (transport), GO:0016020 (membrane)
Aradu.2FM0G	0.215831	1	FAD%2FNAD(P)-binding oxidoreductase family protein; IPR003042 (Aromatic-ring hydroxylase-like), IPR006076 (FAD dependent oxidoreductase); GO:0008152 (metabolic process), GO:0016491 (oxidoreductase activity), GO:0055114 (oxidation-reduction process)
Aradu.2G1E1	0.736016	0.45262	strictosidine synthase-like 3; IPR011042 (Six-bladed beta-propeller, TolB-like); GO:0009058 (biosynthetic process), GO:0016844 (strictosidine synthase activity)
Aradu.2G3YM	-0.51614	0.89432	AP-3 complex subunit beta-2 n%3D2 Tax%3DPapilionoideae RepID%3DG7KBR5_MEDTR; IPR002553 (Clathrin%2Fcoatomer adaptor, adaptin-like, N-terminal), IPR016024 (Armadillo-type fold), IPR026739 (AP complex subunit beta); GO:0005488 (binding), GO:0006886 (intracellular protein transport), GO:0016192 (vesicle-mediated transport), GO:0030117 (membrane coat), GO:0030123 (AP-3 adaptor complex)
Aradu.2G5Z9	0.105042	1	lysosomal pro-X carboxypeptidase-like protein; IPR008758 (Peptidase S28); GO:0006508 (proteolysis), GO:0008236 (serine-type peptidase activity)
Aradu.2G7I4	-0.413584	1	40s ribosomal protein SA; IPR001865 (Ribosomal protein S2), IPR023591 (Ribosomal protein S2, flavodoxin-like domain); GO:0003735 (structural constituent of ribosome), GO:0005622 (intracellular), GO:0005840 (ribosome), GO:0006412 (translation), GO:0015935 (small ribosomal subunit)
Aradu.2G9F1	-1.17366	0.128227	F-box family protein; IPR001810 (F-box domain); GO:0005515 (protein binding)
Aradu.2GB7A	-4.10953	1	oxidoreductase, 2OG-Fe(II) oxygenase family protein; IPR005123 (Oxoglutarate%2Firon-dependent dioxygenase), IPR027450 (Alpha-ketoglutarate-dependent dioxygenase AlkB-like); GO:0016491 (oxidoreductase activity), GO:0055114 (oxidation-reduction process)
Aradu.2GD30	-0.225306	1	exocyst subunit exo70 family protein B1; IPR004140 (Exocyst complex protein Exo70), IPR016159 (Cullin repeat-like-containing domain); GO:0000145 (exocyst), GO:0006887 (exocytosis)
Aradu.2GH2J	-0.834002	0.317463	Unknown protein
Aradu.2GH9Y	0.704992	0.453167	glutamate decarboxylase; IPR002129 (Pyridoxal phosphate-dependent decarboxylase), IPR015424 (Pyridoxal phosphate-dependent transferase); GO:0003824 (catalytic activity), GO:0004351 (glutamate decarboxylase activity), GO:0006536 (glutamate metabolic process), GO:0016831 (carboxy-lyase activity), GO:0019752 (carboxylic acid metabolic process), GO:0030170 (pyridoxal phosphate binding)
Aradu.2GI2F	-0.283247	1	ORF61c n%3D1 Tax%3DPinus koraiensis RepID%3DA4QMC1_PINKO
Aradu.2GI7U	-0.815795	0.762298	1-aminocyclopropane-1-carboxylate oxidase homolog 12-like [Glycine max]; IPR005123 (Oxoglutarate%2Firon-dependent dioxygenase), IPR027443 (Isopenicillin N synthase-like); GO:0016491 (oxidoreductase activity), GO:0055114 (oxidation-reduction process)
Aradu.2GN4D	0.239989	1	urease accessory protein F; IPR001305 (Heat shock protein DnaJ, cysteine-rich domain); GO:0031072 (heat shock protein binding), GO:0051082 (unfolded protein binding)
Aradu.2H1GD	-1.57161	0.00116969	2-oxoglutarate (2OG) and Fe(II)-dependent oxygenase superfamily protein; IPR002283 (Isopenicillin N synthase), IPR026992 (Non-haem dioxygenase N-terminal domain), IPR027443 (Isopenicillin N synthase-like); GO:0005506 (iron ion binding), GO:0016491 (oxidoreductase activity), GO:0055114 (oxidation-reduction process)
Aradu.2H1TE	-0.0995343	1	Protein kinase superfamily protein; IPR011009 (Protein kinase-like domain), IPR028324 (Serine%2Fthreonine-protein kinase CTR1); GO:0004672 (protein kinase activity), GO:0005524 (ATP binding), GO:0006468 (protein phosphorylation)
Aradu.2H4CC	-0.108939	1	uncharacterized protein LOC100807597 [Glycine max]; IPR006867 (Domain of unknown function DUF632), IPR006868 (Domain of unknown function DUF630)
Aradu.2H5VI	-0.139328	1	hydrolases, acting on acid anhydrides, in phosphorus-containing anhydrides; ATP-dependent helicases; nucleic acid binding; ATP binding; RNA binding; helicases; IPR002728 (Diphthamide synthesis, DPH1%2FDPH2), IPR014001 (Helicase, superfamily 1%2F2, ATP-binding domain), IPR027417 (P-loop containing nucleoside triphosphate hydrolase); GO:0003676 (nucleic acid binding), GO:0005524 (ATP binding), GO:0…
Aradu.2H7DH	0.210512	1	MYB transcription factor MYB92 [Glycine max]; IPR009057 (Homeodomain-like); GO:0003677 (DNA binding), GO:0003682 (chromatin binding)
Aradu.2H84W	-0.603345	0.694652	trafficking protein particle complex subunit-like protein; IPR021773 (Foie gras liver health family 1), IPR022233 (TRAPP II complex, TRAPPC10)
Aradu.2H96K	-0.128105	1	endo-1,4-beta-glucanase; IPR001701 (Glycoside hydrolase, family 9), IPR008928 (Six-hairpin glycosidase-like); GO:0003824 (catalytic activity), GO:0005975 (carbohydrate metabolic process)
Aradu.2HC2B	-0.0413331	1	hypothetical protein
Aradu.2HJ80	-0.297078	1	COP9 signalosome complex subunit 5; IPR000555 (JAB1%2FMPN%2FMOV34 metalloenzyme domain); GO:0005515 (protein binding)
Aradu.2HR11	0.512192	1	ribosomal protein L18; IPR000039 (Ribosomal protein L18e); GO:0003735 (structural constituent of ribosome), GO:0005622 (intracellular), GO:0005840 (ribosome), GO:0006412 (translation)
Aradu.2HT1T	0.874991	1	cation%2FH+ exchanger 2; IPR006153 (Cation%2FH+ exchanger); GO:0006812 (cation transport), GO:0015299 (solute:hydrogen antiporter activity), GO:0016021 (integral component of membrane), GO:0055085 (transmembrane transport)
Aradu.2I26G	-1.75051	0.000756579	Cytochrome P450 superfamily protein; IPR001128 (Cytochrome P450); GO:0005506 (iron ion binding), GO:0020037 (heme binding), GO:0055114 (oxidation-reduction process)
Aradu.2I32N	-0.379458	1	Adenylyl-sulfate reductase n%3D3 Tax%3DSolanaceae RepID%3DQ672Q8_SOLLC; IPR004508 (Thioredoxin-independent 5%27-adenylylsulphate reductase), IPR012336 (Thioredoxin-like fold); GO:0003824 (catalytic activity), GO:0008152 (metabolic process), GO:0019419 (sulfate reduction), GO:0045454 (cell redox homeostasis), GO:0055114 (oxidation-reduction process)
Aradu.2I4DN	-0.920169	0.266609	60S ribosomal protein L37a-2; IPR002674 (Ribosomal protein L37ae), IPR011332 (Zinc-binding ribosomal protein); GO:0003735 (structural constituent of ribosome), GO:0005622 (intracellular), GO:0005840 (ribosome), GO:0006412 (translation)
Aradu.2I4G0	1.43095	1	PGR5-like B
Aradu.2I595	-0.95948	0.181681	uncharacterized protein LOC100783158 [Glycine max]
Aradu.2I708	-0.286757	1	PI-PLC X domain-containing protein At5g67130-like [Glycine max]; IPR017946 (PLC-like phosphodiesterase, TIM beta%2Falpha-barrel domain); GO:0006629 (lipid metabolic process), GO:0008081 (phosphoric diester hydrolase activity)
Aradu.2I9AA	-0.0413331	1	Unknown protein
Aradu.2IG4B	-1.01493	0.451097	DNA-binding protein, putative
Aradu.2II5H	2.14428	1	Unknown protein
Aradu.2IP37	-0.703583	1	WD repeat-containing protein 61-like isoform 1 [Glycine max]; IPR015943 (WD40%2FYVTN repeat-like-containing domain); GO:0005515 (protein binding)
Aradu.2IP8A	4.62172	1	ATP binding protein, putative n%3D1 Tax%3DRicinus communis RepID%3DB9S2R0_RICCO; IPR000742 (Epidermal growth factor-like domain), IPR011009 (Protein kinase-like domain), IPR013320 (Concanavalin A-like lectin%2Fglucanase, subgroup), IPR025287 (Wall-associated receptor kinase galacturonan-binding domain); GO:0004672 (protein kinase activity), GO:0005509 (calcium ion binding), GO:0005515 (protein bi…
Aradu.2J2GA	0.175221	1	lysine-ketoglutarate reductase%2Fsaccharopine dehydrogenase; IPR005097 (Saccharopine dehydrogenase %2F Homospermidine synthase), IPR007545 (LOR%2FSDH bifunctional enzyme, conserved domain), IPR007698 (Alanine dehydrogenase%2FPNT, NAD(H)-binding domain), IPR007886 (Alanine dehydrogenase%2Fpyridine nucleotide transhydrogenase, N-terminal); GO:0016491 (oxidoreductase activity), GO:0055114 (oxidation…
Aradu.2J2S3	-0.450649	1	1-aminocyclopropane-1-carboxylate oxidase homolog 1-like [Glycine max]; IPR005123 (Oxoglutarate%2Firon-dependent dioxygenase), IPR026992 (Non-haem dioxygenase N-terminal domain), IPR027443 (Isopenicillin N synthase-like); GO:0016491 (oxidoreductase activity), GO:0055114 (oxidation-reduction process)
Aradu.2J2S8	0.874991	1	RNA-binding protein Luc7-like 2, putative, expressed n%3D6 Tax%3DOryza RepID%3DQ10AS2_ORYSJ; IPR004882 (Luc7-related); GO:0003729 (mRNA binding), GO:0005685 (U1 snRNP), GO:0006376 (mRNA splice site selection)
Aradu.2J33I	-0.553382	0.972585	cytokinin oxidase%2Fdehydrogenase 1; IPR016164 (FAD-linked oxidase-like, C-terminal), IPR016166 (FAD-binding, type 2), IPR016170 (Vanillyl-alcohol oxidase%2FCytokinin dehydrogenase C-terminal domain); GO:0003824 (catalytic activity), GO:0008762 (UDP-N-acetylmuramate dehydrogenase activity), GO:0009690 (cytokinin metabolic process), GO:0016491 (oxidoreductase activity), GO:0019139 (cytokinin dehyd…
Aradu.2J34R	-0.960088	1	clathrin coat assembly protein AP180-like [Glycine max]; IPR008942 (ENTH%2FVHS), IPR011417 (AP180 N-terminal homology (ANTH) domain); GO:0005543 (phospholipid binding), GO:0005545 (1-phosphatidylinositol binding), GO:0030118 (clathrin coat), GO:0030276 (clathrin binding), GO:0048268 (clathrin coat assembly)
Aradu.2J3VX	-0.727827	0.752588	putative protein kinase 1; IPR011009 (Protein kinase-like domain); GO:0004672 (protein kinase activity), GO:0005524 (ATP binding), GO:0006468 (protein phosphorylation)
Aradu.2J4YI	1.43095	1	protein YLS7-like [Glycine max]; IPR025846 (PMR5 N-terminal domain), IPR026057 (PC-Esterase)
Aradu.2J5P9	-0.675058	0.851314	1-aminocyclopropane-1-carboxylate oxidase homolog 1-like [Glycine max]; IPR005123 (Oxoglutarate%2Firon-dependent dioxygenase), IPR027443 (Isopenicillin N synthase-like); GO:0016491 (oxidoreductase activity), GO:0055114 (oxidation-reduction process)
Aradu.2J678	0.397084	1	hexokinase-like 1; IPR001312 (Hexokinase); GO:0005524 (ATP binding), GO:0005975 (carbohydrate metabolic process)
Aradu.2J762	0.627065	0.752403	Mechanosensitive ion channel protein; IPR006685 (Mechanosensitive ion channel MscS); GO:0016020 (membrane), GO:0055085 (transmembrane transport)
Aradu.2J85Y	-0.429315	1	Transducin%2FWD40 repeat-like superfamily protein; IPR015943 (WD40%2FYVTN repeat-like-containing domain), IPR020472 (G-protein beta WD-40 repeat); GO:0005515 (protein binding)
Aradu.2J95E	-0.211181	1	CTP synthase family protein; IPR004468 (CTP synthase), IPR027417 (P-loop containing nucleoside triphosphate hydrolase); GO:0003883 (CTP synthase activity), GO:0006221 (pyrimidine nucleotide biosynthetic process)
Aradu.2J9A4	0.177624	1	copper-transporting ATPase RAN1-like [Glycine max]; IPR001757 (Cation-transporting P-type ATPase), IPR023214 (HAD-like domain); GO:0000166 (nucleotide binding), GO:0005507 (copper ion binding), GO:0006812 (cation transport), GO:0006825 (copper ion transport), GO:0016021 (integral component of membrane), GO:0019829 (cation-transporting ATPase activity), GO:0030001 (metal ion transport), GO:0043682…
Aradu.2JA77	-4.10953	1	Protein kinase superfamily protein; IPR011009 (Protein kinase-like domain); GO:0004672 (protein kinase activity), GO:0005524 (ATP binding), GO:0006468 (protein phosphorylation)
Aradu.2JI8M	4.06577	1	transmembrane amino acid transporter family protein
Aradu.2JP0X	-0.817192	0.394449	plant-specific B3-DNA-binding domain protein; IPR015300 (DNA-binding pseudobarrel domain); GO:0003677 (DNA binding)
Aradu.2JQ32	-0.105259	1	cysteine-rich receptor-like protein kinase 10-like [Glycine max]; IPR002902 (Gnk2-homologous domain)
Aradu.2JS93	-0.457394	1	uncharacterized protein At5g41620-like [Glycine max]
Aradu.2K04Y	-0.623447	1	seed maturation protein; IPR005513 (Late embryogenesis abundant protein, LEA-25%2FLEA-D113); GO:0009790 (embryo development)
Aradu.2K10E	1.463	0.350511	Unknown protein
Aradu.2K11I	0.686738	0.98102	heat shock transcription factor A3; IPR011991 (Winged helix-turn-helix DNA-binding domain), IPR027725 (Heat shock transcription factor family); GO:0003700 (sequence-specific DNA binding transcription factor activity), GO:0005634 (nucleus), GO:0009408 (response to heat), GO:0043565 (sequence-specific DNA binding)
Aradu.2K3I2	-1.04097	0.546263	integrator complex subunit 4-like isoform X1 [Glycine max]; IPR016024 (Armadillo-type fold), IPR023410 (14-3-3 domain); GO:0005488 (binding)
Aradu.2K5UT	-1.29145	0.0311724	receptor-like protein kinase 2; IPR001611 (Leucine-rich repeat), IPR003591 (Leucine-rich repeat, typical subtype), IPR011009 (Protein kinase-like domain), IPR013210 (Leucine-rich repeat-containing N-terminal, type 2), IPR013320 (Concanavalin A-like lectin%2Fglucanase, subgroup), IPR025875 (Leucine rich repeat 4); GO:0004672 (protein kinase activity), GO:0005515 (protein binding), GO:0005524 (ATP …
Aradu.2K88G	-0.175093	1	30S ribosomal S16-like protein; IPR000307 (Ribosomal protein S16), IPR023803 (Ribosomal protein S16 domain); GO:0003735 (structural constituent of ribosome), GO:0005622 (intracellular), GO:0005840 (ribosome), GO:0006412 (translation)
Aradu.2KE0G	4.06577	1	fatty acyl-CoA reductase 3-like [Glycine max]; IPR016040 (NAD(P)-binding domain), IPR026055 (Fatty acyl-CoA reductase); GO:0080019 (fatty-acyl-CoA reductase (alcohol-forming) activity)
Aradu.2KH9E	-1.16385	1	protein FAR1-RELATED SEQUENCE 5-like [Glycine max]; IPR004330 (FAR1 DNA binding domain), IPR007527 (Zinc finger, SWIM-type); GO:0008270 (zinc ion binding)
Aradu.2KP6G	-1.33817	0.0237309	nodulin MtN21 %2FEamA-like transporter family protein; IPR000620 (Drug%2Fmetabolite transporter); GO:0016020 (membrane)
Aradu.2KV4N	0.205481	1	pfkB-like carbohydrate kinase family protein; IPR002139 (Ribokinase); GO:0004747 (ribokinase activity), GO:0006014 (D-ribose metabolic process)
Aradu.2L0NM	0.227772	1	PolI-like B DNA polymerase; IPR002298 (DNA polymerase A); GO:0003677 (DNA binding), GO:0003887 (DNA-directed DNA polymerase activity), GO:0006260 (DNA replication)
Aradu.2L1IQ	1.22552	1	Unknown protein
Aradu.2L1WI	-0.0245451	1	RING%2FFYVE%2FPHD-type zinc finger family protein; IPR007461 (Ysc84 actin-binding domain), IPR013083 (Zinc finger, RING%2FFYVE%2FPHD-type); GO:0046872 (metal ion binding)
Aradu.2L1YZ	0.874991	1	zinc finger protein 6-like [Glycine max]; IPR013087 (Zinc finger C2H2-type%2Fintegrase DNA-binding domain); GO:0003676 (nucleic acid binding)
Aradu.2L2SE	-0.947545	0.233864	cation%2FH+ exchanger 20; IPR006153 (Cation%2FH+ exchanger); GO:0006812 (cation transport), GO:0015299 (solute:hydrogen antiporter activity), GO:0016021 (integral component of membrane), GO:0055085 (transmembrane transport)
Aradu.2L462	0.292369	1	beta glucosidase 12; IPR001360 (Glycoside hydrolase, family 1), IPR017853 (Glycoside hydrolase, superfamily); GO:0005975 (carbohydrate metabolic process)
Aradu.2L5B8	-1.27465	0.285073	protein n%3D1 Tax%3DOryza sativa subsp. japonica RepID%3DQ0JGR5_ORYSJ
Aradu.2L8S7	-0.252328	1	uncharacterized protein LOC100807087 isoform X1 [Glycine max]; IPR008979 (Galactose-binding domain-like), IPR016024 (Armadillo-type fold); GO:0005488 (binding)
Aradu.2LE9C	-0.549177	0.854885	tetratricopeptide repeat protein 1-like isoform X1 [Glycine max]; IPR011990 (Tetratricopeptide-like helical); GO:0005515 (protein binding)
Aradu.2LG7E	0.175049	1	uncharacterized protein DDB_G0271670-like [Glycine max]
Aradu.2LH1B	1.11007	0.0750772	ATP-dependent chaperone ClpB; IPR001270 (ClpA%2FB family), IPR004176 (Clp, N-terminal), IPR019489 (Clp ATPase, C-terminal), IPR023150 (Double Clp-N motif), IPR027417 (P-loop containing nucleoside triphosphate hydrolase); GO:0000166 (nucleotide binding), GO:0005524 (ATP binding), GO:0017111 (nucleoside-triphosphatase activity), GO:0019538 (protein metabolic process)
Aradu.2LH1T	-0.777119	1	disease resistance protein; IPR000767 (Disease resistance protein), IPR027417 (P-loop containing nucleoside triphosphate hydrolase); GO:0006952 (defense response), GO:0043531 (ADP binding)
Aradu.2LS1H	0.668694	1	putative disease resistance RPP13-like protein 1-like isoform X6 [Glycine max]
Aradu.2M0JM	0.775402	1	GDSL esterase%2Flipase [Glycine max]; IPR013831 (SGNH hydrolase-type esterase domain), IPR022742 (Putative lysophospholipase); GO:0016787 (hydrolase activity)
Aradu.2M0W2	-0.0569399	1	DNA ligase IV; IPR000977 (DNA ligase, ATP-dependent), IPR001357 (BRCT domain), IPR012340 (Nucleic acid-binding, OB-fold); GO:0003677 (DNA binding), GO:0003910 (DNA ligase (ATP) activity), GO:0005524 (ATP binding), GO:0006260 (DNA replication), GO:0006281 (DNA repair), GO:0006310 (DNA recombination)
Aradu.2M17J	-1.13656	0.0949503	E3 SUMO-protein ligase SIZ1-like isoform X1 [Glycine max]; IPR003034 (SAP domain), IPR004181 (Zinc finger, MIZ-type), IPR013083 (Zinc finger, RING%2FFYVE%2FPHD-type); GO:0003676 (nucleic acid binding), GO:0005515 (protein binding), GO:0008270 (zinc ion binding)
Aradu.2M3LR	1.43095	1	Phosphorylase superfamily protein; IPR018017 (Nucleoside phosphorylase); GO:0003824 (catalytic activity), GO:0009116 (nucleoside metabolic process)
Aradu.2M4SU	-0.832092	0.436733	ATP-dependent RNA helicase, putative; IPR001650 (Helicase, C-terminal), IPR007502 (Helicase-associated domain), IPR011709 (Domain of unknown function DUF1605), IPR014001 (Helicase, superfamily 1%2F2, ATP-binding domain), IPR014720 (Double-stranded RNA-binding domain), IPR027417 (P-loop containing nucleoside triphosphate hydrolase); GO:0003676 (nucleic acid binding), GO:0004386 (helicase activity)…
Aradu.2M68Q	0.429442	1	CPR5, putative
Aradu.2M9KU	-3.19078	1	Unknown protein
Aradu.2MF0J	-0.292328	1	Unknown protein
Aradu.2MH6H	2.32198	0.165032	phosphatidylinositol 3,4,5-trisphosphate 3-phosphatase and dual-specificity protein phosphatase PTEN-like isoform X2 [Glycine max]
Aradu.2ML3S	0.108102	1	3-phosphoserine phosphatase; IPR006383 (HAD-superfamily hydrolase, subfamily IB, PSPase-like), IPR023190 (Phosphoserine phosphatase, domain 2), IPR023214 (HAD-like domain); GO:0004647 (phosphoserine phosphatase activity), GO:0006564 (L-serine biosynthetic process), GO:0008152 (metabolic process), GO:0016791 (phosphatase activity)
Aradu.2MZ9Z	4.62172	1	Retrotransposon protein, putative, Ty1-copia subclass n%3D2 Tax%3DOryza sativa subsp. japonica RepID%3DQ2QP15_ORYSJ
Aradu.2N212	-0.620821	1	Unknown protein
Aradu.2N2A3	0.159594	1	IQ-domain 14
Aradu.2N2A9	0.365235	1	Unknown protein
Aradu.2N3VR	-0.579791	0.935538	calmodulin-binding heat-shock protein; IPR002921 (Lipase, class 3), IPR005592 (Mono-%2Fdi-acylglycerol lipase, N-terminal); GO:0004806 (triglyceride lipase activity), GO:0006629 (lipid metabolic process), GO:0016042 (lipid catabolic process)
Aradu.2N6VK	-1.31465	1	Sodium%2Fhydrogen exchanger, putative, expressed n%3D15 Tax%3DTriticeae RepID%3DD8L9T1_WHEAT; IPR018422 (Cation%2FH+ exchanger, CPA1 family); GO:0006812 (cation transport), GO:0015299 (solute:hydrogen antiporter activity), GO:0016021 (integral component of membrane)
Aradu.2N8AH	0.219713	1	ubiquitin interaction motif-containing protein; IPR003903 (Ubiquitin interacting motif), IPR011992 (EF-hand domain pair), IPR025257 (Domain of unknown function DUF4205); GO:0005509 (calcium ion binding)
Aradu.2N8X0	2.04674	0.0780245	uncharacterized protein LOC100779101 isoform X1 [Glycine max]
Aradu.2NG9A	-0.899015	0.413171	F-box%2FRNI%2FFBD-like domain protein; IPR006566 (FBD domain)
Aradu.2NI45	-0.584296	1	trehalose-6-phosphate phosphatase; IPR006379 (HAD-superfamily hydrolase, subfamily IIB), IPR023214 (HAD-like domain); GO:0003824 (catalytic activity), GO:0005992 (trehalose biosynthetic process), GO:0008152 (metabolic process)
Aradu.2NP64	-1.05667	0.0912296	phosphofructokinase 3; IPR000023 (Phosphofructokinase domain), IPR012004 (Pyrophosphate-dependent phosphofructokinase TP0108), IPR022953 (Phosphofructokinase); GO:0003872 (6-phosphofructokinase activity), GO:0005524 (ATP binding), GO:0005945 (6-phosphofructokinase complex), GO:0006002 (fructose 6-phosphate metabolic process), GO:0006096 (glycolysis)
Aradu.2NS25	-0.5494	0.945629	uncharacterized protein LOC100796237 isoform X2 [Glycine max]; IPR012337 (Ribonuclease H-like domain); GO:0003676 (nucleic acid binding)
Aradu.2NY77	-0.974574	0.172622	SWI%2FSNF complex component SNF12 homolog isoform X2 [Glycine max]; IPR003121 (SWIB%2FMDM2 domain); GO:0005515 (protein binding)
Aradu.2P1ME	-0.0463705	1	unknown protein; LOCATED IN: chloroplast; EXPRESSED IN: 23 plant structures; EXPRESSED DURING: 15 growth stages; Has 30 Blast hits to 30 proteins in 13 species: Archae - 0; Bacteria - 0; Metazoa - 0; Fungi - 0; Plants - 30; Viruses - 0; Other Eukaryotes - 0 (source: NCBI BLink).
Aradu.2P1NS	-0.307193	1	pathogenesis-like protein
Aradu.2P39R	-0.494243	0.973179	HUA2-like protein 3-like isoform X2 [Glycine max]; IPR000313 (PWWP domain), IPR006569 (CID domain)
Aradu.2P8HG	-0.0464388	1	short-chain dehydrogenase%2Freductase; IPR002347 (Glucose%2Fribitol dehydrogenase); GO:0008152 (metabolic process), GO:0016491 (oxidoreductase activity)
Aradu.2P97F	-0.767663	0.365461	translocase of chloroplast 132, chloroplastic-like [Glycine max]; IPR005690 (Chloroplast protein import component Toc86%2F159), IPR024283 (Domain of unknown function DUF3406, chloroplast translocase), IPR027417 (P-loop containing nucleoside triphosphate hydrolase); GO:0005525 (GTP binding)
Aradu.2P9P8	-0.244159	1	DNA (cytosine-5)-methyltransferase CMT3-like protein; IPR001025 (Bromo adjacent homology (BAH) domain), IPR001525 (C-5 cytosine methyltransferase), IPR016197 (Chromo domain-like); GO:0003677 (DNA binding), GO:0003682 (chromatin binding), GO:0006306 (DNA methylation), GO:0008168 (methyltransferase activity)
Aradu.2PP17	-0.522559	1	HhH-GPD base excision DNA repair family protein; IPR011257 (DNA glycosylase), IPR023170 (Helix-turn-helix, base-excision DNA repair, C-terminal); GO:0003824 (catalytic activity), GO:0006281 (DNA repair), GO:0006284 (base-excision repair)
Aradu.2PP86	-1.61916	0.201391	2-aminoethanethiol dioxygenase-like [Glycine max]; IPR012864 (Cysteamine dioxygenase); GO:0047800 (cysteamine dioxygenase activity), GO:0055114 (oxidation-reduction process)
Aradu.2PR08	-0.170023	1	DEAD-box ATP-dependent RNA helicase 53-like [Glycine max]; IPR000999 (Ribonuclease III domain), IPR001650 (Helicase, C-terminal), IPR003100 (Argonaute%2FDicer protein, PAZ domain), IPR014001 (Helicase, superfamily 1%2F2, ATP-binding domain), IPR014720 (Double-stranded RNA-binding domain), IPR027417 (P-loop containing nucleoside triphosphate hydrolase); GO:0003676 (nucleic acid binding), GO:000372…
Aradu.2PT1E	-0.367141	1	nucleotide-diphospho-sugar transferase domain protein; IPR025993 (Ceramide glucosyltransferase)
Aradu.2PY3I	-1.1071	0.755583	unknown protein; FUNCTIONS IN: molecular_function unknown; INVOLVED IN: biological_process unknown; LOCATED IN: cellular_component unknown; EXPRESSED IN: leaf whorl, sepal, male gametophyte, root, flower; EXPRESSED DURING: M germinated pollen stage, 4 anthesis, petal differentiation and expansion stage.
Aradu.2Q1R6	0.054724	1	Polynucleotidyl transferase, ribonuclease H-like superfamily protein; IPR012337 (Ribonuclease H-like domain); GO:0003676 (nucleic acid binding), GO:0004527 (exonuclease activity)
Aradu.2Q1S0	1.04796	0.126711	receptor kinase 1; IPR011009 (Protein kinase-like domain), IPR013320 (Concanavalin A-like lectin%2Fglucanase, subgroup); GO:0004672 (protein kinase activity), GO:0005524 (ATP binding), GO:0006468 (protein phosphorylation)
Aradu.2Q2R1	0.512192	1	UDP-glucose 6-dehydrogenase family protein; IPR017476 (UDP-glucose%2FGDP-mannose dehydrogenase); GO:0003979 (UDP-glucose 6-dehydrogenase activity), GO:0051287 (NAD binding), GO:0055114 (oxidation-reduction process)
Aradu.2Q562	-0.177716	1	3-isopropylmalate dehydratase, large subunit; IPR015937 (Aconitase%2Fisopropylmalate dehydratase); GO:0003994 (aconitate hydratase activity), GO:0006099 (tricarboxylic acid cycle), GO:0008152 (metabolic process)
Aradu.2Q6QB	0.392903	1	Cyclin B2; 3; IPR014400 (Cyclin A%2FB%2FD%2FE%2FF); GO:0000079 (regulation of cyclin-dependent protein serine%2Fthreonine kinase activity), GO:0005634 (nucleus), GO:0019901 (protein kinase binding), GO:0051726 (regulation of cell cycle)
Aradu.2Q6VD	-0.523373	0.98102	Ufm1-specific protease; IPR012462 (Peptidase C78, ubiquitin fold modifier-specific peptidase 1%2F 2)
Aradu.2Q786	-0.181834	1	phosphatidylinositol 4-phosphate 5-kinase 5-like [Glycine max]; IPR001487 (Bromodomain), IPR002498 (Phosphatidylinositol-4-phosphate 5-kinase, core), IPR003311 (AUX%2FIAA protein), IPR023610 (Phosphatidylinositol-4-phosphate 5-kinase), IPR027483 (Phosphatidylinositol-4-phosphate 5-kinase, C-terminal); GO:0005515 (protein binding), GO:0005634 (nucleus), GO:0016307 (phosphatidylinositol phosphate k…
Aradu.2Q7FP	-0.343418	1	cytochrome oxidase complex assembly protein; IPR014807 (Cytochrome oxidase assembly protein 1)
Aradu.2Q7VA	-0.364868	1	Dormancy%2Fauxin associated family protein; IPR008406 (Dormancyauxin associated)
Aradu.2Q8HZ	-0.758698	1	CLAVATA3%2FESR (CLE)-related protein 25-like [Glycine max]
Aradu.2Q99X	-1.71542	0.557711	unknown protein
Aradu.2Q9YT	-0.0701146	1	3-beta-hydroxy-delta5-steroid dehydrogenase; IPR001509 (NAD-dependent epimerase%2Fdehydratase), IPR016040 (NAD(P)-binding domain); GO:0003824 (catalytic activity), GO:0003854 (3-beta-hydroxy-delta5-steroid dehydrogenase activity), GO:0006694 (steroid biosynthetic process), GO:0044237 (cellular metabolic process), GO:0050662 (coenzyme binding), GO:0055114 (oxidation-reduction process)
Aradu.2QN43	2.15582	1.32225e-05	NAD(P)-binding Rossmann-fold superfamily protein; IPR002347 (Glucose%2Fribitol dehydrogenase); GO:0008152 (metabolic process), GO:0016491 (oxidoreductase activity)
Aradu.2QP6S	0.241489	1	unknown protein
Aradu.2QS2R	0.0718988	1	UDP-glucuronate:xylan alpha-glucuronosyltransferase 1-like [Glycine max]; IPR002495 (Glycosyl transferase, family 8)
Aradu.2QX0T	3.87152	5.61558e-17	O-methyltransferase family protein; IPR016461 (Caffeate O-methyltransferase (COMT) family); GO:0008168 (methyltransferase activity), GO:0008171 (O-methyltransferase activity), GO:0046983 (protein dimerization activity)
Aradu.2R2WH	-0.412374	1	mitotic spindle assembly checkpoint protein, putative; IPR008672 (Spindle assembly checkpoint component Mad1); GO:0007094 (mitotic spindle assembly checkpoint)
Aradu.2R5AF	0.36733	1	alcohol dehydrogenase 1; IPR002085 (Alcohol dehydrogenase superfamily, zinc-type), IPR011032 (GroES (chaperonin 10)-like), IPR013149 (Alcohol dehydrogenase, C-terminal), IPR016040 (NAD(P)-binding domain); GO:0008270 (zinc ion binding), GO:0016491 (oxidoreductase activity), GO:0055114 (oxidation-reduction process)
Aradu.2R68R	-0.556728	0.917038	uncharacterized protein LOC100815968 [Glycine max]; IPR006936 (Domain of unknown function DUF640)
Aradu.2R7ZS	-0.119732	1	Unknown protein
Aradu.2R9BM	-0.0413331	1	Plastid-lipid associated protein PAP %2F fibrillin family protein; IPR006843 (Plastid lipid-associated protein%2Ffibrillin conserved domain); GO:0005198 (structural molecule activity), GO:0009507 (chloroplast)
Aradu.2R9F5	-1.31465	1	Clathrin, heavy chain; IPR016341 (Clathrin, heavy chain); GO:0005198 (structural molecule activity), GO:0005488 (binding), GO:0005515 (protein binding), GO:0006886 (intracellular protein transport), GO:0016192 (vesicle-mediated transport), GO:0030130 (clathrin coat of trans-Golgi network vesicle), GO:0030132 (clathrin coat of coated pit)
Aradu.2RC64	-0.13622	1	vacuolar cation%2Fproton exchanger 3; IPR004713 (Calcium%2Fproton exchanger); GO:0006812 (cation transport), GO:0006816 (calcium ion transport), GO:0008324 (cation transmembrane transporter activity), GO:0015369 (calcium:hydrogen antiporter activity), GO:0016021 (integral component of membrane), GO:0055085 (transmembrane transport)
Aradu.2RF5C	0.435847	1	Unknown protein
Aradu.2RJ2G	0.743109	1	beta-galactosidase 7; IPR001944 (Glycoside hydrolase, family 35), IPR017853 (Glycoside hydrolase, superfamily); GO:0005975 (carbohydrate metabolic process)
Aradu.2RN1W	2.64645	0.00644371	aldose 1-epimerase family protein; IPR008183 (Aldose 1-%2FGlucose-6-phosphate 1-epimerase), IPR011013 (Galactose mutarotase-like domain); GO:0003824 (catalytic activity), GO:0005975 (carbohydrate metabolic process), GO:0016853 (isomerase activity), GO:0030246 (carbohydrate binding)
Aradu.2RS8H	0.567316	0.752588	high-affinity nickel-transport family protein; IPR011541 (Nickel%2Fcobalt transporter, high-affinity); GO:0006824 (cobalt ion transport), GO:0015087 (cobalt ion transmembrane transporter activity), GO:0015099 (nickel cation transmembrane transporter activity), GO:0015675 (nickel cation transport), GO:0016021 (integral component of membrane), GO:0046872 (metal ion binding), GO:0055085 (transmembra…
Aradu.2RV29	-0.758698	1	glycerol-3-phosphate acyltransferase 2; IPR002123 (Phospholipid%2Fglycerol acyltransferase); GO:0008152 (metabolic process)
Aradu.2RW34	-0.284529	1	subtilisin-like serine protease 2; IPR015500 (Peptidase S8, subtilisin-related); GO:0004252 (serine-type endopeptidase activity), GO:0006508 (proteolysis), GO:0042802 (identical protein binding), GO:0043086 (negative regulation of catalytic activity)
Aradu.2S12F	0.601264	1	Cobalamin biosynthesis CobW-like protein; IPR003495 (CobW%2FHypB%2FUreG domain), IPR011629 (Cobalamin (vitamin B12) biosynthesis CobW-like, C-terminal), IPR027417 (P-loop containing nucleoside triphosphate hydrolase)
Aradu.2S1CX	-0.665402	0.713584	ATP-binding cassette transport family protein n%3D1 Tax%3DPopulus trichocarpa RepID%3DB9HZ05_POPTR; IPR011527 (ABC transporter type 1, transmembrane domain), IPR027417 (P-loop containing nucleoside triphosphate hydrolase); GO:0005524 (ATP binding), GO:0006810 (transport), GO:0016021 (integral component of membrane), GO:0016887 (ATPase activity), GO:0055085 (transmembrane transport)
Aradu.2S2J8	-0.469658	1	RNA-binding protein with multiple splicing protein; IPR012677 (Nucleotide-binding, alpha-beta plait), IPR024888 (U1 small nuclear ribonucleoprotein A%2FU2 small nuclear ribonucleoprotein B%27%27); GO:0000166 (nucleotide binding), GO:0017069 (snRNA binding)
Aradu.2S48G	-3.19078	1	Predicted AT-hook DNA-binding family protein; IPR005175 (Domain of unknown function DUF296)
Aradu.2S5CB	2.4608	0.0190062	probable WRKY transcription factor 33 [Glycine max]; IPR003657 (DNA-binding WRKY); GO:0003700 (sequence-specific DNA binding transcription factor activity), GO:0043565 (sequence-specific DNA binding)
Aradu.2S5VQ	0.259338	1	UPF0420 C16orf58-like protein; IPR006968 (Vitamin B6 photo-protection and homoeostasis)
Aradu.2SC4B	0.928924	0.48874	aluminum-activated malate transporter 1; IPR020966 (Aluminum-activated malate transporter); GO:0015743 (malate transport)
Aradu.2SV86	-0.605101	0.822259	GTP-binding protein n%3D8 Tax%3DBacillus RepID%3DA8FFF3_BACP2; IPR006073 (GTP binding domain), IPR027417 (P-loop containing nucleoside triphosphate hydrolase); GO:0005525 (GTP binding)
Aradu.2SV9K	0.13293	1	Protein kinase superfamily protein; IPR011009 (Protein kinase-like domain); GO:0004672 (protein kinase activity), GO:0004674 (protein serine%2Fthreonine kinase activity), GO:0005524 (ATP binding), GO:0006468 (protein phosphorylation)
Aradu.2T164	-0.340819	1	Unknown protein
Aradu.2T2KV	5.02204	0.752403	crossover junction endonuclease MUS81-like protein
Aradu.2T2XJ	-0.960088	1	TPX2 (targeting protein for Xklp2) protein family; IPR009675 (TPX2), IPR027329 (TPX2, C-terminal domain); GO:0005819 (spindle), GO:0005874 (microtubule), GO:0007067 (mitosis)
Aradu.2T7KL	-0.349039	1	bZIP transcription factor bZIP109 isoform X1 [Glycine max]; IPR012458 (Protein of unknown function DUF1664)
Aradu.2T8IF	-0.481579	1	uncharacterized protein LOC100808760 isoform X1 [Glycine max]; IPR007700 (Protein of unknown function DUF668), IPR021864 (Protein of unknown function DUF3475)
Aradu.2T909	-0.479487	1	Nucleic acid-binding, OB-fold-like protein; IPR012340 (Nucleic acid-binding, OB-fold)
Aradu.2T9JU	0.642368	0.868166	MLP-like protein 43; IPR000916 (Bet v I domain), IPR023393 (START-like domain); GO:0006952 (defense response), GO:0009607 (response to biotic stimulus)
Aradu.2TC73	0.341029	1	uncharacterized protein LOC100797300 isoform X1 [Glycine max]
Aradu.2TG90	0.300923	1	Glutathione S-transferase family protein; IPR010987 (Glutathione S-transferase, C-terminal-like), IPR012336 (Thioredoxin-like fold); GO:0005515 (protein binding)
Aradu.2TK6V	-0.189695	1	choline-phosphate cytidylyltransferase; IPR014729 (Rossmann-like alpha%2Fbeta%2Falpha sandwich fold); GO:0003824 (catalytic activity), GO:0009058 (biosynthetic process)
Aradu.2TW0K	0.512192	1	Sodium:hydrogen antiporter 1 isoform 1 n%3D3 Tax%3DTheobroma cacao RepID%3DUPI00042B5B2D
Aradu.2U0G8	-0.938447	0.297815	lysosomal Pro-X carboxypeptidase-like [Glycine max]; IPR008758 (Peptidase S28); GO:0006508 (proteolysis), GO:0008236 (serine-type peptidase activity)
Aradu.2U1V2	-2.29078	3.73384e-07	2-oxoglutarate (2OG) and Fe(II)-dependent oxygenase superfamily protein; IPR005123 (Oxoglutarate%2Firon-dependent dioxygenase), IPR026992 (Non-haem dioxygenase N-terminal domain), IPR027443 (Isopenicillin N synthase-like); GO:0016491 (oxidoreductase activity), GO:0055114 (oxidation-reduction process)
Aradu.2U2Q6	-0.368364	1	ribosomal protein L34; IPR008195 (Ribosomal protein L34Ae); GO:0003735 (structural constituent of ribosome), GO:0005622 (intracellular), GO:0005840 (ribosome), GO:0006412 (translation)
Aradu.2U32P	-1.44236	0.612707	Unknown protein
Aradu.2U645	-0.229698	1	disease resistance protein; IPR000767 (Disease resistance protein), IPR027417 (P-loop containing nucleoside triphosphate hydrolase); GO:0006952 (defense response), GO:0043531 (ADP binding)
Aradu.2U7C1	-0.0437643	1	chromodomain-helicase-DNA-binding protein 1-like isoform X2 [Glycine max]; IPR001650 (Helicase, C-terminal), IPR027417 (P-loop containing nucleoside triphosphate hydrolase); GO:0003676 (nucleic acid binding), GO:0004386 (helicase activity), GO:0005524 (ATP binding)
Aradu.2U7DH	1.68594	0.0152139	F-box%2Fkelch-repeat protein SKIP25-like [Glycine max]; IPR015916 (Galactose oxidase, beta-propeller)
Aradu.2U7LY	-0.181834	1	protein notum homolog isoform X1 [Glycine max]; IPR004963 (Protein notum homologue)
Aradu.2UC0C	-0.351095	1	peptidyl-prolyl cis-trans isomerase; IPR002130 (Cyclophilin-type peptidyl-prolyl cis-trans isomerase domain); GO:0003755 (peptidyl-prolyl cis-trans isomerase activity), GO:0006457 (protein folding)
Aradu.2UI08	2.37843	7.79151e-08	Protein kinase superfamily protein; IPR011009 (Protein kinase-like domain); GO:0004672 (protein kinase activity), GO:0006468 (protein phosphorylation)
Aradu.2UZ0C	-0.046115	1	Pseudouridine synthase family protein; IPR001406 (Pseudouridine synthase I, TruA), IPR020103 (Pseudouridine synthase, catalytic domain); GO:0001522 (pseudouridine synthesis), GO:0003723 (RNA binding), GO:0009451 (RNA modification), GO:0009982 (pseudouridine synthase activity)
Aradu.2V08S	-0.404913	1	neutral ceramidase-like isoform 1 [Glycine max]; IPR006823 (Neutral%2Falkaline nonlysosomal ceramidase)
Aradu.2V0VG	1.58701	0.0637431	Uncharacterised conserved protein UCP015417, vWA; IPR011205 (Uncharacterised conserved protein UCP015417, vWA), IPR024553 (Domain of unknown function DUF2828)
Aradu.2V16M	1.3333	1	nucleosome assembly protein 1 [Glycine max]; IPR002164 (Nucleosome assembly protein (NAP)); GO:0005634 (nucleus), GO:0006334 (nucleosome assembly)
Aradu.2V34U	1.50066	0.00565086	beta glucosidase 46; IPR001360 (Glycoside hydrolase, family 1), IPR017853 (Glycoside hydrolase, superfamily); GO:0005975 (carbohydrate metabolic process)
Aradu.2V3B1	0.0972432	1	Oxidoreductase, short chain dehydrogenase%2Freductase family n%3D1 Tax%3DColeofasciculus chthonoplastes PCC 7420 RepID%3DB4VLF9_9CYAN; IPR002347 (Glucose%2Fribitol dehydrogenase); GO:0008152 (metabolic process), GO:0016491 (oxidoreductase activity)
Aradu.2V3YU	-0.789706	0.434381	aminoacyl-tRNA synthetase; IPR004022 (DDT domain)
Aradu.2V49U	-4.66636	1	C2-H2 zinc finger protein [Glycine max]; IPR013087 (Zinc finger C2H2-type%2Fintegrase DNA-binding domain); GO:0003676 (nucleic acid binding), GO:0046872 (metal ion binding)
Aradu.2V4EQ	0.951555	0.365461	WRKY family transcription factor; IPR003657 (DNA-binding WRKY); GO:0003700 (sequence-specific DNA binding transcription factor activity), GO:0043565 (sequence-specific DNA binding)
Aradu.2V69M	0.0538489	1	chromodomain-helicase-DNA-binding protein 1-like isoform X2 [Glycine max]; IPR000330 (SNF2-related), IPR001650 (Helicase, C-terminal), IPR009057 (Homeodomain-like), IPR013083 (Zinc finger, RING%2FFYVE%2FPHD-type), IPR016197 (Chromo domain-like), IPR027417 (P-loop containing nucleoside triphosphate hydrolase); GO:0003676 (nucleic acid binding), GO:0003677 (DNA binding), GO:0004386 (helicase activi…
Aradu.2V8U8	-0.808276	0.300068	Argonaute family protein; IPR003100 (Argonaute%2FDicer protein, PAZ domain), IPR012337 (Ribonuclease H-like domain), IPR014811 (Domain of unknown function DUF1785); GO:0003676 (nucleic acid binding), GO:0005515 (protein binding)
Aradu.2V9Y1	1.83126	1	unknown protein; FUNCTIONS IN: molecular_function unknown; INVOLVED IN: N-terminal protein myristoylation; LOCATED IN: cellular_component unknown; IPR025322 (Protein of unknown function DUF4228, plant)
Aradu.2V9YD	-0.794152	0.383238	dehydration-responsive protein RD22; IPR004873 (BURP domain)
Aradu.2VA30	1.53382	0.0379266	polygalacturonase non-catalytic protein; IPR004873 (BURP domain)
Aradu.2VA5N	-0.103827	1	ribosomal protein S15A; IPR000630 (Ribosomal protein S8); GO:0003735 (structural constituent of ribosome), GO:0005840 (ribosome), GO:0006412 (translation)
Aradu.2VD1T	-0.86728	0.273401	inorganic pyrophosphatase; IPR007770 (Protein of unknown function DUF679), IPR008162 (Inorganic pyrophosphatase); GO:0000287 (magnesium ion binding), GO:0004427 (inorganic diphosphatase activity), GO:0005737 (cytoplasm), GO:0006796 (phosphate-containing compound metabolic process)
Aradu.2VF38	-0.235212	1	probable pectinesterase%2Fpectinesterase inhibitor 40-like [Glycine max]; IPR006501 (Pectinesterase inhibitor domain), IPR011050 (Pectin lyase fold%2Fvirulence factor); GO:0004857 (enzyme inhibitor activity), GO:0005618 (cell wall), GO:0030599 (pectinesterase activity), GO:0042545 (cell wall modification)
Aradu.2VJ1E	-0.268152	1	fatty acid hydroxylase 1; IPR006694 (Fatty acid hydroxylase); GO:0005506 (iron ion binding), GO:0006633 (fatty acid biosynthetic process), GO:0016491 (oxidoreductase activity), GO:0055114 (oxidation-reduction process)
Aradu.2VT95	-0.758698	1	Pentatricopeptide repeat (PPR) superfamily protein; IPR002885 (Pentatricopeptide repeat), IPR011990 (Tetratricopeptide-like helical); GO:0005515 (protein binding)
Aradu.2W1AJ	-0.382496	1	Protein kinase superfamily protein; IPR011009 (Protein kinase-like domain); GO:0004672 (protein kinase activity), GO:0005524 (ATP binding), GO:0006468 (protein phosphorylation)
Aradu.2W21G	-0.677145	0.704241	putative E3 ubiquitin-protein ligase RF298-like isoform X1 [Glycine max]; IPR013083 (Zinc finger, RING%2FFYVE%2FPHD-type)
Aradu.2W2JL	-0.220748	1	Core-2%2FI-branching beta-1,6-N-acetylglucosaminyltransferase family protein; IPR003406 (Glycosyl transferase, family 14); GO:0008375 (acetylglucosaminyltransferase activity), GO:0016020 (membrane)
Aradu.2W3AB	-0.743866	0.87703	N-terminal nucleophile aminohydrolases (Ntn hydrolases) superfamily protein; IPR000246 (Peptidase T2, asparaginase 2); GO:0016787 (hydrolase activity)
Aradu.2W3KP	-0.0437643	1	peptidyl-prolyl cis-trans isomerase D; IPR000569 (HECT), IPR002130 (Cyclophilin-type peptidyl-prolyl cis-trans isomerase domain), IPR019144 (Membralin), IPR023114 (Elongated TPR repeat-containing domain); GO:0003755 (peptidyl-prolyl cis-trans isomerase activity), GO:0004842 (ubiquitin-protein ligase activity), GO:0006457 (protein folding)
Aradu.2W51Q	-0.599094	0.885931	malonyl CoA-acyl carrier transacylase; IPR004410 (Malonyl CoA-acyl carrier protein transacylase, FabD-type), IPR016035 (Acyl transferase%2Facyl hydrolase%2Flysophospholipase); GO:0003824 (catalytic activity), GO:0004314 ([acyl-carrier-protein] S-malonyltransferase activity), GO:0008152 (metabolic process), GO:0016740 (transferase activity)
Aradu.2W57A	-4.10953	1	Argonaute family protein; IPR003100 (Argonaute%2FDicer protein, PAZ domain); GO:0005515 (protein binding)
Aradu.2W676	2.59835	3.99796e-06	Peroxidase superfamily protein; IPR010255 (Haem peroxidase); GO:0004601 (peroxidase activity), GO:0006979 (response to oxidative stress), GO:0020037 (heme binding), GO:0055114 (oxidation-reduction process)
Aradu.2W73N	0.121634	1	nucleolar complex-associated protein
Aradu.2W9TG	0.645958	1	Transmembrane amino acid transporter family protein; IPR013057 (Amino acid transporter, transmembrane)
Aradu.2WJ8B	-0.777119	1	probable tRNA N6-adenosine threonylcarbamoyltransferase isoform X2 [Glycine max]; IPR000905 (Gcp-like domain), IPR017861 (Kae1%2FYgjD family)
Aradu.2X0TU	3.77239	1.04705e-16	scarecrow-like transcription factor PAT1-like [Glycine max]; IPR005202 (Transcription factor GRAS)
Aradu.2X0ZQ	-0.0231796	1	dynamin-like 3; IPR000375 (Dynamin central domain), IPR001401 (Dynamin, GTPase domain), IPR003130 (Dynamin GTPase effector), IPR011993 (Pleckstrin homology-like domain), IPR022812 (Dynamin superfamily), IPR027417 (P-loop containing nucleoside triphosphate hydrolase); GO:0003924 (GTPase activity), GO:0005525 (GTP binding)
Aradu.2X14D	-0.287443	1	Cytochrome P450 superfamily protein; IPR001128 (Cytochrome P450); GO:0005506 (iron ion binding), GO:0020037 (heme binding), GO:0055114 (oxidation-reduction process)
Aradu.2X2L9	-1.27465	0.285073	peptidyl-tRNA hydrolase ICT1, mitochondrial-like isoform X2 [Glycine max]; IPR000352 (Peptide chain release factor class I%2Fclass II); GO:0003747 (translation release factor activity), GO:0006415 (translational termination)
Aradu.2X47D	4.68044	1.41351e-23	terpene synthase 14; IPR008930 (Terpenoid cyclases%2Fprotein prenyltransferase alpha-alpha toroid), IPR008949 (Terpenoid synthase); GO:0000287 (magnesium ion binding), GO:0008152 (metabolic process), GO:0010333 (terpene synthase activity), GO:0016829 (lyase activity)
Aradu.2X4SQ	-0.457494	1	zinc finger CCCH domain-containing protein 37-like [Glycine max]; IPR000571 (Zinc finger, CCCH-type); GO:0046872 (metal ion binding)
Aradu.2X4WG	-0.411617	1	2-oxoglutarate (2OG) and Fe(II)-dependent oxygenase superfamily protein; IPR002283 (Isopenicillin N synthase), IPR026992 (Non-haem dioxygenase N-terminal domain), IPR027443 (Isopenicillin N synthase-like); GO:0005506 (iron ion binding), GO:0016491 (oxidoreductase activity), GO:0055114 (oxidation-reduction process)
Aradu.2X52X	-0.600596	1	protein TIC 62, chloroplastic-like isoform X3 [Glycine max]
Aradu.2X54C	-0.171408	1	MATE efflux family protein; IPR002528 (Multi antimicrobial extrusion protein); GO:0006855 (drug transmembrane transport), GO:0015238 (drug transmembrane transporter activity), GO:0015297 (antiporter activity), GO:0016020 (membrane), GO:0055085 (transmembrane transport)
Aradu.2X6EM	-0.879682	0.398413	inositol-tetrakisphosphate 1-kinase 4-like isoform X1 [Glycine max]; IPR008656 (Inositol-tetrakisphosphate 1-kinase); GO:0000287 (magnesium ion binding), GO:0005524 (ATP binding), GO:0005622 (intracellular), GO:0032957 (inositol trisphosphate metabolic process), GO:0047325 (inositol tetrakisphosphate 1-kinase activity)
Aradu.2X718	-1.88351	0.000292763	aldo%2Fketo reductase family oxidoreductase; IPR001395 (Aldo%2Fketo reductase), IPR023210 (NADP-dependent oxidoreductase domain); GO:0016491 (oxidoreductase activity), GO:0055114 (oxidation-reduction process)
Aradu.2XA08	0.181172	1	ATP binding microtubule motor family protein; IPR001752 (Kinesin, motor domain), IPR027417 (P-loop containing nucleoside triphosphate hydrolase), IPR027640 (Kinesin-like protein); GO:0003777 (microtubule motor activity), GO:0005524 (ATP binding), GO:0005871 (kinesin complex), GO:0007018 (microtubule-based movement), GO:0008017 (microtubule binding)
Aradu.2XB95	-0.132874	1	Transcription elongation factor Spt5; IPR008991 (Translation protein SH3-like domain), IPR017071 (Transcription elongation factor Spt5); GO:0006357 (regulation of transcription from RNA polymerase II promoter)
Aradu.2XF2V	-0.280692	1	phosphomannomutase; IPR006379 (HAD-superfamily hydrolase, subfamily IIB), IPR023214 (HAD-like domain); GO:0003824 (catalytic activity), GO:0004615 (phosphomannomutase activity), GO:0005737 (cytoplasm), GO:0008152 (metabolic process), GO:0019307 (mannose biosynthetic process)
Aradu.2XN5R	0.0852315	1	cytokinin oxidase%2Fdehydrogenase 6; IPR016164 (FAD-linked oxidase-like, C-terminal), IPR016166 (FAD-binding, type 2), IPR016170 (Vanillyl-alcohol oxidase%2FCytokinin dehydrogenase C-terminal domain); GO:0003824 (catalytic activity), GO:0008762 (UDP-N-acetylmuramate dehydrogenase activity), GO:0009690 (cytokinin metabolic process), GO:0016491 (oxidoreductase activity), GO:0019139 (cytokinin dehyd…
Aradu.2XT61	0.735568	1	uncharacterized protein LOC100815819 isoform X1 [Glycine max]
Aradu.2XW42	-0.0437643	1	Protein kinase family protein; IPR011009 (Protein kinase-like domain), IPR013320 (Concanavalin A-like lectin%2Fglucanase, subgroup), IPR025287 (Wall-associated receptor kinase galacturonan-binding domain); GO:0004672 (protein kinase activity), GO:0005524 (ATP binding), GO:0006468 (protein phosphorylation), GO:0030247 (polysaccharide binding)
Aradu.2Y12I	0.26793	1	receptor-like protein kinase 2; IPR001611 (Leucine-rich repeat), IPR011009 (Protein kinase-like domain); GO:0004672 (protein kinase activity), GO:0005515 (protein binding), GO:0005524 (ATP binding), GO:0006468 (protein phosphorylation)
Aradu.2Y43U	-1.52918	0.519349	CBS domain-containing protein CBSCBSPB1-like isoform X3 [Glycine max]; IPR000270 (Phox%2FBem1p), IPR000644 (CBS domain); GO:0005515 (protein binding), GO:0030554 (adenyl nucleotide binding)
Aradu.2Y4F9	-3.19078	1	Cytochrome P450 superfamily protein; IPR001128 (Cytochrome P450); GO:0005506 (iron ion binding), GO:0020037 (heme binding), GO:0055114 (oxidation-reduction process)
Aradu.2Y4H2	-0.0462105	1	N-acylphosphatidylethanolamine synthase-like isoform X1 [Glycine max]; IPR000872 (Tafazzin); GO:0008152 (metabolic process)
Aradu.2Y5KL	0.522185	1	2-oxoglutarate (2OG) and Fe(II)-dependent oxygenase superfamily protein; IPR005123 (Oxoglutarate%2Firon-dependent dioxygenase), IPR026992 (Non-haem dioxygenase N-terminal domain), IPR027443 (Isopenicillin N synthase-like); GO:0016491 (oxidoreductase activity), GO:0055114 (oxidation-reduction process)
Aradu.2Y6QR	0.874991	1	uncharacterized protein LOC100778822 isoform X6 [Glycine max]; IPR004252 (Probable transposase, Ptta%2FEn%2FSpm, plant)
Aradu.2Y8J5	0.365235	1	uncharacterized protein LOC100814401 isoform X1 [Glycine max]
Aradu.2YA2B	0.251698	1	Unknown protein
Aradu.2YF2R	-0.836939	0.278043	winged-helix DNA-binding transcription factor family protein; IPR005819 (Histone H5); GO:0000786 (nucleosome), GO:0003677 (DNA binding), GO:0005634 (nucleus), GO:0006334 (nucleosome assembly)
Aradu.2YJ98	-0.516021	0.826975	D-isomer specific 2-hydroxyacid dehydrogenase NAD-binding n%3D21 Tax%3DRhizobium RepID%3DC6BAQ7_RHILS; IPR006139 (D-isomer specific 2-hydroxyacid dehydrogenase, catalytic domain), IPR016040 (NAD(P)-binding domain); GO:0008152 (metabolic process), GO:0048037 (cofactor binding), GO:0051287 (NAD binding), GO:0055114 (oxidation-reduction process)
Aradu.2YK5D	3.14944	1	S12-like, 30S ribosomal protein S12 subfamily protein; IPR006032 (Ribosomal protein S12%2FS23); GO:0003735 (structural constituent of ribosome), GO:0005622 (intracellular), GO:0005840 (ribosome), GO:0006412 (translation), GO:0015935 (small ribosomal subunit)
Aradu.2YY9U	-1.05459	0.114054	nuclear pore complex protein Nup160-like isoform X1 [Glycine max]; IPR015943 (WD40%2FYVTN repeat-like-containing domain), IPR021717 (Nucleoporin Nup120%2F160); GO:0005515 (protein binding)
Aradu.2Z03S	-0.327893	1	myb family transcription factor APL-like isoform X1 [Glycine max]; IPR009057 (Homeodomain-like); GO:0003677 (DNA binding), GO:0003682 (chromatin binding)
Aradu.2Z0GA	0.26793	1	Unknown protein
Aradu.2Z4NE	1.13086	0.267864	Peroxidase superfamily protein; IPR010255 (Haem peroxidase); GO:0004601 (peroxidase activity), GO:0006979 (response to oxidative stress), GO:0020037 (heme binding), GO:0055114 (oxidation-reduction process)
Aradu.2Z4VA	1.38581	0.813305	Dynein light chain type 1 family protein; IPR001372 (Dynein light chain, type 1%2F2); GO:0005875 (microtubule associated complex), GO:0007017 (microtubule-based process)
Aradu.2Z71Q	1.78657	0.578883	Acyl-CoA N-acyltransferases (NAT) superfamily protein; IPR016181 (Acyl-CoA N-acyltransferase); GO:0008080 (N-acetyltransferase activity)
Aradu.2Z73U	5.33506	0.526838	Disease resistance-responsive (dirigent-like protein) family protein; IPR004265 (Plant disease resistance response protein)
Aradu.2Z821	-0.960088	1	cationic amino acid transporter 5; IPR002293 (Amino acid%2Fpolyamine transporter I); GO:0003333 (amino acid transmembrane transport), GO:0015171 (amino acid transmembrane transporter activity), GO:0016020 (membrane)
Aradu.2Z89F	0.825395	0.691674	probable galacturonosyltransferase 12-like [Glycine max]; IPR002495 (Glycosyl transferase, family 8)
Aradu.2Z8XP	-0.235212	1	protein TPX2-like isoform X2 [Glycine max]; IPR009675 (TPX2), IPR027329 (TPX2, C-terminal domain), IPR027330 (TPX2 central domain); GO:0005819 (spindle), GO:0005874 (microtubule), GO:0007067 (mitosis)
Aradu.2Z92T	-1.43521	0.0494998	Core-2%2FI-branching beta-1,6-N-acetylglucosaminyltransferase family protein; IPR003406 (Glycosyl transferase, family 14); GO:0008375 (acetylglucosaminyltransferase activity), GO:0016020 (membrane)
Aradu.2Z93R	-0.960088	1	Unknown protein
Aradu.2ZA2R	-0.359188	1	uncharacterized protein LOC100787145 isoform X9 [Glycine max]
Aradu.2ZK8F	-0.880752	0.256489	ETO1-like protein 1-like isoform X1 [Glycine max]; IPR011333 (BTB%2FPOZ fold), IPR011990 (Tetratricopeptide-like helical); GO:0005515 (protein binding)
Aradu.2ZM68	0.686738	0.98102	Protein phosphatase 2C family protein; IPR001932 (Protein phosphatase 2C (PP2C)-like domain), IPR015655 (Protein phosphatase 2C), IPR025724 (GAG-pre-integrase domain); GO:0003824 (catalytic activity)
Aradu.2ZP0Z	-0.0463126	1	ADP,ATP carrier protein 1, mitochondrial [Glycine max]; IPR002067 (Mitochondrial carrier protein), IPR023395 (Mitochondrial carrier domain); GO:0005215 (transporter activity), GO:0005743 (mitochondrial inner membrane), GO:0006810 (transport), GO:0055085 (transmembrane transport)
Aradu.2ZT5R	3.14944	1	MYB transcription factor MYB51 [Glycine max]; IPR009057 (Homeodomain-like); GO:0003677 (DNA binding)
Aradu.2ZT9L	0.177852	1	zinc finger CCCH domain-containing protein 17-like [Glycine max]; IPR000571 (Zinc finger, CCCH-type), IPR026290 (Putative E3 ubiquitin-protein ligase, makorin-related); GO:0046872 (metal ion binding)
Aradu.300HC	0.532993	1	growth-regulating factor 9; IPR014977 (WRC), IPR014978 (Glutamine-Leucine-Glutamine, QLQ); GO:0005524 (ATP binding), GO:0005634 (nucleus)
Aradu.301B3	1.09033	0.0987311	dihydrosphingosine 1-phosphate phosphatase C823.11-like [Glycine max]; IPR000326 (Phosphatidic acid phosphatase type 2%2Fhaloperoxidase); GO:0003824 (catalytic activity), GO:0016020 (membrane)
Aradu.301P6	0.700424	0.955289	lipid transfer protein; IPR000528 (Plant lipid transfer protein%2FPar allergen), IPR016140 (Bifunctional inhibitor%2Fplant lipid transfer protein%2Fseed storage helical domain); GO:0006869 (lipid transport), GO:0008289 (lipid binding)
Aradu.302GN	-0.419185	1	Iron ion binding %2F oxidoreductase%2F oxidoreductase protein n%3D1 Tax%3DGenlisea aurea RepID%3DS8C9J7_9LAMI; IPR005123 (Oxoglutarate%2Firon-dependent dioxygenase); GO:0005506 (iron ion binding), GO:0016491 (oxidoreductase activity), GO:0031418 (L-ascorbic acid binding), GO:0055114 (oxidation-reduction process)
Aradu.3033B	-0.301878	1	tRNA nucleotidyltransferase%2Fpoly(A) polymerase; IPR002646 (Poly A polymerase, head domain); GO:0003723 (RNA binding), GO:0006396 (RNA processing), GO:0016779 (nucleotidyltransferase activity)
Aradu.305W9	0.912504	1	Protein kinase superfamily protein; IPR003591 (Leucine-rich repeat, typical subtype), IPR011009 (Protein kinase-like domain), IPR013210 (Leucine-rich repeat-containing N-terminal, type 2), IPR013320 (Concanavalin A-like lectin%2Fglucanase, subgroup); GO:0004672 (protein kinase activity), GO:0004674 (protein serine%2Fthreonine kinase activity), GO:0005524 (ATP binding), GO:0006468 (protein phospho…
Aradu.306G1	-1.91768	1	HXXXD-type acyl-transferase family protein; IPR003480 (Transferase), IPR023213 (Chloramphenicol acetyltransferase-like domain)
Aradu.3077T	0.0516072	1	Unknown protein
Aradu.309HJ	-2.48823	0.772424	uncharacterized protein At1g04910-like [Glycine max]; IPR019378 (GDP-fucose protein O-fucosyltransferase)
Aradu.30BBS	-3.19078	1	Unknown protein
Aradu.30DEE	-0.929271	0.300068	ARM repeat superfamily protein; IPR016024 (Armadillo-type fold); GO:0005488 (binding)
Aradu.30DN1	-0.616684	0.929736	Mitochondrial import inner membrane translocase subunit Tim17%2FTim22%2FTim23 family protein; IPR003397 (Mitochondrial inner membrane translocase subunit Tim17%2FTim22%2FTim23%2Fperoxisomal protein PMP24)
Aradu.30FAV	0.59666	0.740594	probable galacturonosyltransferase 14-like [Glycine max]; IPR002495 (Glycosyl transferase, family 8)
Aradu.30I58	2.35069	2.48497e-07	Unknown protein
Aradu.30IDQ	-0.369419	1	Histone superfamily protein; IPR000164 (Histone H3), IPR009072 (Histone-fold); GO:0000786 (nucleosome), GO:0003677 (DNA binding), GO:0006334 (nucleosome assembly), GO:0046982 (protein heterodimerization activity)
Aradu.30IM4	-1.02306	0.167963	Regulator of chromosome condensation (RCC1) family protein; IPR009091 (Regulator of chromosome condensation 1%2Fbeta-lactamase-inhibitor protein II)
Aradu.30JD5	-0.275002	1	Protein kinase superfamily protein; IPR011009 (Protein kinase-like domain); GO:0004672 (protein kinase activity), GO:0005524 (ATP binding), GO:0006468 (protein phosphorylation)
Aradu.30JS6	0.912504	1	Uncharacterised conserved protein UCP015417, vWA; IPR024553 (Domain of unknown function DUF2828)
Aradu.30K9R	-0.253099	1	Rhodospirillum photometricum DSM 122 draft genome sequence n%3D2 Tax%3DRhodospirillum photometricum DSM 122 RepID%3DH6SIB1_RHOPH
Aradu.30LB3	0.850546	1	beta glucosidase 11; IPR001360 (Glycoside hydrolase, family 1), IPR017853 (Glycoside hydrolase, superfamily); GO:0005975 (carbohydrate metabolic process)
Aradu.30M10	-1.28761	0.162839	unknown protein; FUNCTIONS IN: molecular_function unknown; INVOLVED IN: N-terminal protein myristoylation; IPR025322 (Protein of unknown function DUF4228, plant)
Aradu.30QV4	-3.19078	1	Cytochrome P450 superfamily protein; IPR001128 (Cytochrome P450); GO:0005506 (iron ion binding), GO:0020037 (heme binding), GO:0055114 (oxidation-reduction process)
Aradu.30RBD	-0.490577	0.961464	F-box-like protein; IPR001810 (F-box domain); GO:0005515 (protein binding)
Aradu.30RPU	0.912504	1	myb transcription factor; IPR009057 (Homeodomain-like); GO:0003677 (DNA binding), GO:0003682 (chromatin binding)
Aradu.30UVN	-0.913821	0.945629	CLP protease proteolytic subunit 3; IPR023562 (Clp protease proteolytic subunit %2FTranslocation-enhancing protein TepA); GO:0004252 (serine-type endopeptidase activity), GO:0006508 (proteolysis)
Aradu.30WHV	0.990147	0.604087	uncharacterized protein LOC102662841 [Glycine max]; IPR021775 (Protein of unknown function DUF3339)
Aradu.30XLB	-0.298937	1	Diacylglycerol kinase family protein; IPR001206 (Diacylglycerol kinase, catalytic domain), IPR016064 (ATP-NAD kinase-like domain); GO:0003951 (NAD+ kinase activity), GO:0004143 (diacylglycerol kinase activity), GO:0007205 (protein kinase C-activating G-protein coupled receptor signaling pathway), GO:0008152 (metabolic process)
Aradu.311TY	-4.10953	1	Unknown protein
Aradu.3127Y	-0.542421	0.765285	eukaryotic translation initiation factor 3 subunit L-like [Glycine max]; IPR019382 (Translation initiation factor 3 complex subunit L); GO:0003743 (translation initiation factor activity), GO:0005737 (cytoplasm), GO:0005852 (eukaryotic translation initiation factor 3 complex)
Aradu.315HW	-0.130461	1	TGACG-sequence-specific DNA-binding protein TGA-1B-like [Glycine max]; IPR004827 (Basic-leucine zipper domain), IPR012900 (G-box binding, MFMR); GO:0003677 (DNA binding), GO:0003700 (sequence-specific DNA binding transcription factor activity), GO:0005634 (nucleus), GO:0043565 (sequence-specific DNA binding)
Aradu.316F6	0.539211	0.766182	Single-stranded nucleic acid binding R3H protein; IPR001374 (Single-stranded nucleic acid binding R3H), IPR024771 (SUZ domain); GO:0003676 (nucleic acid binding)
Aradu.317LS	-4.10953	1	metalloendoproteinase 1-like [Glycine max]; IPR021190 (Peptidase M10A), IPR024079 (Metallopeptidase, catalytic domain); GO:0004222 (metalloendopeptidase activity), GO:0006508 (proteolysis), GO:0008237 (metallopeptidase activity), GO:0008270 (zinc ion binding), GO:0031012 (extracellular matrix)
Aradu.31AY0	-4.66636	1	receptor kinase 3; IPR011009 (Protein kinase-like domain), IPR013320 (Concanavalin A-like lectin%2Fglucanase, subgroup)
Aradu.31BGP	4.06577	1	unknown protein; FUNCTIONS IN: molecular_function unknown; INVOLVED IN: biological_process unknown; LOCATED IN: chloroplast thylakoid membrane, chloroplast; EXPRESSED IN: 22 plant structures; EXPRESSED DURING: 13 growth stages; Has 11 Blast hits to 11 proteins in 5 species: Archae - 0; Bacteria - 0; Metazoa - 0; Fungi - 0; Plants - 11; Viruses - 0; Other Eukaryotes - 0 (source: NCBI BLink).
Aradu.31FSG	-0.79982	0.421561	sugar porter (SP) family MFS transporter; IPR005828 (General substrate transporter), IPR016196 (Major facilitator superfamily domain, general substrate transporter); GO:0005215 (transporter activity), GO:0006810 (transport), GO:0016020 (membrane), GO:0016021 (integral component of membrane), GO:0022857 (transmembrane transporter activity), GO:0022891 (substrate-specific transmembrane transporter …
Aradu.31GIY	0.57623	1	Unknown protein
Aradu.31H7A	-0.568198	1	glycerol-3-phosphate acyltransferase 6; IPR002123 (Phospholipid%2Fglycerol acyltransferase), IPR023214 (HAD-like domain); GO:0008152 (metabolic process)
Aradu.31HAC	-0.339596	1	magnesium transporter 6; IPR026573 (Magnesium transporter MRS2%2FLPE10); GO:0015095 (magnesium ion transmembrane transporter activity), GO:0015693 (magnesium ion transport)
Aradu.31I1D	0.874991	1	Low PSII Accumulation 3 isoform 1 n%3D4 Tax%3DTheobroma cacao RepID%3DUPI00042B4C06; IPR018962 (Domain of unknown function DUF1995)
Aradu.31IUC	-2.39453	1.4823e-06	putative indole-3-acetic acid-amido synthetase GH3.9; IPR004993 (GH3 auxin-responsive promoter)
Aradu.31IVL	-0.126863	1	Nucleic acid-binding, OB-fold-like protein; IPR013970 (Replication factor A protein 3)
Aradu.31JVP	0.260229	1	TCP family transcription factor; IPR005333 (Transcription factor, TCP)
Aradu.31KLB	-3.19078	1	RNI-like superfamily protein; IPR006553 (Leucine-rich repeat, cysteine-containing subtype)
Aradu.31LRS	-0.647943	0.679657	Protein phosphatase 2C family protein; IPR001932 (Protein phosphatase 2C (PP2C)-like domain), IPR008984 (SMAD%2FFHA domain), IPR015655 (Protein phosphatase 2C); GO:0003824 (catalytic activity), GO:0005515 (protein binding)
Aradu.31PM4	-0.820328	0.791515	Protein kinase superfamily protein; IPR011009 (Protein kinase-like domain); GO:0004672 (protein kinase activity), GO:0004674 (protein serine%2Fthreonine kinase activity), GO:0005524 (ATP binding), GO:0006468 (protein phosphorylation)
Aradu.31RFE	-0.438217	1	nudix hydrolase homolog 2; IPR003293 (Nudix hydrolase 6-like); GO:0016787 (hydrolase activity)
Aradu.31RVV	-1.12842	0.0899131	alpha%2Fbeta-Hydrolases superfamily protein; IPR002921 (Lipase, class 3); GO:0004806 (triglyceride lipase activity), GO:0006629 (lipid metabolic process)
Aradu.31U15	-3.19078	1	beta glucosidase 11; IPR001360 (Glycoside hydrolase, family 1), IPR017853 (Glycoside hydrolase, superfamily); GO:0005975 (carbohydrate metabolic process)
Aradu.31UBA	0.185626	1	Unknown protein; IPR028144 (Cysteine-rich transmembrane CYSTM domain)
Aradu.31VER	0.0472024	1	Protein kinase superfamily protein; IPR011009 (Protein kinase-like domain), IPR016253 (Integrin-linked protein kinase), IPR028324 (Serine%2Fthreonine-protein kinase CTR1); GO:0004672 (protein kinase activity), GO:0004674 (protein serine%2Fthreonine kinase activity), GO:0005515 (protein binding), GO:0005524 (ATP binding), GO:0006468 (protein phosphorylation), GO:0009966 (regulation of signal trans…
Aradu.31WFK	-0.281616	1	40S ribosomal protein S24-2; IPR001976 (Ribosomal protein S24e), IPR012677 (Nucleotide-binding, alpha-beta plait); GO:0000166 (nucleotide binding), GO:0003735 (structural constituent of ribosome), GO:0005622 (intracellular), GO:0005840 (ribosome), GO:0006412 (translation)
Aradu.31ZLJ	-5.63767	0.365461	regulatory protein (NPR1); IPR011333 (BTB%2FPOZ fold), IPR020683 (Ankyrin repeat-containing domain), IPR024228 (Domain of unknown function DUF3420); GO:0005515 (protein binding)
Aradu.31ZWP	-0.818451	1	Pseudouridine synthase family protein; IPR001406 (Pseudouridine synthase I, TruA), IPR020103 (Pseudouridine synthase, catalytic domain); GO:0001522 (pseudouridine synthesis), GO:0003723 (RNA binding), GO:0009451 (RNA modification), GO:0009982 (pseudouridine synthase activity)
Aradu.31ZXZ	0.00410877	1	RNA-directed DNA polymerase (reverse transcriptase)-related family protein
Aradu.31ZZF	-0.672657	0.556392	protein MOR1-like isoform X1 [Glycine max]; IPR016024 (Armadillo-type fold); GO:0005488 (binding), GO:0005515 (protein binding)
Aradu.320AL	2.03769	0.00510222	WEB family protein At5g16730, chloroplastic-like [Glycine max]
Aradu.3219N	-0.0446395	1	photosystem I P700 chlorophyll A apoprotein; IPR001280 (Photosystem I PsaA%2FPsaB), IPR008543 (Uncharacterised protein family Ycf2); GO:0005524 (ATP binding), GO:0009507 (chloroplast), GO:0009522 (photosystem I), GO:0009579 (thylakoid), GO:0015979 (photosynthesis), GO:0016021 (integral component of membrane)
Aradu.32310	-0.17602	1	patatin-like phospholipase domain protein; IPR016035 (Acyl transferase%2Facyl hydrolase%2Flysophospholipase); GO:0006629 (lipid metabolic process), GO:0008152 (metabolic process)
Aradu.328GD	-0.0453653	1	Unknown protein
Aradu.329DD	-0.557812	0.74672	mercaptopyruvate sulfurtransferase 1; IPR001763 (Rhodanese-like domain); GO:0004792 (thiosulfate sulfurtransferase activity)
Aradu.329PQ	-1.6522	0.00363806	polygalacturonase non-catalytic protein; IPR004873 (BURP domain)
Aradu.32A1K	1.37853	0.0305153	Disease resistance-responsive (dirigent-like protein) family protein; IPR004265 (Plant disease resistance response protein)
Aradu.32A9T	-0.17289	1	RGPR-related; IPR024340 (Sec16, central conserved domain), IPR024880 (COPII coat assembly protein, Sec16); GO:0048208 (COPII vesicle coating)
Aradu.32EAS	-0.120935	1	rootletin-like isoform X3 [Glycine max]
Aradu.32ETH	-5.06713	0.752403	cellulose synthase 6; IPR005150 (Cellulose synthase), IPR013083 (Zinc finger, RING%2FFYVE%2FPHD-type); GO:0016020 (membrane), GO:0016760 (cellulose synthase (UDP-forming) activity), GO:0030244 (cellulose biosynthetic process)
Aradu.32F23	-0.441158	1	RWP-RK domain-containing protein; IPR003035 (RWP-RK domain)
Aradu.32FI1	-0.453325	1	deoxynucleoside triphosphate triphosphohydrolase SAMHD1 homolog isoform X3 [Glycine max]; IPR003607 (HD%2FPDEase domain); GO:0003824 (catalytic activity), GO:0008081 (phosphoric diester hydrolase activity), GO:0046872 (metal ion binding)
Aradu.32FK2	-1.3573	0.44716	RNA methyltransferase, RsmD family n%3D3 Tax%3DClostridium RepID%3DD3ALW4_9CLOT; IPR004398 (RNA methyltransferase, RsmD); GO:0008168 (methyltransferase activity), GO:0031167 (rRNA methylation)
Aradu.32GE1	-0.25507	1	mitochondrial 37S ribosomal protein S27-like [Glycine max]; IPR013219 (Ribosomal protein S27%2FS33, mitochondrial)
Aradu.32JAB	-0.0459253	1	Unknown protein
Aradu.32KHL	1.14387	1	long-chain fatty acyl CoA ligase
Aradu.32KIU	-0.477269	0.899569	60S ribosomal protein L7a-like [Glycine max]; IPR004038 (Ribosomal protein L7Ae%2FL30e%2FS12e%2FGadd45), IPR018492 (Ribosomal protein L7Ae%2FL8%2FNhp2 family)
Aradu.32LC7	-0.4088	1	myo-inositol-1-phosphate synthase 3; IPR002587 (Myo-inositol-1-phosphate synthase); GO:0004512 (inositol-3-phosphate synthase activity), GO:0006021 (inositol biosynthetic process), GO:0008654 (phospholipid biosynthetic process)
Aradu.32P5Q	0.0528843	1	Oxysterol-binding family protein; IPR009014 (Transketolase, C-terminal%2FPyruvate-ferredoxin oxidoreductase, domain II); GO:0003824 (catalytic activity), GO:0008152 (metabolic process)
Aradu.32PA7	0.241489	1	MORC family CW-type zinc finger protein 3-like isoform X2 [Glycine max]; IPR003594 (Histidine kinase-like ATPase, ATP-binding domain); GO:0005524 (ATP binding)
Aradu.32PUY	-0.684524	0.537399	RNA-binding protein 38-like [Glycine max]; IPR012677 (Nucleotide-binding, alpha-beta plait); GO:0000166 (nucleotide binding), GO:0003676 (nucleic acid binding)
Aradu.32RQ0	3.42824	2.11455e-09	RING-H2 finger protein 2B; IPR013083 (Zinc finger, RING%2FFYVE%2FPHD-type); GO:0005515 (protein binding), GO:0008270 (zinc ion binding)
Aradu.32S3X	-0.319022	1	cytochrome B-c1 complex subunit 6; IPR003422 (Cytochrome b-c1 complex, subunit 6), IPR023184 (Ubiquinol-cytochrome C reductase hinge domain); GO:0008121 (ubiquinol-cytochrome-c reductase activity)
Aradu.32TSS	-3.0635	0.326889	profilin 4; IPR005455 (Profilin), IPR027310 (Profilin conserved site); GO:0003779 (actin binding), GO:0030036 (actin cytoskeleton organization)
Aradu.32UNM	-0.6524	0.730729	probable methyltransferase PMT7-like [Glycine max]; IPR004159 (Putative S-adenosyl-L-methionine-dependent methyltransferase); GO:0008168 (methyltransferase activity)
Aradu.32USD	-0.445713	1	coatomer subunit zeta-3-like [Glycine max]; IPR011012 (Longin-like domain); GO:0006810 (transport)
Aradu.32V7X	-0.174702	1	CLP protease proteolytic subunit 3; IPR023562 (Clp protease proteolytic subunit %2FTranslocation-enhancing protein TepA); GO:0004252 (serine-type endopeptidase activity), GO:0006508 (proteolysis)
Aradu.32WCY	0.85211	0.339254	MADS-box transcription factor 6 [Glycine max]; IPR002100 (Transcription factor, MADS-box), IPR002487 (Transcription factor, K-box); GO:0003677 (DNA binding), GO:0003700 (sequence-specific DNA binding transcription factor activity), GO:0005634 (nucleus), GO:0046983 (protein dimerization activity)
Aradu.32X0N	1.26133	0.0190942	phospholipase A1-Ibeta2, chloroplastic-like [Glycine max]; IPR002921 (Lipase, class 3); GO:0004806 (triglyceride lipase activity), GO:0006629 (lipid metabolic process)
Aradu.3300Y	1.43293	0.0243616	LRR receptor-like kinase family protein; IPR001611 (Leucine-rich repeat), IPR003591 (Leucine-rich repeat, typical subtype), IPR011009 (Protein kinase-like domain), IPR013210 (Leucine-rich repeat-containing N-terminal, type 2), IPR013320 (Concanavalin A-like lectin%2Fglucanase, subgroup); GO:0004672 (protein kinase activity), GO:0005515 (protein binding), GO:0005524 (ATP binding), GO:0006468 (prot…
Aradu.335WD	-0.150919	1	staphylococcal nuclease domain-containing protein 1-like [Glycine max]; IPR016685 (RNA-induced silencing complex, nuclease component Tudor-SN); GO:0003676 (nucleic acid binding), GO:0016442 (RISC complex), GO:0031047 (gene silencing by RNA)
Aradu.337PG	1.31104	0.16611	CDGSH iron-sulfur domain protein; IPR018967 (Iron sulphur-containing domain, CDGSH-type); GO:0043231 (intracellular membrane-bounded organelle)
Aradu.339QG	-0.200255	1	BEL1-like homeodomain protein 1-like isoform X2 [Glycine max]; IPR006563 (POX domain), IPR009057 (Homeodomain-like); GO:0003677 (DNA binding)
Aradu.33DU6	-3.19078	1	cinnamyl alcohol dehydrogenase
Aradu.33E6H	-4.10953	1	Potassium transporter family protein; IPR003855 (K+ potassium transporter); GO:0015079 (potassium ion transmembrane transporter activity), GO:0016020 (membrane), GO:0071805 (potassium ion transmembrane transport)
Aradu.33FZ2	-0.720972	1	Ribosomal protein S13%2FS18 family; IPR001892 (Ribosomal protein S13), IPR010979 (Ribosomal protein S13-like, H2TH); GO:0003676 (nucleic acid binding), GO:0003723 (RNA binding), GO:0003735 (structural constituent of ribosome), GO:0005622 (intracellular), GO:0005840 (ribosome), GO:0006412 (translation)
Aradu.33G7Z	-0.0843284	1	FKBP-like peptidyl-prolyl cis-trans isomerase family protein
Aradu.33HIQ	0.679402	1	PGR5-LIKE A
Aradu.33LQY	0.346697	1	UDP-N-acetylglucosamine transferase subunit alg13; IPR007235 (Glycosyl transferase, family 28, C-terminal); GO:0005975 (carbohydrate metabolic process), GO:0030246 (carbohydrate binding), GO:0030259 (lipid glycosylation)
Aradu.33LXX	0.248319	1	uncharacterized protein LOC100817900 isoform X3 [Glycine max]; IPR016181 (Acyl-CoA N-acyltransferase); GO:0008080 (N-acetyltransferase activity)
Aradu.33MBY	-0.927226	1	ubiquitin-conjugating enzyme E2
Aradu.33Q41	-1.31041	0.0229819	Class I glutamine amidotransferase-like superfamily protein; IPR006286 (Peptidase C56, PfpI)
Aradu.33QAR	-0.197634	1	GATA transcription factor 17; IPR013088 (Zinc finger, NHR%2FGATA-type); GO:0003700 (sequence-specific DNA binding transcription factor activity), GO:0008270 (zinc ion binding), GO:0043565 (sequence-specific DNA binding)
Aradu.33QQ9	-0.273432	1	DNA primase n%3D3 Tax%3DCitrus RepID%3DV4SXG4_9ROSI; IPR002755 (DNA primase, small subunit); GO:0003896 (DNA primase activity)
Aradu.33QUD	-1.59122	0.874325	preprotein translocase subunit SecY; IPR002208 (SecY%2FSEC61-alpha family), IPR023201 (SecY subunit domain); GO:0015031 (protein transport), GO:0016020 (membrane)
Aradu.33R8L	-0.342142	1	Octicosapeptide%2FPhox%2FBem1p family protein; IPR000270 (Phox%2FBem1p); GO:0005515 (protein binding)
Aradu.33RZ4	-0.435133	1	ATP binding microtubule motor family protein; IPR001715 (Calponin homology domain), IPR001752 (Kinesin, motor domain), IPR027417 (P-loop containing nucleoside triphosphate hydrolase), IPR027640 (Kinesin-like protein); GO:0003777 (microtubule motor activity), GO:0005515 (protein binding), GO:0005524 (ATP binding), GO:0005871 (kinesin complex), GO:0007018 (microtubule-based movement), GO:0008017 (m…
Aradu.33T2E	-1.09979	0.100886	AUTOPHAGY 8E; IPR004241 (Autophagy protein Atg8 ubiquitin like)
Aradu.33TNK	-1.5719	1	calcium-transporting ATPase 8, plasma membrane-type protein; IPR008250 (P-type ATPase, A domain); GO:0000166 (nucleotide binding), GO:0046872 (metal ion binding)
Aradu.33ULW	1.62428	0.557711	transcription factor bHLH35-like [Glycine max]; IPR011598 (Myc-type, basic helix-loop-helix (bHLH) domain); GO:0046983 (protein dimerization activity)
Aradu.33VFZ	-0.523551	1	probable sugar phosphate%2Fphosphate translocator [Glycine max]; IPR004853 (Triose-phosphate transporter domain)
Aradu.33VZ6	2.83801	3.80224e-10	TIFY domain%2FDivergent CCT motif family protein; IPR010399 (Tify), IPR018467 (CO%2FCOL%2FTOC1, conserved site)
Aradu.33WK0	-0.18369	1	Unknown protein
Aradu.33XBG	-0.556887	1	putative E3 ubiquitin-protein ligase LIN-2-like isoform X1 [Glycine max]; IPR016024 (Armadillo-type fold); GO:0005488 (binding)
Aradu.33XI8	-0.467701	0.940934	chromodomain-helicase-DNA-binding protein 1-like isoform X2 [Glycine max]; IPR000330 (SNF2-related), IPR001650 (Helicase, C-terminal), IPR009462 (Domain of unknown function DUF1086), IPR009463 (Domain of unknown function DUF1087), IPR013083 (Zinc finger, RING%2FFYVE%2FPHD-type), IPR016197 (Chromo domain-like), IPR027417 (P-loop containing nucleoside triphosphate hydrolase); GO:0003676 (nucleic ac…
Aradu.33XZT	0.412145	1	probable nucleoredoxin 2-like isoform 1 [Glycine max]; IPR002219 (Protein kinase C-like, phorbol ester%2Fdiacylglycerol binding), IPR012336 (Thioredoxin-like fold); GO:0035556 (intracellular signal transduction)
Aradu.33YNP	-0.156383	1	Pentatricopeptide repeat (PPR) superfamily protein; IPR002885 (Pentatricopeptide repeat), IPR011990 (Tetratricopeptide-like helical); GO:0005515 (protein binding)
Aradu.340KF	-0.792118	0.431164	pre-mRNA-processing protein 40C-like isoform X2 [Glycine max]; IPR001202 (WW domain), IPR002713 (FF domain); GO:0005515 (protein binding)
Aradu.341GG	-0.397686	1	uncharacterized protein LOC100789383 isoform X2 [Glycine max]
Aradu.344E5	-3.19078	1	golgin subfamily A member 5-like [Glycine max]; IPR004252 (Probable transposase, Ptta%2FEn%2FSpm, plant)
Aradu.346IW	0.970558	0.201272	putative pectinesterase%2Fpectinesterase inhibitor 24-like [Glycine max]; IPR006501 (Pectinesterase inhibitor domain), IPR011050 (Pectin lyase fold%2Fvirulence factor); GO:0004857 (enzyme inhibitor activity), GO:0005618 (cell wall), GO:0030599 (pectinesterase activity), GO:0042545 (cell wall modification)
Aradu.347A2	-0.341079	1	amine-terminal glutamine amidohydrolase; IPR023128 (Protein N-terminal glutamine amidohydrolase, alpha beta roll)
Aradu.348PZ	4.22941	1.64554e-19	branched-chain amino acid transaminase 2; IPR001544 (Aminotransferase, class IV); GO:0003824 (catalytic activity), GO:0004084 (branched-chain-amino-acid transaminase activity), GO:0008152 (metabolic process), GO:0009081 (branched-chain amino acid metabolic process)
Aradu.349TN	-0.593003	0.722394	probable serine%2Fthreonine protein phosphatase 2A regulatory subunit B%27%27delta-like isoform X3 [Glycine max]; IPR011992 (EF-hand domain pair); GO:0005509 (calcium ion binding)
Aradu.34ACD	-0.748868	1	melanoma-associated antigen 10-like isoform X3 [Glycine max]; IPR002190 (MAGE protein)
Aradu.34CIB	0.251875	1	Unknown protein
Aradu.34FHG	-0.811471	0.384478	mitochondrial substrate carrier family protein B-like [Glycine max]; IPR018108 (Mitochondrial substrate%2Fsolute carrier), IPR023395 (Mitochondrial carrier domain)
Aradu.34GQZ	0.287019	1	Pectate lyase family protein; IPR011050 (Pectin lyase fold%2Fvirulence factor), IPR018082 (AmbAllergen)
Aradu.34HDS	4.06577	1	serine%2Fthreonine-protein phosphatase 7 long form homolog [Glycine max]; IPR019557 (Aminotransferase-like, plant mobile domain)
Aradu.34L9V	0.133031	1	hydroxymethylglutaryl-CoA lyase; IPR013785 (Aldolase-type TIM barrel), IPR027167 (Hydroxymethylglutaryl-CoA lyase); GO:0003824 (catalytic activity), GO:0004419 (hydroxymethylglutaryl-CoA lyase activity)
Aradu.34LNY	0.355673	1	proteoglycan 4-like isoform X2 [Glycine max]; IPR025486 (Domain of unknown function DUF4378)
Aradu.34LZV	-2.33217	0.106285	uncharacterized protein LOC100790072 [Glycine max]; IPR008528 (Protein of unknown function DUF810)
Aradu.34MNK	-0.354982	1	thioredoxin domain-containing protein 9 homolog; IPR012336 (Thioredoxin-like fold); GO:0045454 (cell redox homeostasis)
Aradu.34QFB	3.44406	2.97171e-14	Auxin efflux carrier family protein; IPR004776 (Auxin efflux carrier); GO:0016021 (integral component of membrane), GO:0055085 (transmembrane transport)
Aradu.34RNS	-0.38468	1	Core-2%2FI-branching beta-1,6-N-acetylglucosaminyltransferase family protein; IPR003406 (Glycosyl transferase, family 14); GO:0008375 (acetylglucosaminyltransferase activity), GO:0016020 (membrane)
Aradu.34UTA	-0.789291	0.421561	endo-1,3; 1,4-beta-D-glucanase [Glycine max]; IPR002925 (Dienelactone hydrolase); GO:0016787 (hydrolase activity)
Aradu.34VYW	-0.22944	1	transcription initiation factor IIF subunit alpha; IPR008851 (Transcription initiation factor IIF, alpha subunit); GO:0003677 (DNA binding), GO:0005634 (nucleus)
Aradu.34WJ4	-0.211936	1	60S ribosomal protein L30-like [Glycine max]; IPR000231 (Ribosomal protein L30e); GO:0003735 (structural constituent of ribosome), GO:0005622 (intracellular), GO:0005840 (ribosome), GO:0006412 (translation)
Aradu.34YIE	-0.665549	0.575818	DNA (cytosine-5-)-methyltransferase family protein; IPR001025 (Bromo adjacent homology (BAH) domain), IPR001525 (C-5 cytosine methyltransferase), IPR016197 (Chromo domain-like); GO:0003677 (DNA binding), GO:0003682 (chromatin binding), GO:0006306 (DNA methylation), GO:0008168 (methyltransferase activity)
Aradu.34YKG	0.0220777	1	zinc finger CCCH domain-containing protein 41-like [Glycine max]; IPR000571 (Zinc finger, CCCH-type), IPR012677 (Nucleotide-binding, alpha-beta plait); GO:0000166 (nucleotide binding), GO:0003676 (nucleic acid binding), GO:0046872 (metal ion binding)
Aradu.351AC	0.735756	0.457422	BURP domain-containing protein; IPR004873 (BURP domain)
Aradu.351W1	-0.500827	1	cytochrome c oxidase assembly factor 5-like [Glycine max]; IPR018793 (Cytochrome c oxidase assembly protein PET191)
Aradu.352P0	0.0619087	1	Chaperone DnaJ-domain superfamily protein; IPR001623 (DnaJ domain)
Aradu.352UP	0.828436	0.372793	uncharacterized protein At4g08330, chloroplastic-like [Glycine max]
Aradu.353FG	-1.43641	0.0275467	uncharacterized protein At4g15970-like isoform X3 [Glycine max]; IPR005069 (Nucleotide-diphospho-sugar transferase)
Aradu.353YW	-0.743866	0.87703	2-oxoglutarate (2OG) and Fe(II)-dependent oxygenase superfamily protein; IPR002283 (Isopenicillin N synthase), IPR026992 (Non-haem dioxygenase N-terminal domain), IPR027443 (Isopenicillin N synthase-like); GO:0005506 (iron ion binding), GO:0016491 (oxidoreductase activity), GO:0055114 (oxidation-reduction process)
Aradu.35432	-0.768766	0.382366	C2 calcium%2Flipid-binding and GRAM domain containing protein; IPR000008 (C2 domain), IPR013583 (Phosphoribosyltransferase C-terminal); GO:0005515 (protein binding)
Aradu.356IA	3.36188	2.76193e-10	Thioesterase superfamily protein; IPR006683 (Thioesterase superfamily)
[truncated: 19,503 more rows]
