# Supplementary material for: Early responses to dehydration in contrasting wild Arachis species
Source: PLoS One. 2018 May 30;13(5):e0198191. doi: 10.1371/journal.pone.0198191 (PMC5976199; doi:10.1371/journal.pone.0198191)
Supplement: S5 Table — Differentially Expressed Genes (1,235 DEGs) in pairwise comparison between STR (stressed) and CTR (control) samples of A. duranensis, with their respective expression values (Log2FC and FDR). (XLSX) [file pone.0198191.s009.xlsx]

## Sheet: S5 Table
Gene model	Log2FC	FDR
Aradu.019PN	4.25034	2.73591e-07
Aradu.01B4C	-2.64431	0.0203412
Aradu.01CF0	2.5401	0.00413399
Aradu.01T4M	6.54987	2.10376e-13
Aradu.052CR	-3.11007	0.0128391
Aradu.05F6Y	-3.64165	0.000728361
Aradu.05H52	-2.35814	0.0201382
Aradu.05MVI	3.55014	0.000251014
Aradu.065GY	-4.20936	7.31659e-07
Aradu.06H1M	2.7452	0.0346179
Aradu.06Y10	4.59891	0.0121759
Aradu.08REY	-3.4193	0.000299494
Aradu.08TAH	-3.24729	0.00713642
Aradu.0A8NK	-2.03445	0.0316107
Aradu.0C9TU	2.33794	0.0121793
Aradu.0CM87	2.16135	0.0290455
Aradu.0CQ9D	-4.46748	0.00989627
Aradu.0GB26	5.05945	1.04275e-09
Aradu.0H1MY	8.74387	1.91285e-05
Aradu.0H2L9	2.16162	0.0186042
Aradu.0H703	-3.31691	0.0010695
Aradu.0K49H	-5.08401	0.000662704
Aradu.0K58L	5.43712	0.000307619
Aradu.0L6XH	2.55363	0.00499761
Aradu.0N117	-7.00814	0.0238231
Aradu.0N756	8.4583	7.99083e-05
Aradu.0QP9J	2.08348	0.04743
Aradu.0RG1D	2.52882	0.0129063
Aradu.0SV2V	-3.54503	0.0271968
Aradu.0VF1H	-2.5994	0.00280152
Aradu.0VN2L	-2.33516	0.0102439
Aradu.0X4TI	2.47184	0.0346193
Aradu.0X68Q	4.9845	2.16667e-05
Aradu.0Z207	-3.01076	0.017384
Aradu.0Z25V	7.05494	6.54818e-10
Aradu.0Z2ZN	2.43622	0.00700721
Aradu.0Z8XN	-3.45639	3.12197e-05
Aradu.0ZG2X	-2.17351	0.0209313
Aradu.10M4V	2.20181	0.0210032
Aradu.10WEW	2.57248	0.00321328
Aradu.115J9	-3.22287	0.0261245
Aradu.122WK	2.03426	0.0485218
Aradu.1232H	4.41755	1.4876e-05
Aradu.12ETV	2.89869	0.00106912
Aradu.12T0R	-2.37673	0.0145744
Aradu.12VDJ	6.89592	1.45564e-09
Aradu.1347E	-3.95752	0.00135944
Aradu.13SBF	2.43505	0.0110044
Aradu.14EED	-2.85482	0.00154901
Aradu.15JI0	3.37097	0.00022218
Aradu.15WFY	4.64532	5.22091e-08
Aradu.1659P	-2.17131	0.0245497
Aradu.18EWZ	3.16381	0.00139361
Aradu.18TLF	-2.83859	0.00100916
Aradu.199G1	2.68904	0.00230821
Aradu.19F6X	2.67234	0.00641461
Aradu.1A3FB	4.11153	5.7766e-07
Aradu.1BA76	-2.30263	0.0182185
Aradu.1C9UI	6.05972	1.35332e-12
Aradu.1D82M	3.21899	0.000910493
Aradu.1ES85	-2.40877	0.0149782
Aradu.1F2UP	3.51615	0.000208073
Aradu.1F5AZ	3.70599	5.9022e-06
Aradu.1GS41	-2.36081	0.0188062
Aradu.1H2UR	-2.40572	0.00943637
Aradu.1J1TJ	-4.02168	0.000383189
Aradu.1J279	-3.61278	6.79395e-05
Aradu.1LZ8T	3.75992	1.26521e-05
Aradu.1MT6I	-2.55751	0.0121759
Aradu.1P1D6	-2.3321	0.00882253
Aradu.1R4IH	2.45203	0.0347997
Aradu.1S9VI	-3.44741	0.005135
Aradu.1SK9N	2.61767	0.00250638
Aradu.1V1PL	-2.39531	0.0114456
Aradu.1V7PF	-2.24923	0.0399606
Aradu.1V9BS	2.42919	0.0121759
Aradu.1VK8G	2.32197	0.0233275
Aradu.1W5FD	3.35677	0.000155517
Aradu.1X2PC	-2.54353	0.00336226
Aradu.1XR31	3.39447	0.00137369
Aradu.1YE7N	2.88128	0.00230821
Aradu.1Z3IL	-2.28111	0.0263201
Aradu.1Z587	2.4278	0.0119441
Aradu.1ZF9X	3.74485	0.0271968
Aradu.1ZQ3K	-2.88824	0.026335
Aradu.1ZR6L	-3.10217	0.000234978
Aradu.1ZX0E	-2.57507	0.0130259
Aradu.203ID	5.55561	5.9022e-06
Aradu.20JKI	6.47526	9.202e-11
Aradu.215DG	2.62013	0.0222787
Aradu.22KJ4	-2.55015	0.0272849
Aradu.234X6	-3.83281	8.78889e-05
Aradu.237HP	2.41095	0.00851551
Aradu.23D9S	2.39182	0.0175159
Aradu.25598	2.0096	0.0398449
Aradu.25UEB	2.29877	0.0204085
Aradu.26P3H	4.7595	3.61101e-06
Aradu.27C7S	4.7193	2.22547e-08
Aradu.27SYD	-3.07614	0.0223324
Aradu.289R9	-3.2112	0.00290931
Aradu.295V7	2.88035	0.000875137
Aradu.2A606	-3.32377	0.0498545
Aradu.2BI4W	2.31706	0.0381851
Aradu.2C28W	-2.86433	0.0451465
Aradu.2E07P	2.79297	0.00783043
Aradu.2F2TZ	2.26133	0.0164835
Aradu.2H1GD	-2.05902	0.028381
Aradu.2I26G	-2.56356	0.0129561
Aradu.2I595	-2.41772	0.0236506
Aradu.2J33I	-2.34113	0.0262606
Aradu.2K5UT	-2.37078	0.0149641
Aradu.2KP6G	-3.17866	0.0307756
Aradu.2L2SE	-2.53056	0.0297928
Aradu.2LH1B	2.30388	0.0163897
Aradu.2QN43	2.86156	0.000946514
Aradu.2QX0T	3.7213	5.9022e-06
Aradu.2SK6X	2.09088	0.0281299
Aradu.2U1V2	-4.59977	6.80354e-08
Aradu.2X0TU	4.28382	1.69009e-07
Aradu.2X47D	4.64193	1.8426e-08
Aradu.2XW42	5.29666	0.000662704
Aradu.2Z03S	-2.89162	0.0202839
Aradu.2ZM68	7.35342	0.00868901
Aradu.30I58	2.60953	0.00272446
Aradu.31IUC	-3.22481	0.000634037
Aradu.31RVV	-3.41481	0.00612982
Aradu.329PQ	-3.09795	0.0189501
Aradu.32RQ0	2.20465	0.0248336
Aradu.33VZ6	3.44364	3.65524e-05
Aradu.348PZ	5.42725	3.55881e-10
Aradu.34QFB	4.25707	2.13746e-07
Aradu.353FG	-2.66913	0.00613556
Aradu.356IA	2.93226	0.0162695
Aradu.35LC8	-2.60599	0.00322204
Aradu.35Z4P	3.00771	0.000310355
Aradu.3602N	3.35215	4.4206e-05
Aradu.366M2	2.57316	0.0029772
Aradu.383XS	2.02063	0.0331641
Aradu.38DG2	-3.10805	0.00291865
Aradu.38T8A	-2.2639	0.0464751
Aradu.39V24	-2.4587	0.0200707
Aradu.3C2YM	3.32846	7.79239e-05
Aradu.3C7YP	-2.23765	0.0413979
Aradu.3CJ36	-3.84858	0.000162833
Aradu.3E0D8	-2.09697	0.0261245
Aradu.3F0JH	2.59876	0.0129063
Aradu.3HG4P	7.00186	8.18946e-10
Aradu.3K9KE	3.4658	3.25852e-05
Aradu.3LU9S	-2.74337	0.0168274
Aradu.3MD78	-2.08102	0.0366917
Aradu.3MX9T	5.11125	1.09627e-05
Aradu.3N4PQ	2.34629	0.0225111
Aradu.3PC6T	3.88092	6.94703e-05
Aradu.3Q340	4.26899	2.83756e-06
Aradu.3R22E	4.00676	0.00965995
Aradu.3S81N	-2.00096	0.0382055
Aradu.3SF0M	-2.87025	0.000662704
Aradu.3SJ7C	-2.19968	0.0327268
Aradu.3TT1Y	5.64077	1.14486e-07
Aradu.3V07T	4.69409	5.05124e-07
Aradu.3WC73	2.57274	0.00511384
Aradu.3WF0K	-3.15727	0.0105937
Aradu.3X7SX	2.38555	0.019608
Aradu.40GCA	4.41755	1.4876e-05
Aradu.40I5I	-3.82393	0.00965995
Aradu.412P9	2.25333	0.0126996
Aradu.418IY	-3.64411	0.0192335
Aradu.420FT	-2.9213	0.0233897
Aradu.42JCX	2.46422	0.00603702
Aradu.42KZ7	2.23382	0.0245364
Aradu.43BK3	-2.35756	0.0129561
Aradu.43YTY	-2.2343	0.0304381
Aradu.445PW	-2.08533	0.0371877
Aradu.45E4F	-4.46054	0.000120449
Aradu.45WUM	5.90772	8.18946e-10
Aradu.46DEV	2.92639	0.000929575
Aradu.4727V	-2.93152	0.0234711
Aradu.47GW5	2.78955	0.00650875
Aradu.47HWK	2.00997	0.0411424
Aradu.47T2G	-2.49451	0.00647593
Aradu.493QN	-2.08201	0.0418645
Aradu.4967G	3.07602	0.00148009
Aradu.4B6GH	3.25335	0.00280152
Aradu.4BB0R	-2.98586	0.0283897
Aradu.4D3N6	-4.03396	0.000928756
Aradu.4DV0N	4.22255	2.83756e-06
Aradu.4G0ZP	2.51288	0.00377197
Aradu.4GU5A	-2.57237	0.00421065
Aradu.4I5UW	-2.41195	0.019608
Aradu.4LY04	4.33197	2.673e-07
Aradu.4M6CF	2.95317	0.000497648
Aradu.4M7RM	3.47848	3.22402e-05
Aradu.4N10P	-3.39709	8.10063e-05
Aradu.4N3HV	3.61173	5.15111e-05
Aradu.4RE2S	2.72704	0.00181335
Aradu.4T5J3	3.98492	3.39822e-06
Aradu.4U5KX	-2.60738	0.0235752
Aradu.4X60D	3.07281	0.000310355
Aradu.4X7WG	2.80209	0.00150922
Aradu.4XP3R	2.31753	0.0122846
Aradu.50ZYK	-3.44379	4.24926e-05
Aradu.51F84	2.28341	0.0112542
Aradu.52QUJ	3.61247	1.86953e-05
Aradu.537VV	2.60954	0.00322204
Aradu.539EP	3.49425	2.22837e-05
Aradu.54E1H	2.86514	0.000649471
Aradu.54E80	-3.04227	0.000477293
Aradu.55M8P	8.1019	0.000411821
Aradu.55RDX	2.17475	0.0325995
Aradu.569K2	2.2199	0.0174938
Aradu.56IA0	2.10551	0.0259202
Aradu.56SP3	5.48162	1.20406e-10
Aradu.57TMQ	-3.98478	0.0438992
Aradu.57XT1	2.6113	0.0211822
Aradu.58WGM	-3.46349	9.13006e-05
Aradu.59EZH	-2.80702	0.00333477
Aradu.5C0HU	-3.55607	0.00315025
Aradu.5E20L	-2.8881	0.00154628
Aradu.5H67C	-2.13601	0.0245575
Aradu.5K7BE	-7.31086	0.00868901
Aradu.5Q1VY	2.00526	0.0373575
Aradu.5QH0B	-3.61428	2.49306e-05
Aradu.5R9N2	3.62166	0.000626039
Aradu.5S6XB	-2.24667	0.0154878
Aradu.5S8J3	2.67628	0.0168274
Aradu.5T6BE	2.38413	0.00725241
Aradu.5UM9W	-2.30902	0.0123158
Aradu.5Y6Q8	-2.45785	0.0129561
Aradu.5YU3Q	6.15257	1.35332e-12
Aradu.5ZC0V	2.12901	0.0228743
Aradu.5ZT49	-4.65927	0.00458292
Aradu.60DAC	4.02424	7.7237e-07
Aradu.60FFJ	-3.13387	0.011639
Aradu.60GK5	-2.95748	0.00165214
Aradu.60S2U	2.36076	0.00787298
Aradu.60TXP	2.94345	0.000634037
Aradu.617EV	-3.17866	0.0307756
Aradu.62DXS	3.05294	0.000374046
Aradu.62W74	2.80037	0.0116069
Aradu.637TZ	-2.80847	0.000857506
Aradu.63EH0	-2.88824	0.026335
Aradu.63SET	3.75101	8.68493e-06
Aradu.63X21	9.14359	2.23644e-06
Aradu.64BNM	4.82031	0.00458292
Aradu.64KRI	-3.73134	0.0039141
Aradu.64LXI	2.1866	0.018704
Aradu.65BY0	-3.26734	0.0111596
Aradu.65PX4	2.70864	0.00240395
Aradu.65WG6	2.75588	0.00174841
Aradu.66L0Y	-5.43813	0.000127365
Aradu.66U2D	2.53684	0.00453714
Aradu.671CI	-2.21988	0.0345673
Aradu.68MCI	-2.48395	0.0190411
Aradu.68QSX	3.70834	1.59826e-05
Aradu.68V9U	-7.16743	0.0143058
Aradu.6960D	-3.43864	0.0331641
Aradu.69JL5	-2.53336	0.00496094
Aradu.6AI81	-2.34515	0.00831714
Aradu.6AL72	-2.40878	0.00675778
Aradu.6DM63	2.98066	0.00476661
Aradu.6E5XK	-2.40685	0.00791565
Aradu.6I8N8	3.35652	0.000253739
Aradu.6IJ6N	2.16588	0.0336242
Aradu.6IM3W	-2.50692	0.0151537
Aradu.6LP5E	3.09036	0.000336924
Aradu.6MH8K	-3.5349	0.00797378
Aradu.6QC34	2.01416	0.0347997
Aradu.6S06R	-2.81718	0.0194986
Aradu.6XZ0B	-2.20049	0.0195055
Aradu.6Y4L0	2.54985	0.0180497
Aradu.6Z465	3.3222	5.49026e-05
Aradu.70512	-2.18345	0.0337379
Aradu.70QSY	2.48208	0.00471453
Aradu.70X7W	3.08378	0.00758417
Aradu.71JRQ	-2.51297	0.00528035
Aradu.72595	2.98164	0.000489898
Aradu.72K9J	-2.07908	0.0369226
Aradu.74X9S	-2.78424	0.0346179
Aradu.752ZV	5.21026	5.55894e-09
Aradu.75AYZ	2.64488	0.0126256
Aradu.77SYB	-4.41527	0.0121759
Aradu.786V9	-4.24362	3.71827e-07
Aradu.78I1X	2.86883	0.000740656
Aradu.797TT	-4.65927	0.00458292
Aradu.7AQ1B	2.18224	0.017569
Aradu.7DW66	2.05162	0.031341
Aradu.7K065	-3.45922	2.62506e-05
Aradu.7K2S3	-3.21933	0.000503157
Aradu.7Q0XD	3.39116	4.16027e-05
Aradu.7Q9WK	-2.6129	0.0045128
Aradu.7QE0L	2.57436	0.00457066
Aradu.7SN56	2.63315	0.00315957
Aradu.7W2Z9	2.24401	0.0130386
Aradu.7W39T	-4.51568	0.000488203
Aradu.7W9JR	2.57127	0.00516618
Aradu.7XS8V	3.44921	3.0668e-05
Aradu.7Z02Q	-2.15975	0.0421766
Aradu.80DIT	2.08482	0.0254813
Aradu.80TED	5.60391	4.49108e-06
Aradu.81HAH	-2.96759	0.00114183
Aradu.82DSF	2.0931	0.0236863
Aradu.82IUF	-2.66552	0.00365987
Aradu.82KWN	-3.68785	8.01311e-05
Aradu.83N8C	4.36333	4.3702e-07
Aradu.83UZ1	2.92062	0.000626039
Aradu.84FPB	-2.33323	0.0113671
Aradu.853ZC	3.85538	0.0161583
Aradu.86JNN	2.75612	0.00133368
Aradu.8764I	-2.15339	0.0370787
Aradu.876H0	3.16771	0.00110054
Aradu.87IV3	2.03142	0.0343643
Aradu.87VSM	3.62514	0.0404077
Aradu.88SWU	-2.66032	0.00364063
Aradu.8D3SW	2.40615	0.00722559
Aradu.8EQ04	3.95907	0.000634037
Aradu.8GL4A	-3.77422	0.00124209
Aradu.8GP5U	3.24602	8.01311e-05
Aradu.8HL1Z	6.27592	4.21136e-06
Aradu.8IN5J	-2.2401	0.0269559
Aradu.8J00F	2.79812	0.00134152
Aradu.8JL27	-2.78894	0.0410267
Aradu.8K8TN	-2.2103	0.0147633
Aradu.8KW68	2.9643	0.00130736
Aradu.8LT75	3.55195	4.00004e-05
Aradu.8V97A	-3.01884	0.00674032
Aradu.8VI8X	-2.569	0.0159343
Aradu.8Y4VT	-4.2879	2.436e-07
Aradu.8Y6AX	2.14685	0.0308254
Aradu.8Y6WE	2.3712	0.00834593
Aradu.8Z9JB	-2.27713	0.0303627
Aradu.8ZG8V	-2.67349	0.00426217
Aradu.901R7	-2.65349	0.00190968
Aradu.902BX	3.24122	8.8109e-05
Aradu.90QAV	3.87763	6.4794e-06
Aradu.91S58	-2.05671	0.0347844
Aradu.92NBY	-3.38731	0.0142728
Aradu.93CHA	2.41746	0.00683091
Aradu.947SP	2.39056	0.0298773
Aradu.94ETY	7.62752	0.00333477
Aradu.94LVA	2.74414	0.0012994
Aradu.94MD3	2.24107	0.0331641
Aradu.96GLA	-2.6604	0.00339184
Aradu.96IA2	-4.18993	4.16411e-06
Aradu.96S2E	2.93062	0.000509432
Aradu.979R5	2.50757	0.00446712
Aradu.98HXZ	2.19512	0.0192335
Aradu.99LYU	-2.8689	0.00105137
Aradu.99QYP	-7.00814	0.0238231
Aradu.9B334	-7.24092	0.0111596
Aradu.9EZ7Z	2.82914	0.000784491
Aradu.9G6FH	-2.75892	0.00148702
Aradu.9G9GJ	3.632	5.2959e-05
Aradu.9GI1K	2.35881	0.0084187
Aradu.9I4XH	-2.71492	0.00409347
Aradu.9J9PQ	2.95821	0.000453622
Aradu.9K9IH	-4.92996	1.56293e-07
Aradu.9L1PV	-2.5883	0.00945182
Aradu.9L539	-4.75963	2.50349e-05
Aradu.9MD7A	-2.111	0.0228924
Aradu.9MQ2E	-2.22231	0.0412226
Aradu.9MZ2X	-2.65314	0.0339068
Aradu.9P432	2.72427	0.00202308
Aradu.9Q8NZ	-2.45136	0.0118974
Aradu.9RK40	2.31049	0.00965995
Aradu.9RZ6U	-2.168	0.0284574
Aradu.9SR9S	2.05778	0.0404077
Aradu.9T4H8	4.18705	3.22402e-05
Aradu.9Y73E	3.92823	6.62346e-05
Aradu.9Y9V0	5.21026	5.55894e-09
Aradu.9Z0RX	6.91599	0.0315394
Aradu.9ZP9L	4.65948	6.15042e-07
Aradu.A0M2I	2.13342	0.026335
Aradu.A1EFP	2.13797	0.022665
Aradu.A1STR	-2.06916	0.0300611
Aradu.A1WU6	-2.48832	0.0154878
Aradu.A30EV	7.96043	0.00073847
Aradu.A3K6K	-3.49281	0.0331641
Aradu.A52DW	-2.19351	0.0168802
Aradu.A6VDY	-2.46575	0.0125838
Aradu.A6WNC	2.40048	0.0125838
Aradu.A7MKH	2.11293	0.0247565
Aradu.A7RL9	2.07552	0.0335293
Aradu.A87UA	-2.46523	0.00758417
Aradu.A8AWS	2.44331	0.00775914
Aradu.A8HY7	-2.76676	0.00485539
Aradu.A90PK	3.39447	0.00137369
Aradu.A9I6U	2.26455	0.0194221
Aradu.AAS86	2.38702	0.00710939
Aradu.AF17Q	-2.17414	0.0211743
Aradu.AH39E	2.75424	0.00154935
Aradu.AJX1D	-3.34409	9.8586e-05
Aradu.AK4C6	3.02421	0.000273373
Aradu.AN1LU	2.82396	0.00691156
Aradu.ANS8T	-2.13369	0.0254355
Aradu.AP4D1	7.19399	0.0143058
Aradu.AP7MY	-2.74915	0.0254355
Aradu.AQJ6I	-2.44941	0.0411424
Aradu.AT7BU	-2.62473	0.014402
Aradu.AU74Y	-2.01974	0.0459482
Aradu.AVH2T	2.03069	0.0401166
Aradu.AW4VB	-3.29762	7.40269e-05
Aradu.AX3Z0	3.81628	6.58404e-05
Aradu.B0AW0	-3.49281	0.0331641
Aradu.B0N2H	-3.39507	0.000584355
Aradu.B0Y2J	-2.36318	0.0225111
Aradu.B17TN	2.40901	0.00887815
Aradu.B18E9	3.67371	3.30008e-05
Aradu.B1C6F	4.92149	2.103e-08
Aradu.B1KKT	-2.73559	0.00620894
Aradu.B1W2E	2.38524	0.00901867
Aradu.B21Z9	5.3425	4.43147e-10
Aradu.B2K9J	-2.77829	0.00561495
Aradu.B45K6	-2.05671	0.0411424
Aradu.B4D3A	5.68984	1.72185e-10
Aradu.B4FEF	2.06711	0.027554
Aradu.B561I	3.36049	4.44487e-05
Aradu.B5CS7	-3.13305	0.036579
Aradu.B5K6R	-2.06266	0.0471213
Aradu.B5TNQ	2.06901	0.0263332
Aradu.B63QG	2.23476	0.0250118
Aradu.B7RDX	4.33503	1.56965e-07
Aradu.B7Z5E	2.56274	0.00298054
Aradu.B82FS	3.49925	0.0192335
Aradu.B8GCY	2.24646	0.0133749
Aradu.B8LPK	5.79136	5.57292e-05
Aradu.B8U65	-2.2574	0.0136895
Aradu.B90GQ	4.2821	1.24677e-06
Aradu.B9597	2.88271	0.000662704
Aradu.B9UNN	2.18454	0.026335
Aradu.BAW8N	-2.48902	0.00528035
Aradu.BCZ93	2.26701	0.0123844
Aradu.BD60N	-2.24298	0.0141696
Aradu.BH13B	2.07531	0.0308738
Aradu.BI7T6	5.43586	1.59235e-06
Aradu.BKR3K	2.6974	0.00202308
Aradu.BMJ7K	3.51843	4.53009e-05
Aradu.BNM3L	-2.51704	0.0045128
Aradu.BS8M5	-3.43864	0.0331641
Aradu.BWM82	6.98556	6.46569e-08
Aradu.BXL7K	3.96644	2.02645e-06
Aradu.BY2T1	-4.3048	0.0147636
Aradu.C0153	-3.5351	1.79745e-05
Aradu.C04VQ	2.70554	0.00339684
Aradu.C0F6J	-2.35653	0.00845885
Aradu.C0GKW	-3.21634	0.000662704
Aradu.C0Q6Q	-2.06528	0.0319794
Aradu.C2XPI	2.83525	0.00145825
Aradu.C3FIF	4.8086	5.00089e-05
Aradu.C3KKE	2.32756	0.0184314
Aradu.C4ADH	-2.58055	0.00344612
Aradu.C4BQN	-2.8426	0.00214227
Aradu.C4IJ9	2.72986	0.00160626
Aradu.C64A0	-3.68829	0.000381566
Aradu.C6GSG	3.13436	0.000199479
Aradu.C796Z	7.80355	0.00138024
Aradu.C8AKW	-2.71453	0.0222787
Aradu.C97AK	3.75869	1.33779e-05
Aradu.CAP3X	3.62514	0.0404077
Aradu.CEQ4L	3.13554	0.000769773
Aradu.CFM3B	-2.34187	0.00882253
Aradu.CFP9S	2.78684	0.001877
Aradu.CFZ39	-2.43623	0.00677406
Aradu.CH84G	3.30251	0.000223725
Aradu.CI6AA	2.07134	0.0413979
Aradu.CJA18	2.09298	0.0447612
Aradu.CK902	2.122	0.0264682
Aradu.CKL4Y	3.68624	0.0331641
Aradu.CM60U	-2.50816	0.00449363
Aradu.CM6S6	5.77457	8.18946e-10
Aradu.CN3KR	2.12299	0.0217679
Aradu.CNJ7Y	2.56645	0.00436856
Aradu.CQ6IB	2.09788	0.0250118
Aradu.CQ85M	3.08764	0.000396018
Aradu.CR9NG	-2.95286	0.00116642
Aradu.CT5EJ	2.44881	0.00626135
Aradu.CVP8E	2.67043	0.00187708
Aradu.CWM79	-2.23117	0.0142248
Aradu.CX2VY	3.68827	0.00212172
Aradu.CZ5TY	-3.58343	0.00099544
Aradu.CZ6KH	-2.47601	0.00851551
Aradu.D0BEY	-3.41481	0.00612982
Aradu.D0FCJ	2.474	0.00479414
Aradu.D0NVI	4.30501	4.22962e-05
Aradu.D0YGW	-2.94297	0.00259463
Aradu.D1CF5	3.45347	0.000558674
Aradu.D1G1F	-2.95873	0.000720297
Aradu.D1GTJ	-3.29547	0.00025788
Aradu.D1QW8	2.52913	0.00470625
Aradu.D29PK	-3.33308	0.00228498
Aradu.D2PDA	-2.87914	0.00292573
Aradu.D2V5A	5.79136	5.57292e-05
Aradu.D2XUT	-2.33597	0.0236863
Aradu.D43UE	2.38121	0.00869241
Aradu.D4FDN	-2.88214	0.0149641
Aradu.D5TX4	2.2726	0.0114713
Aradu.D6W9N	2.02578	0.0341973
Aradu.D6YSS	2.35355	0.00965995
Aradu.D7PPK	3.33426	9.54937e-05
Aradu.D8UDW	-3.15413	0.00681916
Aradu.D9XCS	2.9198	0.0459482
Aradu.DES3N	2.3282	0.00932355
Aradu.DG6US	-2.74344	0.00580332
Aradu.DG88E	-2.92388	0.0126524
Aradu.DHI4B	-3.57013	6.62346e-05
Aradu.DII8L	-2.28701	0.0243242
Aradu.DKR1D	-4.90626	0.00154073
Aradu.DL5JW	-2.85826	0.000853122
Aradu.DL7C8	-2.81615	0.00154901
Aradu.DM13Q	-2.79076	0.00413399
Aradu.DM4CY	2.34306	0.0119108
Aradu.DMV7S	3.48141	0.00011716
Aradu.DN10D	7.01473	0.0238231
Aradu.DPT5Q	3.24043	0.000650393
Aradu.DQ0Q1	3.30789	0.000477272
Aradu.DSK3D	2.14227	0.0204085
Aradu.DT3LR	2.36264	0.0202839
Aradu.DV9UJ	2.00525	0.0432024
Aradu.DW9IA	3.54643	1.89482e-05
Aradu.DXP84	-2.53173	0.00674032
Aradu.DZ6IG	-4.09306	0.00314383
Aradu.E03PA	2.06438	0.0304149
Aradu.E13C6	2.18609	0.0201382
Aradu.E13L7	3.63775	0.00291865
Aradu.E1B6G	-2.29735	0.0224887
Aradu.E1GHD	2.52109	0.00492026
Aradu.E1P3F	3.17032	0.000258455
Aradu.E3EHQ	-2.4498	0.00572654
Aradu.E3ZED	2.68459	0.00250638
Aradu.E4KVE	7.27591	0.0111596
Aradu.E6113	-2.65371	0.00945182
Aradu.E6GI1	-3.01847	0.000297618
Aradu.E6KMV	-2.53392	0.00468111
Aradu.E721V	2.22879	0.014567
Aradu.E79Y1	2.68741	0.00230821
Aradu.E7FN7	2.71803	0.0144159
Aradu.E8FP0	-7.24092	0.0111596
Aradu.E8RZK	2.31426	0.0110189
Aradu.E8YHH	-2.1626	0.0471577
Aradu.EF5K9	4.75844	5.77464e-07
Aradu.EFH8P	-2.83916	0.0179762
Aradu.EGS0W	2.02329	0.0343289
Aradu.EKX2U	2.28795	0.0263201
Aradu.EQ3HU	3.89223	2.02645e-06
Aradu.ESW0P	2.17274	0.0175825
Aradu.ET8VH	-2.86869	0.00988201
Aradu.EU9MI	3.30991	0.000145731
Aradu.EUH5E	-2.39853	0.00833966
Aradu.EW2T1	2.26341	0.0453353
Aradu.EYN6M	-2.31345	0.0106437
Aradu.EYQ2A	-2.24803	0.0183532
Aradu.EZ4BH	-2.32949	0.018887
Aradu.EZJ0T	-2.99801	0.000929575
Aradu.F2DYX	3.45779	3.59741e-05
Aradu.F2QXB	2.65399	0.00219183
Aradu.F2VIG	-2.23446	0.017691
Aradu.F4DAN	-2.7219	0.00603702
Aradu.F5K8Q	5.15288	1.15304e-08
Aradu.F64Z1	-2.05653	0.0323332
Aradu.F73NE	-2.48832	0.0154878
Aradu.F8RAG	2.54296	0.00485125
Aradu.F99CN	-3.08582	0.000536047
Aradu.F9J6B	-2.95477	0.00574244
Aradu.FB2F2	3.68083	1.4876e-05
Aradu.FBN6P	-2.47646	0.0163328
Aradu.FBS3S	2.31364	0.0135084
Aradu.FE24Z	-3.37257	0.00403059
Aradu.FF4D5	-2.15928	0.0220782
Aradu.FJ7R7	-3.06127	0.0141827
Aradu.FK254	-2.55812	0.0412163
Aradu.FKD86	2.82254	0.000833681
Aradu.FM0YX	2.00016	0.0349295
Aradu.FMD5G	2.98403	0.000351854
Aradu.FMN8N	2.59798	0.00256367
Aradu.FPU47	-2.58855	0.0254355
Aradu.FQ1XF	3.63732	3.4062e-05
Aradu.FQP0C	5.4702	0.000266094
Aradu.FT7FJ	2.79485	0.00124209
Aradu.FU0W6	2.74673	0.00121856
Aradu.FV3S5	2.42771	0.00691156
Aradu.FX5WG	-3.4781	2.73824e-05
Aradu.FXP12	2.79258	0.00101114
Aradu.FXW2H	-6.92138	0.0315394
Aradu.G00JS	4.03702	5.3129e-06
Aradu.G05M1	-2.04936	0.0318159
Aradu.G0DW8	-2.85482	0.00154901
Aradu.G14M4	3.21094	0.000111747
Aradu.G1DD8	2.18835	0.0167426
Aradu.G1MD8	4.62956	0.000133857
Aradu.G1Z6G	2.4411	0.0107123
Aradu.G22I6	-2.0758	0.0269331
Aradu.G235T	4.03521	4.86972e-05
Aradu.G26I2	-2.73774	0.00135944
Aradu.G2CUK	-3.31657	5.5239e-05
Aradu.G3AR6	-3.84614	8.69236e-06
Aradu.G4SB3	-2.65136	0.0119441
Aradu.G5IDI	3.3476	5.15111e-05
Aradu.G5UQY	-2.32319	0.0408619
Aradu.G5W2I	2.14344	0.0218952
Aradu.G9DQQ	-3.43864	0.0331641
Aradu.GBM3Q	-2.9765	0.000388505
Aradu.GD6AN	2.45737	0.0228796
Aradu.GEV37	-4.16156	0.00230821
Aradu.GF2Y3	2.72517	0.00308373
Aradu.GFE2N	-2.15293	0.0370641
Aradu.GFT6J	4.65803	2.22547e-08
Aradu.GG5EE	-4.18517	0.0223917
Aradu.GG5VI	-3.73682	0.0136127
Aradu.GH2K1	8.49297	5.7361e-05
Aradu.GH5NK	3.21555	9.79304e-05
Aradu.GJG28	3.01456	0.00414466
Aradu.GM5S2	5.24168	4.84937e-06
Aradu.GN3K0	-4.18517	0.0223917
Aradu.GS29Q	3.83071	4.20572e-05
Aradu.GSV8K	-3.7394	1.1209e-05
Aradu.GTY35	3.7487	2.56109e-05
Aradu.GWN14	-2.01441	0.0390961
Aradu.H02UW	2.43214	0.0111596
Aradu.H0LHH	-2.67674	0.00594709
Aradu.H15D7	2.4249	0.00843579
Aradu.H1VDB	-2.05903	0.0381838
Aradu.H2LY1	4.38628	4.21136e-06
Aradu.H3F0Z	2.22815	0.0145547
Aradu.H447Q	2.93672	0.00212763
Aradu.H4KIC	2.6343	0.00471315
Aradu.H4WMZ	-2.35891	0.0335293
Aradu.H56YA	3.21725	0.000833681
Aradu.H641H	-2.23825	0.018887
Aradu.H642L	2.71353	0.00140605
Aradu.H6JMG	5.08419	7.62695e-08
Aradu.H7DF4	2.66005	0.00281347
Aradu.H8Z7K	-2.10659	0.0237064
Aradu.H92LC	-3.39668	3.86157e-05
Aradu.H9IK5	2.18903	0.016818
Aradu.H9U8I	5.2692	4.43147e-10
Aradu.H9VE0	6.91599	0.0315394
Aradu.HF3LG	2.98473	0.000910493
Aradu.HH067	2.92449	0.000626039
Aradu.HJV6B	5.14133	3.71827e-07
Aradu.HLR71	2.56079	0.00395932
Aradu.HM0P2	-2.68566	0.0411424
Aradu.HM4L0	2.49194	0.0133749
Aradu.HN9N9	-2.51987	0.00480976
Aradu.HP0TL	2.37564	0.0206079
Aradu.HP39D	-2.40154	0.00752324
Aradu.HQ5WT	4.59891	0.0121759
Aradu.HQI6K	-2.9571	0.00457066
Aradu.HQT4J	-2.86348	0.00134612
Aradu.HT4C8	-2.66654	0.0211822
Aradu.HTX30	3.02429	0.00713642
Aradu.HUT3D	-2.55812	0.0412163
Aradu.HX36X	4.00288	0.00260571
Aradu.HXS06	2.53087	0.018133
Aradu.HY1A1	5.22094	0.000928756
Aradu.I113R	3.77323	8.91401e-06
Aradu.I118N	-4.77973	5.53111e-07
Aradu.I2RY9	-2.14087	0.0216382
Aradu.I2X1C	-2.24437	0.0404077
Aradu.I338M	2.37118	0.0225015
Aradu.I3FT0	-3.36018	0.00758417
Aradu.I4SX6	-2.33738	0.0155599
Aradu.I610X	3.89599	0.000845444
Aradu.I67GN	2.12121	0.0231687
Aradu.I6GSC	3.70438	0.000299494
Aradu.I6Z1G	-2.04601	0.0320482
Aradu.I722Z	7.42698	0.00688252
Aradu.I8GKQ	3.30003	0.000306275
Aradu.I8QXT	-2.33864	0.0270313
Aradu.I9K2A	3.05046	0.000273373
Aradu.IEK57	2.25155	0.034243
Aradu.IEX64	-2.82012	0.000912873
Aradu.IF4XP	2.21494	0.0145157
Aradu.IFC7W	2.67352	0.00214692
Aradu.IH2EE	5.92434	8.02457e-08
Aradu.IJ0MB	2.59979	0.00253101
Aradu.IJ2A2	3.26278	0.000114797
Aradu.IMB5P	-2.65298	0.00226648
Aradu.IN2S6	2.78828	0.00181335
Aradu.IR9NR	2.21879	0.0161583
Aradu.IS5YT	-2.42515	0.00725241
Aradu.IZ0B7	2.62015	0.00896382
Aradu.J0PRI	-2.57815	0.00415868
Aradu.J1CEY	2.46003	0.0107819
Aradu.J1KX5	3.6502	8.29581e-06
Aradu.J1VYR	-3.44016	2.62947e-05
Aradu.J3B7D	2.36844	0.0075885
Aradu.J3J8L	5.10614	1.56244e-09
Aradu.J41E5	-4.12142	0.0274498
Aradu.J49ED	2.91086	0.0143058
Aradu.J4INW	-2.77935	0.00272446
Aradu.J4IUU	2.23751	0.0133747
Aradu.J4TQF	2.76019	0.001877
Aradu.J5EZU	-2.49403	0.026335
Aradu.J6P55	2.10684	0.0255316
Aradu.J7JS6	2.3187	0.0141696
Aradu.J7LHV	3.34343	5.10157e-05
Aradu.J8H2F	-2.57985	0.0110842
Aradu.J92L5	-2.52213	0.0084556
Aradu.JAF9B	-7.16743	0.0143058
Aradu.JB051	3.16623	0.000258472
Aradu.JDX1B	3.11341	0.000251797
Aradu.JEL8U	-2.61826	0.00353908
Aradu.JF12J	-3.6699	0.000634037
Aradu.JG94E	-5.50478	3.51606e-07
Aradu.JH5R4	2.3024	0.0105978
Aradu.JI3DJ	-3.97755	1.4876e-05
Aradu.JJU8Z	2.27937	0.0147434
Aradu.JL25Y	5.06025	3.82945e-06
Aradu.JL6EF	4.20382	2.88518e-07
Aradu.JLM18	2.98748	0.000497648
Aradu.JLN7Z	-3.10521	0.0198933
Aradu.JM1A2	-3.43763	0.00134612
Aradu.JU8EK	-4.05909	0.000310355
Aradu.JXL5S	4.53782	0.0147636
Aradu.JZ5YG	2.46745	0.00691156
Aradu.JZ8MY	-2.08706	0.0335293
Aradu.JZV77	2.58803	0.00395914
Aradu.K0U58	2.40099	0.011151
Aradu.K1SMV	2.15804	0.0299375
Aradu.K2677	2.30766	0.0101851
Aradu.K26VM	2.63062	0.00230821
Aradu.K2DQ9	-3.06127	0.0141827
Aradu.K3CEF	2.64152	0.00265274
Aradu.K3NB7	4.79009	9.07227e-09
Aradu.K3XG1	-3.45359	4.48257e-05
Aradu.K41I0	4.54366	3.89807e-08
Aradu.K44L7	-2.22751	0.0169644
Aradu.K4APN	2.11982	0.023733
Aradu.K4MWL	-2.22048	0.0487318
Aradu.K51ZU	-2.82913	0.00324113
Aradu.K5CZR	3.06467	0.000383189
Aradu.K5WSC	3.24837	0.0003639
Aradu.K63NX	2.20699	0.0197136
Aradu.K73MN	2.15053	0.0201382
Aradu.K8V1Y	3.86988	7.3472e-05
Aradu.KAB2Z	3.95907	0.000634037
Aradu.KD6QW	-2.29409	0.0144159
Aradu.KEE43	3.57179	1.51266e-05
Aradu.KF6LM	4.16638	8.69236e-06
Aradu.KJE7Z	-2.95363	0.0207076
Aradu.KJH8E	-3.41144	0.000310355
Aradu.KK1H3	2.49132	0.00474675
Aradu.KL4L6	-2.32793	0.0381946
Aradu.KM3QT	-2.22541	0.0153495
Aradu.KMG0A	2.11739	0.0228924
Aradu.KMR0R	4.05389	0.00831714
Aradu.KN04R	2.86474	0.000650393
Aradu.KNV7E	3.72211	9.07453e-06
Aradu.KPP3S	-2.38924	0.0296041
Aradu.KQ0LD	-2.16019	0.0192281
Aradu.KQV51	2.49152	0.00449146
Aradu.KRX9K	4.79814	7.46121e-09
Aradu.KTU5R	-2.88574	0.00916113
Aradu.KTW5G	-2.78424	0.0346179
Aradu.KV3KX	-2.20822	0.0148912
Aradu.KWB3K	3.80355	3.86433e-05
Aradu.KWF52	-3.17866	0.0307756
Aradu.L0CHF	3.49925	0.0192335
Aradu.L0FGB	2.42639	0.00885125
Aradu.L0PWQ	4.73533	3.08023e-08
Aradu.L0ZIY	3.00737	0.000479956
Aradu.L13D3	-2.40629	0.0411424
Aradu.L18YW	2.23314	0.0135084
Aradu.L2RSA	-3.50417	2.28105e-05
Aradu.L30M6	-3.86559	0.00831714
Aradu.L3FXW	-2.51908	0.0223324
Aradu.L3QBD	-2.34943	0.0260624
Aradu.L4IQ2	2.03158	0.0487704
Aradu.L6CN7	2.39021	0.02079
Aradu.L76IA	-2.83629	0.0135701
Aradu.L7TUE	2.70469	0.0401166
Aradu.L8SVN	3.95387	3.62604e-06
Aradu.L8VRB	-3.78103	0.0115329
Aradu.L8WG9	2.56027	0.0161583
Aradu.L9WUK	-2.71453	0.0222787
Aradu.LAX0E	2.54178	0.00372819
Aradu.LBL22	2.13173	0.0381341
Aradu.LBL6B	2.1494	0.0199866
Aradu.LBT1F	2.99991	0.0104066
Aradu.LC8HL	-2.39502	0.0126996
Aradu.LCH2B	2.15411	0.0192335
Aradu.LCZ1F	-2.67447	0.00211524
Aradu.LDI07	2.69128	0.0019704
Aradu.LHB41	2.55357	0.00324113
Aradu.LI3DS	7.68861	0.00268629
Aradu.LJ1CG	2.18789	0.0178363
Aradu.LJ6PL	2.3513	0.00839491
Aradu.LLV7T	-3.64411	0.0192335
Aradu.LLW1X	2.18587	0.0218051
Aradu.LM0YT	-2.54201	0.0135645
Aradu.LSQ2N	3.41383	8.01311e-05
Aradu.LTB25	2.2469	0.0343592
Aradu.LUI60	3.94788	2.22837e-05
Aradu.LWS3G	4.4204	0.00198064
Aradu.LXV06	-2.75501	0.00149831
Aradu.LYE3Y	-2.50366	0.00474675
Aradu.M0G9T	2.59593	0.023996
Aradu.M0UUE	-2.04093	0.0382055
Aradu.M11EP	-7.08998	0.0185355
Aradu.M15HC	-2.78894	0.0410267
Aradu.M1PU6	3.73504	0.000258455
Aradu.M29FV	2.06589	0.0268805
Aradu.M35ST	-2.70291	0.00764776
Aradu.M5R0Y	2.11141	0.0279989
Aradu.M5WCG	2.08389	0.0296089
Aradu.M6IGU	2.92827	0.00596192
Aradu.M7QN4	-2.21343	0.0195055
Aradu.M9CLB	3.18308	0.000183324
Aradu.MBZ2M	-4.89358	3.25679e-08
Aradu.ME340	-3.81873	2.77558e-05
Aradu.ME4LN	5.49071	9.32006e-10
Aradu.MI3UP	2.33426	0.00871749
Aradu.MM215	-2.59287	0.00777179
Aradu.MP9TZ	7.35342	0.00868901
Aradu.MPF4N	2.42395	0.00887516
Aradu.MS6GN	-4.04557	1.23783e-06
Aradu.MS73B	-2.64155	0.00872798
Aradu.MSL3N	4.16292	3.78332e-07
Aradu.MV02I	-2.38974	0.026335
Aradu.MVB2G	2.12398	0.0243554
Aradu.MVM7E	2.82007	0.00250638
Aradu.MW4MQ	2.08868	0.0281203
Aradu.MWD9S	2.80129	0.00324933
Aradu.MY5RT	2.42307	0.00842845
Aradu.MZ0IC	3.58129	0.000131727
Aradu.N0CP9	2.05307	0.0344874
Aradu.N1U0V	-2.16856	0.0206793
Aradu.N2UVI	2.40611	0.00965995
Aradu.N2X0I	2.32734	0.00936395
Aradu.N37A4	2.79768	0.00101004
Aradu.N3EHS	-2.08508	0.0325474
Aradu.N3KMZ	-2.58538	0.010881
Aradu.N3SPH	-4.03248	3.39822e-06
Aradu.N465M	-2.45478	0.0101851
Aradu.N4IR4	-2.86081	0.0163328
Aradu.N4SCQ	-2.5017	0.0085624
Aradu.N5DK2	3.67372	0.0106763
Aradu.N6P7I	2.05465	0.0300212
Aradu.N7TNH	-2.52994	0.00523513
Aradu.N8MUP	3.22595	0.000157464
Aradu.NC5RM	3.89049	2.99313e-05
Aradu.NCC2Z	-2.58408	0.00831714
Aradu.NE5BN	2.28665	0.0149923
Aradu.NE81M	2.61437	0.00373077
Aradu.NF3KK	-2.06925	0.0443891
Aradu.NF8QC	3.65093	1.48912e-05
Aradu.NG4LQ	2.83398	0.00145061
Aradu.NGF0Q	2.75899	0.00256019
Aradu.NH8IF	2.15585	0.0194221
Aradu.NHB0T	2.85949	0.000680068
Aradu.NJ2WV	3.17557	0.000158134
Aradu.NK3YY	-2.55616	0.00511384
Aradu.NN4ME	-2.81631	0.0124672
Aradu.NP2GP	-2.92673	0.00215795
Aradu.NP598	4.77105	2.04753e-05
Aradu.NR3XC	4.75642	2.16667e-05
Aradu.NS8UC	2.58507	0.00309133
Aradu.NV5R4	-2.35333	0.0410006
Aradu.NW834	-2.15815	0.0404077
Aradu.NYS45	-2.88824	0.026335
Aradu.NZM5S	-2.63808	0.00333477
Aradu.P1TZQ	2.17662	0.0194899
Aradu.P2C14	4.06901	2.04753e-05
Aradu.P4W2F	-2.05553	0.0463633
Aradu.P6X1S	3.6586	0.000522534
Aradu.P7QP3	4.22171	6.80907e-05
Aradu.P8D0B	-2.4587	0.0200707
Aradu.P97BC	-4.0505	5.2959e-05
Aradu.P9DVE	-2.21288	0.0376711
Aradu.PBR53	2.15978	0.0248717
Aradu.PC4II	-2.16667	0.023019
Aradu.PDC3W	-2.20125	0.0229489
Aradu.PF1EJ	-2.33813	0.00933981
Aradu.PF88Z	-2.97055	0.000406242
Aradu.PG2U7	2.26631	0.0123264
Aradu.PG3PH	-3.13305	0.036579
Aradu.PHB5M	-3.25072	0.000186069
Aradu.PIQ1Z	3.52804	2.46569e-05
Aradu.PJ6U1	2.52194	0.0375035
Aradu.PK4QW	-4.28398	0.000292085
Aradu.PS4CZ	-2.69345	0.0025699
Aradu.PW32X	-2.91542	0.0185355
Aradu.PWT4W	-3.0914	0.000256732
Aradu.PXM5A	2.40697	0.00901867
Aradu.PY08C	-2.18727	0.0198801
Aradu.PY4IT	3.43938	3.0668e-05
Aradu.Q0L09	2.35882	0.00839597
Aradu.Q0ZWM	3.58824	1.4876e-05
Aradu.Q14EI	7.27591	0.0111596
Aradu.Q14N7	2.35363	0.0159203
Aradu.Q2835	3.10195	0.00196561
Aradu.Q3FM7	5.67694	6.56277e-10
Aradu.Q4KBE	-2.27499	0.0112422
Aradu.Q55UA	2.77904	0.0125838
Aradu.Q5M0R	2.58627	0.00291865
Aradu.Q5PIR	-3.33533	0.000223523
Aradu.Q5XDE	2.8699	0.000720297
Aradu.Q6596	2.43599	0.00581483
Aradu.Q67RD	-2.19036	0.0198555
Aradu.Q6AHJ	2.54932	0.00349073
Aradu.Q86YJ	-3.60583	7.04205e-05
Aradu.Q8Q5Z	3.40678	0.000157464
Aradu.Q9E1W	3.37765	0.00202308
Aradu.Q9H8I	-3.26577	0.0224191
Aradu.QD3GI	3.61973	3.49785e-05
Aradu.QE07L	2.59359	0.036579
Aradu.QE4AN	-2.8482	0.00372819
Aradu.QF5KN	-2.11103	0.0498545
Aradu.QGW0X	3.87109	0.00196561
Aradu.QH0IG	7.17637	5.75021e-13
Aradu.QI7QB	2.45154	0.0245575
Aradu.QLP22	2.49378	0.0085624
Aradu.QNE8S	-4.69447	1.56965e-07
Aradu.QP7DQ	3.79207	1.78733e-05
Aradu.QR8IL	-3.38235	0.0404077
Aradu.QV7H5	-2.65772	0.0460798
Aradu.QW2YT	2.15145	0.0190813
Aradu.QX9N9	2.33131	0.00882638
Aradu.QXQ1E	2.9326	0.000902125
Aradu.QYM4C	3.36008	4.48257e-05
Aradu.QZD25	2.57761	0.00314731
Aradu.R0BEJ	-4.49359	1.6796e-06
Aradu.R0BLH	2.1857	0.018156
Aradu.R1FTX	4.05353	1.4876e-05
Aradu.R23AB	2.49545	0.00655184
Aradu.R2ERN	-2.68929	0.00232002
Aradu.R2K02	2.31604	0.00943637
Aradu.R3HWW	-2.14853	0.0230314
Aradu.R3RH0	2.63163	0.00508846
Aradu.R4DYR	4.07777	1.98644e-05
Aradu.R4V51	6.80799	2.10376e-13
Aradu.R77UT	-2.45625	0.0085624
Aradu.R92J4	-4.01084	3.61101e-06
Aradu.R9SW4	4.52046	5.18417e-08
Aradu.RDQ06	3.03958	0.000332029
Aradu.RFD9D	2.10133	0.0269559
Aradu.RG56V	2.13363	0.0404077
Aradu.RG7TU	2.77827	0.00117098
Aradu.RH99R	4.37581	1.09173e-06
Aradu.RK7RG	2.41007	0.00630434
Aradu.RLZ61	-3.38235	0.0404077
Aradu.RMG12	2.17831	0.0232188
Aradu.RMH27	-2.50408	0.00398624
Aradu.RQ0GF	-2.69319	0.023996
Aradu.RTF2M	-2.08312	0.0408619
Aradu.RTQ8K	-2.60625	0.00851551
Aradu.RTR6L	-3.26577	0.0224191
Aradu.RU466	2.0905	0.0304381
Aradu.RU8HS	3.62352	8.50929e-05
Aradu.RVU0Z	-2.86423	0.00193899
Aradu.RW3HI	2.38415	0.00791565
Aradu.RWZ7G	-4.04714	0.000153115
Aradu.RYI9N	-2.47998	0.0177676
Aradu.RYS1S	4.87306	1.98921e-06
Aradu.S0KU9	4.91284	5.3477e-09
Aradu.S166E	2.21685	0.0157198
Aradu.S16C5	2.81628	0.00155457
Aradu.S1T5J	-2.16786	0.0194899
Aradu.S2B7N	2.26012	0.0133319
Aradu.S3QGS	2.62392	0.00356066
Aradu.S4V52	-2.16698	0.0231687
Aradu.S70AZ	-2.84142	0.00155029
Aradu.S7YD6	2.21611	0.0151087
Aradu.S9DWR	-2.14014	0.0460566
Aradu.SB3KC	2.03524	0.0315394
Aradu.SBS1U	2.25909	0.0135189
Aradu.SC9VF	3.24622	0.00138681
Aradu.SCF1F	-2.40564	0.0381946
Aradu.SD5C0	-4.24623	0.0182354
Aradu.SE3WE	3.30077	0.000234027
Aradu.SEH6L	-3.4385	9.32808e-05
Aradu.SGR1V	-2.09694	0.0261245
Aradu.SH1J0	3.06678	0.00081178
Aradu.SH6P7	5.98466	4.36208e-11
Aradu.SI3S6	-2.90458	0.000659135
Aradu.SJ1TV	-3.42576	6.10423e-05
Aradu.SK9II	2.22245	0.016369
Aradu.SKW70	-2.28142	0.0110842
Aradu.SL2ND	3.47803	2.49306e-05
Aradu.SLR60	-2.8544	0.026335
Aradu.SM3K9	2.15837	0.0346973
Aradu.SM8C1	2.8038	0.00136236
Aradu.SQ8X7	4.29764	3.41219e-06
Aradu.SR17F	3.62514	0.0404077
Aradu.SS76M	5.66589	3.3452e-06
Aradu.SYE4G	2.75367	0.00260478
Aradu.T09Z3	2.08859	0.0254172
Aradu.T0DLI	2.78091	0.00152634
Aradu.T0GAI	-2.20868	0.0231482
Aradu.T0MVW	2.77424	0.00257401
Aradu.T0P0N	-3.07614	0.0223324
Aradu.T28MJ	-2.40347	0.0064446
Aradu.T37GN	2.75992	0.00122002
Aradu.T3Z68	2.89316	0.00893265
Aradu.T52CY	2.40082	0.00650875
Aradu.T56CX	2.73171	0.0163328
Aradu.T6XQA	-2.45244	0.018156
Aradu.T720W	2.27527	0.0120513
Aradu.T8C1S	7.74723	0.00214068
Aradu.T8ILN	2.45691	0.00498289
Aradu.TBJ07	-2.25806	0.0294561
Aradu.TF2FR	-2.71657	0.00886802
Aradu.TH6UR	3.26238	0.00329565
Aradu.TJL9X	2.26552	0.0117189
Aradu.TL55R	2.40221	0.0217448
Aradu.TNP6E	3.07267	0.000532536
Aradu.TQJ94	-7.50237	0.00424782
Aradu.TTC2S	2.80934	0.00166089
Aradu.TVX63	-2.20768	0.0163328
Aradu.TW31N	-3.71815	1.6923e-05
Aradu.TWP4N	-2.62186	0.00283911
Aradu.TWU0S	2.5954	0.00291865
Aradu.TY9X1	-2.42754	0.00592954
Aradu.TYQ4J	-2.88824	0.026335
Aradu.TYS15	4.43003	1.4465e-05
Aradu.TZ5MC	-3.16958	0.00181139
Aradu.TZ9RJ	-2.24956	0.0283897
Aradu.U07GC	3.92428	5.2959e-05
Aradu.U1N83	-2.87345	0.000637261
Aradu.U1Q22	-3.33167	0.000296553
Aradu.U1XFT	3.1299	0.000533267
Aradu.U2CVT	2.25364	0.015823
Aradu.U2R98	-2.59843	0.0131925
Aradu.U2YMJ	3.62514	0.0404077
Aradu.U35FJ	2.36849	0.00938205
Aradu.U3FFW	6.82861	1.69009e-07
Aradu.U3WE4	3.29784	0.000153115
Aradu.U41C8	-3.15054	0.000251797
Aradu.U4EKF	-2.42225	0.0115329
Aradu.U53UJ	2.7567	0.00126454
Aradu.U564S	-3.38235	0.0404077
Aradu.U5UGY	-2.44517	0.0211822
Aradu.U723S	4.16183	2.17714e-06
Aradu.U7EQR	-2.31702	0.0360168
Aradu.U7ZJ8	3.87396	4.22674e-05
Aradu.U838H	-2.90411	0.0261186
Aradu.U8NZD	7.49697	0.00535134
Aradu.U9A7G	-2.27211	0.0360451
Aradu.U9IPR	2.63063	0.0254355
Aradu.U9SCT	-2.76468	0.00489587
Aradu.U9WH5	2.43997	0.0060126
Aradu.UB13R	4.14968	1.07092e-06
Aradu.UD5NS	2.49317	0.0126046
Aradu.UG27L	2.40379	0.00697081
Aradu.UG385	-2.36519	0.0159391
Aradu.UG4I9	3.05233	0.001877
Aradu.UGC9M	-3.63646	0.00598409
Aradu.UH457	-2.49605	0.00567817
Aradu.UI1WY	3.54461	1.65883e-05
Aradu.UIA4U	-2.21804	0.03001
Aradu.UJ1ZX	-2.33254	0.00937885
Aradu.UK481	-4.22566	8.91186e-07
Aradu.UL23E	3.17216	0.000146819
Aradu.UM234	4.38398	0.00230821
Aradu.UMN0V	3.96699	2.22837e-05
Aradu.UP0S8	-3.98327	0.000427458
Aradu.UQ2CM	-2.37295	0.0217348
Aradu.UTD2W	-4.61366	0.0055787
Aradu.UW0WF	-2.65606	0.0146144
Aradu.UWD0E	3.79198	0.00691156
Aradu.UX98P	2.71127	0.00315957
Aradu.UX9CD	-3.4288	0.000200106
Aradu.UXN6T	3.8506	2.71061e-06
Aradu.UXX1B	-2.43466	0.0074927
Aradu.V0SHG	3.02361	0.000297618
Aradu.V24GR	3.85538	0.0161583
Aradu.V2RP9	-2.93045	0.00982449
Aradu.V2WMY	-3.06093	0.00159794
Aradu.V322S	-3.38235	0.0404077
Aradu.V3CWF	2.91618	0.000845444
Aradu.V3DY2	-2.39396	0.0153495
Aradu.V40FE	2.48368	0.0129561
Aradu.V6ALV	2.62747	0.00706189
Aradu.V6MI1	-2.40266	0.024267
Aradu.V73WK	2.18099	0.0472078
Aradu.V7GKN	2.69063	0.0261186
Aradu.V7U3M	-2.90316	0.0137475
Aradu.V7W75	2.21976	0.015417
Aradu.V7ZTF	3.85155	0.000132056
Aradu.V97ZD	2.63994	0.0072889
Aradu.VA9CU	3.24654	0.0433888
Aradu.VB99V	3.5041	0.00154073
Aradu.VE705	2.74938	0.00288851
Aradu.VI8FD	3.5019	2.79531e-05
Aradu.VIF27	3.58929	4.57438e-05
Aradu.VIH8G	3.16041	0.000232025
Aradu.VK1JK	2.40607	0.00718142
Aradu.VMK7V	-4.72754	8.04296e-08
Aradu.VP7YH	-2.24384	0.0174938
Aradu.VPD9Z	2.12287	0.0254982
Aradu.VQ6B4	2.38265	0.0211822
Aradu.VST4N	2.2867	0.0130386
Aradu.VV0JI	-2.18622	0.0190813
Aradu.VV8YW	-2.71077	0.00808758
Aradu.VWT5W	2.46508	0.00569871
Aradu.VX1BY	2.01616	0.0443779
Aradu.VXS15	-2.98483	0.0192335
Aradu.VY6JK	2.32	0.0117654
Aradu.VZ8XR	-2.29701	0.0277341
Aradu.W07KG	2.56801	0.00291865
Aradu.W0D1K	-2.80704	0.00110054
Aradu.W0LNB	-3.34334	0.000527579
Aradu.W2C81	-2.86963	0.000637261
Aradu.W2IGQ	-2.42403	0.0141519
Aradu.W4RTP	-3.54503	0.0271968
Aradu.W52BS	-2.87079	0.0019704
Aradu.W5C9S	4.35439	9.50368e-06
Aradu.W5KRK	-2.10232	0.036579
Aradu.W6UVI	2.65865	0.00594709
Aradu.W71HY	-2.28341	0.0144159
Aradu.W7MG7	-2.52793	0.0231482
Aradu.W7NWN	2.82683	0.000817936
Aradu.W8DHG	-2.98586	0.0283897
Aradu.W8GHN	2.06319	0.0393869
Aradu.W8K8D	-2.79925	0.00376335
Aradu.WB4HU	2.25306	0.0173804
Aradu.WC4B0	2.00822	0.036642
Aradu.WCR0P	2.8698	0.00124209
Aradu.WDC4U	-4.64092	0.000290126
Aradu.WGD8V	2.37115	0.0113397
Aradu.WH8HR	3.44197	3.46908e-05
Aradu.WJU1S	3.60802	2.16667e-05
Aradu.WK4VE	2.58865	0.00272446
Aradu.WKJ25	-2.49055	0.0347997
Aradu.WN46D	3.18773	0.00100145
Aradu.WN4LA	-2.07415	0.0487704
Aradu.WPA2I	2.64544	0.00706189
Aradu.WR3X2	2.37251	0.00805025
Aradu.WRB0S	-4.70349	0.0037787
Aradu.WV5HP	2.39948	0.0092993
Aradu.WX5TB	6.72749	2.10376e-13
Aradu.WY29Y	-2.15443	0.0203412
Aradu.WYC64	5.48859	9.35341e-06
Aradu.X03Q4	-3.0784	0.000448408
Aradu.X0IAM	-4.24623	0.0182354
Aradu.X2HBL	-2.09903	0.0302921
Aradu.X2Y57	2.30856	0.0136895
Aradu.X33LT	8.38636	0.000113247
Aradu.X3DNX	3.64025	0.000569056
Aradu.X3F5M	2.09068	0.0347916
Aradu.X3LUW	2.67159	0.00324483
Aradu.X47P5	-3.06105	0.00448541
Aradu.X4R7M	3.15486	0.00013887
Aradu.X5JEJ	2.50742	0.00574244
Aradu.X7LBF	5.72921	8.18946e-10
Aradu.X7THJ	-3.33107	6.79395e-05
Aradu.X8DP9	-2.12339	0.0436512
Aradu.X8LDI	-4.45735	5.78583e-07
Aradu.X9U68	-3.49281	0.0331641
Aradu.XCE88	-2.66654	0.0211822
Aradu.XD88P	-2.09818	0.0235698
Aradu.XHP2L	-2.39305	0.0172115
Aradu.XN7XU	-2.40703	0.00697081
Aradu.XPZ1I	-2.28195	0.0125972
Aradu.XR3BY	2.41275	0.0078863
Aradu.XSB36	2.69564	0.00346723
Aradu.XSV74	-3.98345	0.00120022
Aradu.XW8AZ	6.48909	2.10376e-13
Aradu.XX5Y6	-4.50323	5.18417e-08
Aradu.Y0KDG	-3.74921	5.58307e-05
Aradu.Y0R7I	-2.48451	0.0106763
Aradu.Y24PB	4.15716	2.04753e-05
Aradu.Y32US	3.8573	1.22014e-05
Aradu.Y4VNZ	-2.58206	0.00516618
Aradu.Y5G1G	6.64206	7.91694e-09
Aradu.Y6LUX	6.36692	4.97691e-09
Aradu.Y7I9D	-2.61425	0.00345305
Aradu.Y7YB2	-2.49516	0.0181724
Aradu.Y82F1	3.10705	0.000443892
Aradu.Y82HI	-2.94107	0.00200847
Aradu.Y8BJ8	-2.97595	0.000527579
Aradu.Y8Q46	-2.90916	0.00150922
Aradu.Y924X	3.58064	5.3883e-05
Aradu.YA71G	-2.84813	0.00449146
Aradu.YB9HI	3.29132	0.000513004
Aradu.YCJ90	-2.32669	0.0183325
Aradu.YDZ7F	-2.14386	0.0278167
Aradu.YF1F6	-2.58538	0.010881
Aradu.YF3W6	-2.67775	0.0307756
Aradu.YFP2T	-3.5673	1.86953e-05
Aradu.YFQ3P	2.88884	0.000762771
Aradu.YHT13	-3.79655	0.00110757
Aradu.YIG8H	-2.92516	0.000879856
Aradu.YIQ80	3.89148	2.00642e-06
Aradu.YK06D	3.09242	0.00018413
Aradu.YM9N7	6.638	5.29668e-07
Aradu.YP8K9	-2.58306	0.0149641
Aradu.YR762	2.11349	0.0243761
Aradu.YRC2R	-3.21448	0.000315233
Aradu.YUA91	-3.08595	0.0433888
Aradu.YV0Y1	-3.17866	0.0307756
Aradu.YXG3J	-2.22505	0.0162247
Aradu.YY1QV	4.45467	1.18441e-05
Aradu.YY5C4	-2.48679	0.00496094
Aradu.YZ7HA	-3.15219	0.00105096
Aradu.Z03WD	-2.06721	0.029642
Aradu.Z0AAG	4.27316	1.4876e-05
Aradu.Z1DQ9	-4.79983	4.92692e-07
Aradu.Z1QPK	5.48131	2.55445e-10
Aradu.Z1QR7	3.3716	0.00100145
Aradu.Z35AI	2.16497	0.0260017
Aradu.Z3DCJ	4.02149	1.40315e-05
Aradu.Z3F8V	2.54146	0.00706189
Aradu.Z3Z17	2.15956	0.0224191
Aradu.Z4PCL	2.84407	0.00272202
Aradu.Z5H58	4.42881	8.57625e-08
Aradu.Z67MQ	2.6619	0.0137309
Aradu.Z6FJV	2.5907	0.00477835
Aradu.Z7FZQ	3.1508	0.00018413
Aradu.Z87YY	-3.2253	0.00788882
Aradu.Z8BLA	3.82934	0.00598409
Aradu.Z9H21	-3.39375	0.00166089
Aradu.ZAP5I	4.01214	2.04753e-05
Aradu.ZC3BT	2.14723	0.0229489
Aradu.ZC5IW	3.98038	1.24677e-06
Aradu.ZFA07	2.33551	0.0270201
Aradu.ZFP7H	-3.44958	7.3472e-05
Aradu.ZG6LG	-2.13935	0.0403386
Aradu.ZGG7G	2.15966	0.0337505
Aradu.ZGJ8P	2.67509	0.00283551
Aradu.ZH6BL	4.53075	3.31231e-06
Aradu.ZI52D	4.23905	2.13746e-07
Aradu.ZIF6R	2.41964	0.00598712
Aradu.ZK8VV	3.15759	0.00115876
Aradu.ZN9Y3	-3.21439	0.00036611
Aradu.ZR9ZC	6.45321	2.64788e-09
Aradu.ZRM2P	-2.73669	0.00882638
Aradu.ZRV6N	-2.35407	0.0184479
Aradu.ZS4C4	2.7178	0.00313411
Aradu.ZS6PI	-3.12919	0.000626039
Aradu.ZTH93	2.98602	0.000354753
Aradu.ZV73M	-2.34866	0.00858574
Aradu.ZV9U0	3.48394	2.23705e-05
Aradu.ZWT01	3.16914	0.000132056
Aradu.ZYM67	-2.57311	0.00339509
Aradu.ZZ9EE	3.50637	0.000434343
