# Supplementary material for: Early responses to dehydration in contrasting wild Arachis species
Source: PLoS One. 2018 May 30;13(5):e0198191. doi: 10.1371/journal.pone.0198191 (PMC5976199; doi:10.1371/journal.pone.0198191)
Supplement: S6 Table — Differentially Expressed Genes (799 DEGs) in pairwise comparison between STR (stressed) and CTR (control) samples of A. stenosperma, with their respective expression values (Log2FC and FDR). (XLSX) [file pone.0198191.s010.xlsx]

## Sheet: S6 Table
Gene model	Log2FC	FDR
Aradu.0124J	2.7741	0.008322
Aradu.019PN	3.20667	4.72845e-13
Aradu.01T4M	3.21843	5.9563e-12
Aradu.023N4	2.20853	1.5942e-05
Aradu.02CFW	2.11138	0.000151763
Aradu.02RSN	2.58334	5.9447e-09
Aradu.04E6I	2.41208	0.000211976
Aradu.05F6Y	-2.80976	1.60235e-05
Aradu.05MVI	3.16819	1.50557e-05
Aradu.08REY	-2.52184	4.4746e-08
Aradu.09H6L	-3.22834	1.37857e-07
Aradu.0BT33	2.1065	0.0304111
Aradu.0CM87	3.61466	2.88883e-12
Aradu.0GB26	3.07461	4.27971e-12
Aradu.0H1MY	3.34162	2.11459e-11
Aradu.0H703	-2.51145	3.25686e-05
Aradu.0H874	-2.65234	0.0263218
Aradu.0K49H	-3.8763	4.79377e-08
Aradu.0K58L	7.79082	3.13284e-05
Aradu.0KQ9H	-2.04393	0.000110909
Aradu.0N6KW	3.12495	0.0276493
Aradu.0Q6Y1	2.29853	4.1404e-05
Aradu.0X3DX	4.01816	6.44492e-15
Aradu.0Z2ZN	3.49614	5.75943e-13
Aradu.122WK	2.01949	0.000211202
Aradu.1232H	2.90142	6.3742e-07
Aradu.12VDJ	3.3583	5.67772e-10
Aradu.13SBF	2.74461	8.78267e-07
Aradu.15WFY	3.89592	4.81172e-12
Aradu.18EWZ	2.15987	2.62817e-06
Aradu.18J05	2.37221	0.0021279
Aradu.199G1	2.21524	1.1259e-05
Aradu.1A3FB	2.91871	1.2821e-10
Aradu.1C9UI	5.59943	8.90442e-31
Aradu.1ES85	-2.2474	0.000106607
Aradu.1F5AZ	2.14113	1.83797e-06
Aradu.1G2BN	5.79964	3.24211e-13
Aradu.1IC21	-2.86919	0.0275467
Aradu.1J279	-2.20415	2.09417e-05
Aradu.1LZ8T	3.01884	8.21422e-11
Aradu.1SK9N	2.09238	5.6695e-06
Aradu.1W5FD	3.21431	1.25543e-08
Aradu.1X2PC	-2.09532	2.52069e-06
Aradu.1X6G8	3.20216	3.24211e-13
Aradu.1YK0L	2.80006	4.5466e-07
Aradu.1YS5S	2.31371	5.83025e-07
Aradu.1ZF9X	4.04195	3.46314e-06
Aradu.20INS	2.20594	8.39541e-06
Aradu.20JKI	4.41832	2.02117e-10
Aradu.212W8	2.38235	4.91772e-07
Aradu.23179	6.89599	0.00750357
Aradu.24NBV	2.01812	0.000200564
Aradu.26P3H	3.23631	0.000454378
Aradu.27C7S	3.55632	2.80662e-12
Aradu.289WG	2.91036	4.82772e-06
Aradu.295V7	3.48829	1.18784e-13
Aradu.2C4FK	3.38744	8.49358e-11
Aradu.2DM5J	2.06322	5.8285e-05
Aradu.2E07P	3.12495	0.0276493
Aradu.2F2TZ	3.4367	5.47997e-11
Aradu.2QN43	2.15582	1.32225e-05
Aradu.2QX0T	3.87152	5.61558e-17
Aradu.2RN1W	2.64645	0.00644371
Aradu.2S5CB	2.4608	0.0190062
Aradu.2U1V2	-2.29078	3.73384e-07
Aradu.2UI08	2.37843	7.79151e-08
Aradu.2W676	2.59835	3.99796e-06
Aradu.2X0TU	3.77239	1.04705e-16
Aradu.2X47D	4.68044	1.41351e-23
Aradu.30I58	2.35069	2.48497e-07
Aradu.31IUC	-2.39453	1.4823e-06
Aradu.320AL	2.03769	0.00510222
Aradu.32RQ0	3.42824	2.11455e-09
Aradu.33VZ6	2.83801	3.80224e-10
Aradu.348PZ	4.22941	1.64554e-19
Aradu.34QFB	3.44406	2.97171e-14
Aradu.356IA	3.36188	2.76193e-10
Aradu.356M1	-2.20595	0.000113401
Aradu.35Z4P	3.80089	6.3697e-17
Aradu.366M2	2.56512	6.20153e-09
Aradu.38TXW	2.85798	2.00787e-10
Aradu.3CJ36	-2.59712	1.57531e-07
Aradu.3F0JH	2.3083	0.00105878
Aradu.3K9KE	4.69524	1.78708e-18
Aradu.3L0G1	2.04333	1.5942e-05
Aradu.3PC6T	4.07234	1.05424e-10
Aradu.3Q340	4.21307	1.28215e-18
Aradu.3R22E	9.08812	1.16355e-10
Aradu.3TT1Y	10.3874	1.38852e-18
Aradu.3UM4X	2.08111	0.0427455
Aradu.3V07T	4.91457	2.45864e-08
Aradu.3WC73	3.53419	6.67118e-14
Aradu.412P9	2.24978	4.91772e-07
Aradu.4157Y	2.44752	0.00644769
Aradu.418U8	3.33514	0.00995393
Aradu.427SB	4.93174	1.5723e-18
Aradu.42E7V	3.63113	7.7845e-10
Aradu.42GVF	3.63708	0.000138108
Aradu.43YX5	3.75081	1.04632e-07
Aradu.44KEY	2.72482	6.20153e-09
Aradu.45G9P	2.5252	0.000370161
Aradu.45WUM	3.05715	3.29487e-09
Aradu.46DEV	3.29486	5.87374e-11
Aradu.47GW5	3.93974	1.16542e-11
Aradu.48B5U	2.77921	7.42964e-06
Aradu.4967G	2.16577	0.000118108
Aradu.4G0ZP	3.0789	1.3648e-12
Aradu.4IN7K	3.04432	0.00141945
Aradu.4LY04	2.02433	0.0379266
Aradu.4M6CF	3.56066	4.49623e-13
Aradu.4M7RM	3.1347	2.7234e-11
Aradu.4N10P	-2.21179	2.56937e-06
Aradu.4N3HV	2.59027	2.24273e-06
Aradu.4RE2S	2.28618	6.90829e-07
Aradu.4RJ0E	-6.84341	0.0116547
Aradu.4T5J3	3.52235	1.75459e-08
Aradu.4X60D	2.88175	3.08562e-08
Aradu.4XP3R	2.84957	2.1094e-07
Aradu.4XZ0U	2.32248	0.0049922
Aradu.4ZJ4A	3.96623	0.0118032
Aradu.51F84	2.76819	1.95409e-10
Aradu.52QUJ	4.62027	2.21547e-17
Aradu.537VV	3.21188	3.18125e-09
Aradu.539EP	4.07872	1.47169e-19
Aradu.54E1H	2.15736	1.68815e-06
Aradu.55LZT	-2.04335	0.000174449
Aradu.568QK	-2.80246	0.0375564
Aradu.56C76	2.73393	1.30319e-06
Aradu.56SP3	5.25894	5.96569e-28
Aradu.57C0B	-3.35348	1.05182e-07
Aradu.58WGM	-2.26765	1.55463e-06
Aradu.59KVZ	2.03538	0.00107371
Aradu.5CR2H	3.2738	7.1583e-07
Aradu.5G83P	3.33514	0.00995393
Aradu.5N3RK	4.33576	1.63757e-07
Aradu.5Q1VY	2.53017	3.7903e-08
Aradu.5Q7U7	2.09233	9.75823e-05
Aradu.5QH0B	-2.49654	0.000121345
Aradu.5R97S	2.24039	1.489e-06
Aradu.5T6BE	2.97627	2.12077e-11
Aradu.5T6PH	2.13754	1.34435e-06
Aradu.5W0HK	-2.44982	0.032078
Aradu.5Y3I5	-2.08484	7.80975e-05
Aradu.5YU3Q	5.58832	3.07323e-29
Aradu.5YY6Q	3.79757	0.0255671
Aradu.5ZC0V	3.22892	4.33053e-12
Aradu.60DAC	2.94579	4.09687e-11
Aradu.60S2U	2.04384	6.25585e-06
Aradu.60TXP	2.53693	7.07123e-08
Aradu.617EV	-6.84341	0.0116547
Aradu.62DXS	3.42826	1.67503e-11
Aradu.62WGK	2.5418	2.25333e-08
Aradu.637TZ	-2.28165	1.98647e-07
Aradu.63SET	4.45953	7.18856e-18
Aradu.63TDV	2.36416	4.73952e-07
Aradu.64LXI	2.47181	4.16925e-08
Aradu.64NDC	-2.13422	8.81116e-06
Aradu.65PG4	-6.49891	0.0443473
Aradu.668QS	2.49176	1.0286e-05
Aradu.66L0Y	-3.05265	0.0108485
Aradu.66U2D	2.8745	1.53727e-07
Aradu.671CI	-2.31188	9.01524e-07
Aradu.68QSX	2.93435	5.72718e-05
Aradu.6DR3K	2.29936	0.0228537
Aradu.6E5XK	-2.20821	4.86714e-05
Aradu.6IJ6N	6.45293	0.0443473
Aradu.6LP5E	3.54306	4.49623e-13
Aradu.6M90V	-2.79783	1.32954e-07
Aradu.6S06R	-2.00709	0.00269837
Aradu.6T4IB	3.3658	2.49849e-07
Aradu.6TH01	2.28107	0.00010722
Aradu.6Y8G9	3.59503	1.59393e-13
Aradu.6Z465	2.38401	3.13501e-07
Aradu.71JRQ	-2.00673	0.000625548
Aradu.72595	2.86086	1.10136e-09
Aradu.72HG2	2.15421	1.62471e-06
Aradu.72KEV	2.66698	6.41538e-09
Aradu.72V59	3.11418	5.48858e-12
Aradu.73H76	-3.21491	0.0276493
Aradu.73MTJ	3.42128	1.31369e-08
Aradu.752ZV	4.23376	3.32678e-13
Aradu.75AYZ	2.4514	0.000302378
Aradu.76095	2.31371	7.64478e-05
Aradu.764WC	2.14511	5.52603e-06
Aradu.77M0L	2.83602	1.14689e-08
Aradu.78I1X	2.43346	6.25408e-08
Aradu.7946Q	-6.84341	0.0116547
Aradu.7E8G4	2.91168	7.13197e-05
Aradu.7EY7D	3.88885	1.3991e-17
Aradu.7K2S3	-2.29067	5.53321e-06
Aradu.7N93N	3.33514	0.00995393
Aradu.7P7FQ	2.91902	1.16476e-06
Aradu.7Q0XD	2.99532	6.79603e-11
Aradu.7R5I3	2.10986	0.0135274
Aradu.7W2Z9	2.61132	4.29277e-05
Aradu.7XS8V	2.89994	2.4588e-10
Aradu.7XU9R	-2.39563	0.0420637
Aradu.82DSF	2.39132	4.37698e-08
Aradu.83N8C	5.10089	2.66477e-13
Aradu.84JJL	2.16067	0.0144756
Aradu.85A6E	2.30133	7.40183e-07
Aradu.8BQ4V	7.68441	6.86962e-05
Aradu.8CI8S	2.54768	0.000501379
Aradu.8D3SW	2.67618	1.55107e-09
Aradu.8EQ04	2.64974	0.00037288
Aradu.8G7CT	-3.15184	0.000252482
Aradu.8GL4A	-2.07663	0.00245036
Aradu.8GP5U	2.77866	4.07942e-10
Aradu.8H6GX	-3.28844	0.019718
Aradu.8HL1Z	8.73521	6.89365e-09
Aradu.8J00F	3.94931	2.25043e-13
Aradu.8J2JE	2.80627	4.59825e-05
Aradu.8J7ZM	-2.93297	0.0201346
Aradu.8KH6E	4.16033	7.04354e-17
Aradu.8KW68	3.99064	3.48982e-16
Aradu.8LR0G	-3.79266	0.0373887
Aradu.8LT75	2.77862	4.15288e-07
Aradu.8LV0D	2.31196	2.00359e-07
Aradu.8P9WR	-2.15767	0.000125286
Aradu.901R7	-2.10246	5.21783e-06
Aradu.902BX	3.435	1.47478e-13
Aradu.934TY	2.22295	1.51882e-05
Aradu.93KPA	-2.62135	3.43955e-07
Aradu.93RCN	2.35501	6.24531e-06
Aradu.947EB	-2.06824	0.0203328
Aradu.94C8N	6.45293	0.0443473
Aradu.95XPJ	2.54311	1.47526e-05
Aradu.9602J	2.70099	2.6688e-05
Aradu.96IA2	-3.05747	1.26215e-07
Aradu.96S2E	2.42042	2.8682e-07
Aradu.99QYP	-2.035	0.0142939
Aradu.9BM9J	2.23005	5.48401e-07
Aradu.9C9ZX	5.7692	1.15799e-26
Aradu.9GI1K	2.32702	4.5452e-07
Aradu.9J9PQ	2.16369	4.50948e-06
Aradu.9K3NU	6.19771	3.89668e-11
Aradu.9P11W	2.50104	8.6872e-08
Aradu.9P432	2.42358	9.41287e-07
Aradu.9RK40	2.33474	2.98704e-07
Aradu.9SR9S	2.23739	0.000369496
Aradu.9T4H8	3.02704	0.000550837
Aradu.9V11P	2.21771	5.04673e-07
Aradu.9Y5KL	2.50239	0.0349526
Aradu.9Y8SB	2.55661	0.0110491
Aradu.9Y9V0	4.3574	4.72801e-13
Aradu.9Z02R	2.14605	0.000537104
Aradu.9ZP9L	3.38643	5.52603e-06
Aradu.A0FDR	-6.62311	0.0283008
Aradu.A24N1	-2.23801	0.0154932
Aradu.A3PS5	2.41151	0.00256137
Aradu.A4K6S	2.50239	0.0349526
Aradu.A6WNC	2.50484	9.42696e-06
Aradu.A6XGF	2.07559	3.18989e-06
Aradu.A6XWH	2.85326	1.00792e-09
Aradu.A7MKH	2.19083	1.50697e-06
Aradu.A7RL9	3.27504	5.74775e-11
Aradu.A7T72	2.00134	0.0142939
Aradu.A8AWS	2.15607	3.13024e-05
Aradu.A8RS9	3.25788	8.4996e-07
Aradu.AAS86	2.95562	1.89646e-11
Aradu.AFL8M	2.09725	3.77697e-06
Aradu.AG70H	-2.23182	6.43359e-05
Aradu.AIC9K	2.01882	8.20371e-06
Aradu.AK4C6	3.82978	5.21751e-18
Aradu.ALM1L	2.76473	8.61734e-06
Aradu.ALT43	2.16687	1.76287e-06
Aradu.AR4S2	2.26408	1.1581e-06
Aradu.AV1HQ	2.07243	0.000646695
Aradu.B0N2H	-2.35387	2.19574e-05
Aradu.B0REH	2.05034	1.48698e-05
Aradu.B17TN	2.72027	3.88034e-08
Aradu.B1C6F	4.98812	9.38372e-22
Aradu.B21Z9	2.95942	4.86841e-10
Aradu.B4D3A	3.56614	1.4811e-13
Aradu.B4FEF	2.60053	6.21589e-09
Aradu.B7RDX	4.72954	2.09004e-21
Aradu.B7WMP	3.01805	0.0079402
Aradu.B7Z5E	2.4099	3.84879e-08
Aradu.B8GCY	2.84716	4.86841e-10
Aradu.B8HIV	2.32258	0.000481245
Aradu.B8LPK	4.8613	1.12548e-20
Aradu.B90GQ	2.9411	4.12122e-08
Aradu.B9597	3.95506	4.63715e-17
Aradu.B9UNN	3.86568	1.63757e-07
Aradu.BCZ93	2.67954	1.55107e-09
Aradu.BH13B	2.26524	2.2344e-06
Aradu.BI7T6	4.50291	2.46556e-08
Aradu.BM69P	2.71232	7.96963e-06
Aradu.BMJ7K	3.33466	3.67516e-13
Aradu.BN9N7	-2.60117	0.0143275
Aradu.BR38W	2.78918	0.000105833
Aradu.BR5RX	2.0422	8.51737e-06
Aradu.BUI3V	-3.9632	0.000326505
Aradu.BV641	7.98265	6.75129e-06
Aradu.BWM82	8.22968	1.14368e-06
Aradu.BX0IC	2.13594	9.77764e-05
Aradu.BXL7K	4.52699	5.8099e-18
Aradu.BY2T1	-3.13742	0.0390099
Aradu.BY4US	2.57308	2.30955e-06
Aradu.BZ27F	2.97592	1.70835e-05
Aradu.BZ66H	2.07942	1.57851e-05
Aradu.C0153	-2.00584	9.46254e-06
Aradu.C04VQ	3.74463	2.02598e-14
Aradu.C19BK	7.44467	0.000357809
Aradu.C3FIF	2.45722	3.72137e-05
Aradu.C4ADH	-2.07164	6.18011e-06
Aradu.C64A0	-2.35013	0.00797367
Aradu.C6GSG	2.63104	1.43935e-08
Aradu.C881Z	2.37931	8.35622e-05
Aradu.C8ZMR	2.54105	1.44671e-06
Aradu.C97AK	3.92414	3.24211e-13
Aradu.C9UNF	-2.64556	0.00389469
Aradu.CEQ4L	2.77602	2.72488e-06
Aradu.CFP9S	2.91036	4.82772e-06
Aradu.CGP74	-2.24499	0.0478577
Aradu.CH84G	4.4037	2.96466e-09
Aradu.CJ8Y0	3.6928	4.79377e-08
Aradu.CM0TB	3.67467	2.01812e-08
Aradu.CM6S6	3.68139	2.20406e-09
Aradu.CQ6IB	2.00595	1.42902e-05
Aradu.CQ85M	2.56998	1.51628e-06
Aradu.CT448	3.29455	3.76914e-13
Aradu.CT5EJ	3.01055	1.22845e-10
Aradu.D1CF5	2.2094	0.00479598
Aradu.D1MWR	3.13153	1.32261e-08
Aradu.D1QW8	2.11707	2.24751e-05
Aradu.D1XLL	-2.06467	0.0118572
Aradu.D29PK	-2.31618	0.0010867
Aradu.D2W96	2.16577	0.000118108
Aradu.D3TRX	3.28449	1.97549e-10
Aradu.D580V	3.42942	3.54875e-06
Aradu.D5TX4	2.09115	2.80282e-06
Aradu.D7PPK	3.58925	2.26489e-11
Aradu.DA245	2.44752	0.00644769
Aradu.DE5X6	2.2121	7.27166e-06
Aradu.DM4CY	2.3549	1.1468e-05
Aradu.DMV7S	3.57298	2.39301e-08
Aradu.DPT5Q	3.26325	5.08353e-08
Aradu.DQ0Q1	2.78745	4.08476e-10
Aradu.DSK3D	-9.32946	6.30413e-12
Aradu.DUK07	3.07223	0.00577107
Aradu.DW9IA	2.78707	8.37549e-10
Aradu.DWF95	2.42569	6.54892e-08
Aradu.E03PA	2.30706	4.12462e-07
Aradu.E051H	2.15317	9.77764e-05
Aradu.E0ZB7	2.05605	0.00183301
Aradu.E1P3F	2.18913	3.42853e-06
Aradu.E1VP1	2.20651	5.35251e-06
Aradu.E2TII	2.4696	2.27273e-08
Aradu.E3EHQ	-2.25299	3.28282e-07
Aradu.E5WTS	2.44797	6.96787e-05
Aradu.E6GI1	-2.2238	1.16089e-06
Aradu.E721V	2.79583	2.23566e-10
Aradu.E740H	3.00745	4.21105e-11
Aradu.E748F	-3.13742	0.0390099
Aradu.E79Y1	2.28651	2.03275e-06
Aradu.E9P6L	2.1908	2.84183e-06
Aradu.EF37G	2.78388	9.46759e-07
Aradu.EGS0W	2.8205	1.70714e-09
Aradu.EI6YW	-2.01319	0.000946842
Aradu.EKX2U	2.17406	0.000646695
Aradu.EQ3HU	3.70706	1.43185e-16
Aradu.EQ9K6	6.07391	1.81342e-10
Aradu.ESW0P	2.79667	1.74624e-10
Aradu.ETY3A	3.13664	1.48825e-12
Aradu.EU9MI	2.54218	7.56785e-06
Aradu.EU9QC	2.29013	2.77708e-07
Aradu.EYQ2A	-2.3408	3.22379e-06
Aradu.EZ8L5	2.28713	5.74265e-07
Aradu.EZJ0T	-2.59621	3.00637e-06
Aradu.F2DYX	2.57824	1.13663e-08
Aradu.F2QXB	2.0632	3.13398e-05
Aradu.F35IY	2.01097	1.0048e-05
Aradu.F3GB1	2.62575	3.02911e-07
Aradu.F4EPB	3.6217	2.29213e-06
Aradu.F8RAG	3.09049	2.33241e-10
Aradu.FB2F2	2.35676	5.37164e-07
Aradu.FIR15	-2.31372	0.00996479
Aradu.FIU9K	2.46924	1.0045e-07
Aradu.FJ2EW	-2.63675	1.38991e-08
Aradu.FM0YX	2.42353	3.00108e-08
Aradu.FQ1XF	2.62016	1.2454e-08
Aradu.FQP0C	4.69915	0.000127976
Aradu.FT7FJ	2.58502	6.52439e-08
Aradu.FU0W6	2.73138	4.86841e-10
Aradu.FW4A8	2.41111	0.00819379
Aradu.G00JS	3.8528	6.01982e-10
Aradu.G14M4	4.41138	2.93031e-21
Aradu.G235T	3.17172	1.59035e-07
Aradu.G2CUK	-2.60969	2.45864e-08
Aradu.G4XFI	3.04748	0.0390099
Aradu.G5IDI	3.51428	9.22492e-15
Aradu.G5LQM	4.06454	3.10152e-17
Aradu.G5ZWH	-6.62311	0.0283008
Aradu.G7CZU	2.25432	2.30955e-06
Aradu.G80S0	2.20054	2.39658e-06
Aradu.G85IC	2.84455	4.30792e-08
Aradu.G99LQ	3.20778	4.49623e-13
Aradu.G9WGP	2.08577	7.58727e-05
Aradu.GAW9B	3.00042	1.5784e-11
Aradu.GD2QE	2.5552	1.57388e-06
Aradu.GD6AN	2.98009	6.92692e-08
Aradu.GF2Y3	2.96483	2.05431e-07
Aradu.GFT6J	6.2694	1.51209e-31
Aradu.GH5NK	2.41526	2.78617e-07
Aradu.GJG28	3.34996	6.65915e-08
Aradu.GN81W	-3.13742	0.0390099
Aradu.GWN14	-2.35163	3.69604e-05
Aradu.H0G14	3.18082	1.50621e-10
Aradu.H2LY1	2.82181	5.45251e-06
Aradu.H4KIC	2.72427	6.44466e-08
Aradu.H56YA	2.7237	0.0111098
Aradu.H641H	-2.04571	1.34696e-05
Aradu.H642L	2.01758	6.5116e-06
Aradu.H6JMG	7.08195	1.18358e-16
Aradu.H715D	2.61728	0.0197359
Aradu.H8KNJ	2.10674	3.51621e-06
Aradu.H96P1	3.35802	1.58119e-13
Aradu.H9IK5	2.41263	3.46148e-06
Aradu.H9U8I	4.14457	4.50656e-18
Aradu.H9ZJS	3.83811	2.40013e-05
Aradu.HFY72	2.17264	1.07124e-05
Aradu.HH067	5.37721	8.7239e-11
Aradu.HJV6B	4.48585	2.25873e-06
Aradu.HM4L0	2.67466	2.26359e-05
Aradu.HP0TL	3.00031	3.06721e-05
Aradu.HRC5S	3.51857	0.00354068
Aradu.HS5Y0	2.48776	1.94007e-08
Aradu.HTX30	6.48836	7.29549e-13
Aradu.HWT4U	2.22758	0.00959303
Aradu.HZ47Z	2.80089	1.14689e-08
Aradu.I0WQG	-6.73746	0.0182329
Aradu.I113R	2.28719	7.90434e-07
Aradu.I338M	4.43101	1.74624e-10
Aradu.I6GSC	2.1051	2.90922e-05
Aradu.I7AP1	2.25799	0.0123334
Aradu.I9K2A	2.91968	3.25946e-11
Aradu.IBG9B	6.45293	0.0443473
Aradu.IF5Y6	2.22688	0.000158369
Aradu.IFC7W	2.16862	3.42105e-06
Aradu.IG77G	-2.80246	0.0375564
Aradu.IH2EE	9.33672	5.06736e-12
Aradu.IJ0MB	2.34706	1.18053e-07
Aradu.IJ2A2	3.46653	7.03181e-14
Aradu.ILR69	3.12495	0.0276493
Aradu.IN2S6	2.51422	7.64602e-07
Aradu.INN7R	2.67744	8.20371e-06
Aradu.IU1HH	2.21623	1.08012e-06
Aradu.J1KX5	2.80194	1.86653e-10
Aradu.J1PHS	2.30737	1.4005e-07
Aradu.J3B7D	3.11962	1.1193e-12
Aradu.J4IUU	3.10571	1.45272e-12
Aradu.J4TQF	2.75457	8.76033e-07
Aradu.J67TY	2.3057	3.25686e-05
Aradu.J7JS6	3.18769	1.77849e-08
Aradu.J7LHV	3.30795	3.24211e-13
Aradu.J8066	-2.3252	8.33585e-06
Aradu.J9HAT	2.25799	0.0123334
Aradu.JA3L7	-2.55119	0.00201346
Aradu.JF12J	-2.36335	2.22759e-05
Aradu.JG94E	-2.65234	0.0263218
Aradu.JJU8Z	2.45004	0.00114676
Aradu.JL25Y	3.91734	0.000233102
Aradu.JL5FQ	2.73731	1.08012e-06
Aradu.JL6EF	4.13642	3.21726e-19
Aradu.JRF6F	3.16724	5.06666e-11
Aradu.JRV68	2.41111	0.00819379
Aradu.JUP0B	-2.11929	0.000329558
Aradu.JV19Z	-6.73746	0.0182329
Aradu.K0U58	2.57206	8.35184e-07
Aradu.K10TZ	2.3852	2.16475e-05
Aradu.K2677	3.05499	7.27739e-10
Aradu.K26VM	2.37748	1.76531e-07
Aradu.K377L	3.22356	0.00221087
Aradu.K3K6M	-2.23378	0.00740058
Aradu.K3NB7	5.22878	5.96569e-28
Aradu.K3ZSF	2.06105	0.000478679
Aradu.K41I0	4.4059	7.4216e-20
Aradu.K5WSC	3.64657	8.28319e-08
Aradu.KB9NK	2.5094	5.93911e-08
Aradu.KD2FK	2.26981	0.00014238
Aradu.KEE43	4.38599	1.58874e-20
Aradu.KF6LM	2.95582	5.32347e-06
Aradu.KG41H	2.55307	9.40599e-07
Aradu.KI3UZ	2.23579	6.32402e-05
Aradu.KJH8E	-3.27703	8.86331e-05
Aradu.KMG0A	2.71922	4.16378e-10
Aradu.KN04R	2.5779	4.17349e-09
Aradu.KNV7E	2.28954	1.27494e-06
Aradu.KQ0LD	-2.04637	4.81596e-06
Aradu.KQV51	2.24619	8.33493e-07
Aradu.KRX9K	4.6452	7.20738e-24
Aradu.KWB3K	3.40968	1.48615e-07
Aradu.KZ4HC	2.90142	6.3742e-07
Aradu.KZW97	2.35629	0.000116868
Aradu.L0PWQ	4.30802	1.11854e-19
Aradu.L0ZIY	2.57706	1.40234e-06
Aradu.L18YW	2.38388	5.66246e-08
Aradu.L1GG2	2.03669	3.96369e-05
Aradu.L1VNA	3.32794	2.99308e-13
Aradu.L273D	2.20003	3.22177e-05
Aradu.L6GSR	2.05409	0.0275296
Aradu.L86SE	2.35119	4.09373e-06
Aradu.L8SVN	2.82771	1.54282e-09
Aradu.L8WG9	4.37874	0.00117009
Aradu.LBI05	2.48114	1.81481e-06
Aradu.LBL22	2.70258	2.3988e-07
Aradu.LBT1F	2.35448	5.64076e-05
Aradu.LD35V	6.45293	0.0443473
Aradu.LD7BF	2.36201	9.9722e-08
Aradu.LHB41	2.31665	4.90569e-07
Aradu.LJ1CG	4.37874	0.00117009
Aradu.LJ6PL	2.16894	9.48035e-07
Aradu.LL2CP	-2.35013	0.00797367
Aradu.LQC4C	2.25225	0.0292426
Aradu.LSQ2N	4.51937	1.37302e-15
Aradu.LUI60	3.42181	6.79549e-11
Aradu.LWS3G	2.56098	0.0263218
Aradu.LZ0RH	2.74975	4.54778e-10
Aradu.M1ANR	3.87478	7.20103e-15
Aradu.M1PU6	2.23526	0.000473819
Aradu.M5R0Y	2.28764	5.32347e-06
Aradu.M6IGU	3.32108	4.68483e-08
Aradu.M9CLB	2.79054	8.35986e-10
Aradu.MC5GJ	3.88427	1.33421e-07
Aradu.ME4LN	3.61977	3.37676e-08
Aradu.MI3UP	3.77161	1.04375e-16
Aradu.MLY6C	-2.12886	0.0104961
Aradu.MPF4N	3.01805	0.0079402
Aradu.MSL3N	5.3491	3.07323e-29
Aradu.MT686	2.41208	0.000211976
Aradu.MVB2G	2.10152	7.60638e-06
Aradu.MVM7E	2.90516	5.6748e-10
Aradu.MZ0IC	2.45346	7.77725e-07
Aradu.N0CP9	2.47042	1.36636e-07
Aradu.N1Z7I	-3.30881	2.28801e-09
Aradu.N2UA7	7.56952	0.000153924
Aradu.N37A4	2.44593	7.02918e-08
Aradu.N39PG	2.78009	6.42582e-07
Aradu.N3SPH	-2.55325	9.20252e-06
Aradu.N3ZII	2.43211	0.0107943
Aradu.N5DK2	4.07431	1.41553e-08
Aradu.N5IEQ	-2.83731	5.66901e-07
Aradu.N5R7X	2.34545	0.000538711
Aradu.N64BE	-2.13339	1.00559e-05
Aradu.N6P7I	2.93792	5.53734e-11
Aradu.N7FJP	3.98348	2.21173e-16
Aradu.N7LCR	2.21599	2.19717e-06
Aradu.N8VB1	2.35153	2.19502e-07
Aradu.NB8XZ	2.48997	0.00250674
Aradu.NC5RM	3.08656	4.47904e-07
Aradu.NCJ0H	2.2011	1.76947e-06
Aradu.NF8QC	4.38203	5.44906e-18
Aradu.NG7W7	2.78036	2.62881e-10
Aradu.NGF0Q	2.72245	7.65364e-09
Aradu.NHB0T	3.33979	3.27038e-14
Aradu.NJ2WV	2.14684	3.48249e-06
Aradu.NJL4S	3.18529	0.00014829
Aradu.NL1YQ	2.38323	5.72835e-07
Aradu.NNP8F	2.60052	2.20406e-09
Aradu.NPY88	3.25963	3.65774e-07
Aradu.NR3XC	8.62445	2.31313e-08
Aradu.NZZ6W	-2.0312	0.0338636
Aradu.P0VF2	6.89599	0.00750357
Aradu.P1TZQ	2.33878	6.19525e-07
Aradu.P2C14	9.10884	8.97944e-11
Aradu.P2LIW	2.79095	2.5361e-09
Aradu.P2S76	2.55701	4.25213e-09
Aradu.P3ZN2	2.71618	0.000414172
Aradu.P6DLH	2.35872	1.00643e-06
Aradu.P6RI2	3.62658	4.57652e-09
Aradu.P7PHD	-3.16316	0.00577107
Aradu.P8WSM	2.52027	0.00201346
Aradu.P97BC	-2.02731	0.000195555
Aradu.P9QYX	2.35129	4.78973e-05
Aradu.PC0BS	3.04267	2.00241e-05
Aradu.PCZ19	2.27683	1.65994e-06
Aradu.PF28J	2.49498	1.45298e-08
Aradu.PG2U7	2.90481	1.22302e-08
Aradu.PHY5X	2.73594	0.00179304
Aradu.PHZ1R	2.56983	4.87412e-09
Aradu.PIQ1Z	5.18644	2.97431e-21
Aradu.PIS3G	2.9431	8.01915e-11
Aradu.PP8TF	2.35167	8.56753e-08
Aradu.PQP29	2.12362	8.39541e-06
Aradu.PVE8C	3.52826	3.73898e-05
Aradu.PW32X	-2.23801	0.0154932
Aradu.Q0IZH	2.92763	4.85413e-08
Aradu.Q0ZWM	2.91981	2.59282e-10
Aradu.Q14EI	7.308	0.000820989
Aradu.Q3FM7	2.93381	4.37328e-07
Aradu.Q3QE4	-2.70865	0.0197359
Aradu.Q55UA	2.55903	3.54967e-05
Aradu.Q5K4W	3.68129	0.00123324
Aradu.Q5M0R	2.81931	1.62859e-10
Aradu.Q5XDE	2.64842	4.28532e-09
Aradu.Q86YJ	-2.6044	8.54366e-09
Aradu.Q8Q5Z	4.26355	6.91032e-12
Aradu.Q9E1W	4.59785	1.69833e-12
Aradu.QH0IG	7.29496	5.09877e-18
Aradu.QNA2V	7.79082	3.13284e-05
Aradu.QNE8S	-2.9117	6.03456e-10
Aradu.QNZ9U	2.25799	0.0123334
Aradu.QP7DQ	2.63331	9.57907e-06
Aradu.QS2D1	2.79348	5.6774e-09
Aradu.QWS86	4.60005	0.000267142
Aradu.QXQ1E	3.43764	7.09938e-11
Aradu.R0U9B	2.03902	2.60921e-05
Aradu.R1FTX	4.65045	0.000185772
Aradu.R23AB	2.04446	0.0203328
Aradu.R4DYR	5.18992	2.7537e-15
Aradu.R4V51	5.96516	1.58881e-25
Aradu.R57KJ	2.56098	0.0263218
Aradu.R84PZ	-4.60314	5.03175e-10
Aradu.R92J4	-2.37694	8.33493e-07
Aradu.R9SW4	4.13614	4.39053e-19
Aradu.RCG14	-4.27474	0.00375063
Aradu.RG7TU	3.51326	3.11945e-14
Aradu.RH99R	2.35448	5.64076e-05
Aradu.RK7RG	2.69975	7.61521e-10
Aradu.RTF2M	-2.04487	4.36719e-05
Aradu.RU8HS	2.85637	2.05174e-08
Aradu.RW3HI	2.12586	6.25585e-06
Aradu.RY2KR	2.52959	7.3829e-08
Aradu.RYS1S	2.77831	0.0275467
Aradu.S0KU9	5.50958	1.12925e-19
Aradu.S166E	2.74256	7.3394e-10
Aradu.S16C5	2.33542	0.0130616
Aradu.S1UZ6	3.70522	0.0373887
Aradu.S2B7N	2.50347	3.63452e-08
Aradu.S7YD6	2.97791	2.11459e-11
Aradu.SB3KC	2.10191	4.20564e-06
Aradu.SCE2E	2.42469	4.12488e-05
Aradu.SCT5J	3.15509	6.6834e-08
Aradu.SE3WE	3.76381	3.44113e-11
Aradu.SH6P7	2.92091	1.20759e-10
Aradu.SJ1TV	-3.6383	2.74216e-16
Aradu.SL2ND	3.86113	1.58646e-17
Aradu.T09Z3	2.58004	7.838e-09
Aradu.T0DLI	3.14334	2.24538e-11
Aradu.T0LS0	3.51197	2.08533e-15
Aradu.T1ZRM	-2.39563	0.0420637
Aradu.T37GN	2.17578	1.63332e-06
Aradu.T39L1	3.06865	1.2658e-11
Aradu.T52CY	2.57752	4.74713e-09
Aradu.T6UQL	-2.1195	5.64076e-05
Aradu.T720W	2.59473	5.24218e-09
Aradu.TES1U	2.17441	7.66367e-06
Aradu.TH1E7	2.05264	4.54064e-06
Aradu.TH6UR	4.40672	2.73792e-11
Aradu.THV7P	2.24649	4.86714e-05
Aradu.TI3VR	2.79661	1.8454e-10
Aradu.TJL9X	2.06066	3.46314e-06
Aradu.TL4NT	2.12554	0.00864152
Aradu.TP3KU	2.34117	1.40234e-06
Aradu.TRR88	2.11302	8.99319e-05
Aradu.TS004	-2.76461	8.88815e-09
Aradu.TSM0G	2.48303	0.00506188
Aradu.TW31N	-2.6248	5.1359e-06
Aradu.TWU0S	2.32926	3.23599e-07
Aradu.TYS15	4.00192	0.000120368
Aradu.TZ1M5	2.2073	0.00130022
Aradu.TZ5MC	-2.4109	2.03014e-06
Aradu.U07GC	4.56177	9.35603e-14
Aradu.U0BFW	2.09647	0.0104961
Aradu.U3HGP	2.1065	0.0304111
Aradu.U5UGY	-2.01194	4.20857e-05
Aradu.U723S	5.35381	6.12133e-15
Aradu.U838H	-2.67106	5.97402e-06
Aradu.U8ALB	2.73594	0.00179304
Aradu.U8NZD	7.68441	6.86962e-05
Aradu.U8TGW	-2.50206	0.0246601
Aradu.U9WH5	3.52722	1.35939e-14
Aradu.UB13R	6.45293	0.0443473
Aradu.UD5NS	2.0668	0.0126447
Aradu.UF8GX	2.73658	2.29613e-09
Aradu.UFS53	2.80286	0.00108009
Aradu.UGD4H	-2.16772	0.00011335
Aradu.UI1WY	4.32496	3.49813e-20
Aradu.UIP3J	2.57963	3.69673e-08
Aradu.UL23E	2.38572	3.09407e-07
Aradu.UL8XP	2.20978	5.37847e-06
Aradu.UQA28	-2.02506	2.324e-05
Aradu.USK36	2.43158	2.10664e-07
Aradu.UV8L7	3.40477	4.49623e-13
Aradu.UWN5P	3.96623	0.0118032
Aradu.UX98P	2.84628	1.06571e-10
Aradu.UXN6T	4.46191	1.13867e-21
Aradu.V0SHG	3.82311	1.76375e-16
Aradu.V24GR	7.88992	1.43868e-05
Aradu.V3CWF	2.04446	0.0203328
Aradu.V5WI7	2.06793	0.000811205
Aradu.V5YMX	2.04173	0.00016683
Aradu.V7W75	2.16609	4.37325e-06
Aradu.V7ZTF	3.65023	1.72998e-10
Aradu.VB99V	8.02687	4.73164e-06
Aradu.VBE4X	-3.79266	0.0373887
Aradu.VC7KJ	-2.17311	0.0427455
Aradu.VDD1W	3.20114	2.65598e-09
Aradu.VE705	2.66159	5.11082e-09
Aradu.VFL1P	2.07558	0.0065207
Aradu.VI8FD	4.16062	3.80864e-18
Aradu.VK6NM	-4.52493	0.000803432
Aradu.VL3IZ	4.38296	1.00562e-13
Aradu.VNB3V	2.024	0.000541707
Aradu.VR345	2.92804	0.00039717
Aradu.VTP3R	2.07715	0.00072251
Aradu.VW5MM	2.00585	0.000409766
Aradu.VWT5W	3.0087	1.54282e-09
Aradu.VY6JK	2.51008	2.50395e-07
Aradu.W07KG	2.85758	8.29404e-11
Aradu.W0CCT	2.95492	2.32232e-07
Aradu.W0GGD	2.28709	6.24874e-07
Aradu.W1RLW	2.55154	0.00311732
Aradu.W5C9S	3.63708	0.000138108
Aradu.W79GG	2.66269	1.89338e-08
Aradu.W7NWN	3.11892	1.18564e-11
Aradu.WB4HU	2.50908	1.65994e-06
Aradu.WCR0P	3.95809	7.75856e-06
Aradu.WDC4U	-3.90142	6.81752e-09
Aradu.WG391	2.37901	0.00083688
Aradu.WJU1S	2.71244	3.08019e-08
Aradu.WK4VE	2.5953	3.93407e-09
Aradu.WMG0K	2.56098	0.0263218
Aradu.WPA2I	2.45774	0.000195555
Aradu.WR3X2	2.18418	1.41495e-06
Aradu.WV5HP	3.26842	0.0139293
Aradu.WX5TB	5.37845	4.14681e-15
Aradu.WYE4I	2.7237	0.0111098
Aradu.WYR1J	2.03484	5.97402e-06
Aradu.X0IAM	-2.94097	0.00123324
Aradu.X33LT	4.1575	4.57375e-05
Aradu.X3DNX	3.99295	1.28121e-09
Aradu.X3LUW	2.46169	4.82772e-06
Aradu.X47P5	-3.08754	9.44098e-06
Aradu.X4R7M	3.74313	1.10412e-16
Aradu.X5JEJ	2.02048	0.00245036
Aradu.X69MW	3.08482	0.00107466
Aradu.X6AKD	4.2539	0.00251212
Aradu.X7LBF	6.01881	1.3991e-17
Aradu.X7X7E	-2.34411	0.0292426
Aradu.X8UVW	2.48914	9.34273e-08
Aradu.X971L	2.49064	7.99195e-07
Aradu.X9N95	2.60636	5.40575e-09
Aradu.X9PNA	-3.0492	7.16765e-05
Aradu.XAE1D	-2.26568	0.0021762
Aradu.XB9DF	3.32956	1.81428e-12
Aradu.XCU6I	3.30764	4.56025e-12
Aradu.XDP02	3.50646	7.413e-06
Aradu.XPZ1I	-3.88504	0.0255671
Aradu.XR3BY	2.06135	3.71882e-05
Aradu.XS7EJ	2.10259	4.63967e-06
Aradu.XW8AZ	4.88354	4.45547e-23
Aradu.XX5Y6	-2.88321	4.2418e-11
Aradu.Y24PB	7.84122	2.11753e-05
Aradu.Y328N	3.70725	7.64478e-05
Aradu.Y32US	3.49252	6.62355e-13
Aradu.Y3314	-2.0312	0.0338636
Aradu.Y4ACF	2.7562	7.88323e-10
Aradu.Y5115	3.32789	4.12608e-05
Aradu.Y5G1G	4.2659	5.65172e-13
Aradu.Y6LUX	2.87253	1.2801e-05
Aradu.Y7I9D	-3.15354	2.53722e-10
Aradu.Y7NUP	-2.69391	0.00843191
Aradu.Y82F1	2.28865	0.00260962
Aradu.YB9HI	2.46021	1.48375e-06
Aradu.YC3GJ	2.52233	1.38262e-06
Aradu.YEB6U	3.16433	2.11929e-09
Aradu.YF3W6	-2.17311	0.0427455
Aradu.YFQ3P	3.29559	5.95503e-12
Aradu.YIQ80	3.45743	6.44492e-15
Aradu.YK06D	2.54746	5.14534e-09
Aradu.YM9N7	5.37494	4.90569e-07
Aradu.YRC2R	-2.15214	1.77602e-05
Aradu.YY1QV	3.45998	0.0049922
Aradu.Z0EIQ	4.56394	5.30445e-18
Aradu.Z1QPK	5.2116	4.98341e-19
Aradu.Z1QR7	2.82587	3.81181e-05
Aradu.Z3DCJ	3.41	7.03648e-08
Aradu.Z5H58	3.36583	9.45294e-14
Aradu.Z67MQ	2.57419	2.94574e-07
Aradu.Z6FJV	3.91704	1.62694e-11
Aradu.Z6NV1	2.57109	0.000413334
Aradu.Z74IT	-3.50088	8.33493e-07
Aradu.Z7FZQ	4.39151	2.18492e-15
Aradu.Z9DZQ	2.73719	1.64747e-08
Aradu.ZAP5I	4.18339	3.71189e-09
Aradu.ZBZ36	2.06212	6.31027e-06
Aradu.ZC5IW	2.44159	4.15486e-08
Aradu.ZC9DU	2.18363	1.61414e-06
Aradu.ZH6BL	2.26066	3.08907e-06
Aradu.ZI52D	4.69517	9.11483e-25
Aradu.ZK8VV	2.19605	1.96616e-05
Aradu.ZR9ZC	5.77105	7.73644e-16
Aradu.ZS4C4	2.31008	1.94164e-05
Aradu.ZTH93	2.29617	3.55854e-07
Aradu.ZWT01	3.47814	5.98567e-15
Aradu.ZY9RD	-2.02415	9.57907e-06
Aradu.ZZ9EE	4.09526	2.03014e-06
